# Supplementary material for: Asgard archaea defense systems and their roles in the origin of eukaryotic immunity
Source: Nat Commun. 2024 Jul 31;15:6386. doi: 10.1038/s41467-024-50195-2 (PMC11291487; doi:10.1038/s41467-024-50195-2)
Supplement: Supplementary file 4 — Supplementary Data 1 [file 41467_2024_50195_MOESM4_ESM.xlsx]

## Sheet: DS_Genes
Group	hit_id	Genome	Taxonomy	gene_name	hit_pos	model_fqn	sys_id	sys_loci	locus_num	sys_wholeness	sys_score	sys_occ	hit_gene_ref	hit_status	hit_seq_len	hit_i_eval	hit_score	hit_profile_cov	hit_seq_cov	hit_begin_match	hit_end_match
Asgard	A173-scaffold_k151_181464_108_1	A173	Njordarchaeles	Cas__cas2_I_II_III_IV_V_VI_3	228	defense-finder-models/Cas/Cas/CAS_Class1-Subtype-I-B	UserReplicon_CAS_Class1-Subtype-I-B_2	1	1	1	8	1	Cas__cas2_I_II_III_IV_V_VI_3	accessory	87	5e-29	97.3	1	0.897	3	80
Asgard	A173-scaffold_k151_181464_108_2	A173	Njordarchaeles	Cas__cas1_I_II_III_IV_V_VI_7	229	defense-finder-models/Cas/Cas/CAS_Class1-Subtype-I-B	UserReplicon_CAS_Class1-Subtype-I-B_2	1	1	1	8	1	Cas__cas1_I_II_III_IV_V_VI_7	accessory	329	6.8e-129	426.6	0.997	0.979	4	325
Asgard	A173-scaffold_k151_181464_108_3	A173	Njordarchaeles	Cas__cas4_I_II_III_IV_V_VI_6	230	defense-finder-models/Cas/Cas/CAS_Class1-Subtype-I-B	UserReplicon_CAS_Class1-Subtype-I-B_2	1	1	1	8	1	Cas__cas4_I_II_III_IV_V_VI_6	accessory	174	3.2e-51	170.6	1	0.897	19	174
Asgard	A173-scaffold_k151_181464_108_4	A173	Njordarchaeles	Cas__cas3_I_5	231	defense-finder-models/Cas/Cas/CAS_Class1-Subtype-I-B	UserReplicon_CAS_Class1-Subtype-I-B_2	1	1	1	8	1	Cas__cas3_I_5	accessory	779	2.6e-54	181.7	0.61	0.574	249	695
Asgard	A173-scaffold_k151_181464_108_5	A173	Njordarchaeles	Cas__cas5_I-B_8	232	defense-finder-models/Cas/Cas/CAS_Class1-Subtype-I-B	UserReplicon_CAS_Class1-Subtype-I-B_2	1	1	1	8	1	Cas__cas5_I-B_6	mandatory	256	6.3e-25	84.8	0.836	0.625	20	179
Asgard	A173-scaffold_k151_181464_108_6	A173	Njordarchaeles	Cas__cas7_I-B_8	233	defense-finder-models/Cas/Cas/CAS_Class1-Subtype-I-B	UserReplicon_CAS_Class1-Subtype-I-B_2	1	1	1	8	1	Cas__cas7_I-B_6	mandatory	318	6.9e-62	206.2	0.969	0.84	9	275
Asgard	A173-scaffold_k151_181464_108_7	A173	Njordarchaeles	Cas__cas8b1_I-B_14	234	defense-finder-models/Cas/Cas/CAS_Class1-Subtype-I-B	UserReplicon_CAS_Class1-Subtype-I-B_2	1	1	1	8	1	Cas__cas8b2_I-B_2	mandatory	647	9e-71	236.2	0.929	0.974	2	631
Asgard	A173-scaffold_k151_181464_108_8	A173	Njordarchaeles	Cas__cas6_I_II_III_IV_V_VI_10	235	defense-finder-models/Cas/Cas/CAS_Class1-Subtype-I-B	UserReplicon_CAS_Class1-Subtype-I-B_2	1	1	1	8	1	Cas__cas6_I-B_III_1	accessory	275	6.6e-24	82.1	0.942	0.884	26	268
Asgard	A173-scaffold_k151_220163_51_2	A173	Njordarchaeles	Cas__cas2_I_II_III_IV_V_VI_9	269	defense-finder-models/Cas/Cas/CAS_Cluster	UserReplicon_CAS_Cluster_9	1	1	0.04	2	1	Cas__cas2_I_II_III_IV_V_VI_1	mandatory	91	1.3e-34	115.5	0.926	0.978	2	90
Asgard	A173-scaffold_k151_220163_51_4	A173	Njordarchaeles	Cas__cas1_I_II_III_IV_V_VI_1	271	defense-finder-models/Cas/Cas/CAS_Cluster	UserReplicon_CAS_Cluster_9	1	1	0.04	2	1	Cas__cas1_I_II_III_IV_V_VI_1	mandatory	325	4.5e-44	147.7	0.994	0.935	3	306
Asgard	A173-scaffold_k151_281664_49_1	A173	Njordarchaeles	RM_Type_IV__Type_IV_REases	375	defense-finder-models/RM/RM/RM_Type_IV	UserReplicon_RM_Type_IV_2	1	1	1	1	1	RM_Type_IV__Type_IV_REases	mandatory	517	1.3e-130	434	0.929	0.88	63	517
Asgard	A173-scaffold_k151_493899_41_2	A173	Njordarchaeles	pAgo__pAgo_LongA	961	defense-finder-models/DefenseFinder_5/pAgo/pAgo	UserReplicon_pAgo_1	1	1	1	1	1	pAgo__pAgo_LongA	mandatory	424	3.9e-44	147.9	0.537	0.974	12	424
Asgard	A173-scaffold_k151_612353_144_1	A173	Njordarchaeles	Cas__cas10_III-A_1	1124	defense-finder-models/Cas/Cas/CAS_Class1-Subtype-III-A	UserReplicon_CAS_Class1-Subtype-III-A_3	1	1	0.556	5	1	Cas__cas10_III-A_1	mandatory	833	7.6e-92	305.8	0.997	0.833	4	697
Asgard	A173-scaffold_k151_612353_144_2	A173	Njordarchaeles	Cas__csm2gr11_III-A_15	1125	defense-finder-models/Cas/Cas/CAS_Class1-Subtype-III-A	UserReplicon_CAS_Class1-Subtype-III-A_3	1	1	0.556	5	1	Cas__csm2gr11_III-A_15	mandatory	166	2.3e-11	41.6	0.891	0.596	62	160
Asgard	A173-scaffold_k151_612353_144_3	A173	Njordarchaeles	Cas__csm3gr7_III-A_1	1126	defense-finder-models/Cas/Cas/CAS_Class1-Subtype-III-A	UserReplicon_CAS_Class1-Subtype-III-A_3	1	1	0.556	5	1	Cas__csm3gr7_III-A_1	mandatory	303	1.9e-66	220.9	0.963	0.7	16	227
Asgard	A173-scaffold_k151_612353_144_4	A173	Njordarchaeles	Cas__csm4gr5_III-A_1	1127	defense-finder-models/Cas/Cas/CAS_Class1-Subtype-III-A	UserReplicon_CAS_Class1-Subtype-III-A_3	1	1	0.556	5	1	Cas__csm4gr5_III-A_3	mandatory	375	1.7e-28	96.7	0.87	0.819	29	335
Asgard	A173-scaffold_k151_612353_144_5	A173	Njordarchaeles	Cas__csm5gr7_III-A_2	1128	defense-finder-models/Cas/Cas/CAS_Class1-Subtype-III-A	UserReplicon_CAS_Class1-Subtype-III-A_3	1	1	0.556	5	1	Cas__csm5gr7_III-A_2	mandatory	404	3.3e-29	99.2	0.992	0.963	13	401
Asgard	A173-scaffold_k151_649987_253_1	A173	Njordarchaeles	Cas__cas10_III_1	1263	defense-finder-models/Cas/Cas/CAS_Class1-Type-III	UserReplicon_CAS_Class1-Type-III_7	1	1	0.1	2	1	Cas__cas10_III_1	mandatory	1326	3e-66	221.2	0.967	0.587	242	1019
Asgard	A173-scaffold_k151_649987_253_2	A173	Njordarchaeles	Cas__cmr3gr5_III-B_III-C_8	1264	defense-finder-models/Cas/Cas/CAS_Class1-Type-III	UserReplicon_CAS_Class1-Type-III_7	1	1	0.1	2	1	Cas__csm4gr5_III-A_3	mandatory	394	8.4e-13	45.3	0.844	0.975	10	393
Asgard	A173-scaffold_k151_705532_145_10	A173	Njordarchaeles	Cas__cas1_I_II_III_IV_V_VI_10	1423	defense-finder-models/Cas/Cas/CAS_Class1-Subtype-I-A	UserReplicon_CAS_Class1-Subtype-I-A_1	1	1	0.889	8	1	Cas__cas1_I_II_III_IV_V_VI_1	accessory	340	5.3e-76	252.4	0.993	0.85	6	294
Asgard	A173-scaffold_k151_705532_145_11	A173	Njordarchaeles	Cas__cas2_I_II_III_IV_V_VI_9	1424	defense-finder-models/Cas/Cas/CAS_Class1-Subtype-I-A	UserReplicon_CAS_Class1-Subtype-I-A_1	1	1	0.889	8	1	Cas__cas2_I_II_III_IV_V_VI_5	accessory	93	1.2e-18	64.3	0.915	0.914	3	87
Asgard	A173-scaffold_k151_705532_145_12	A173	Njordarchaeles	Cas__cas4_I_II_III_IV_V_VI_1	1425	defense-finder-models/Cas/Cas/CAS_Class1-Subtype-I-A	UserReplicon_CAS_Class1-Subtype-I-A_1	1	1	0.889	8	1	Cas__cas4_I_II_III_IV_V_VI_1	accessory	188	9.8e-33	110.7	0.978	0.926	13	186
Asgard	A173-scaffold_k151_705532_145_14	A173	Njordarchaeles	Cas__cas7_I-A_1	1427	defense-finder-models/Cas/Cas/CAS_Class1-Subtype-I-A	UserReplicon_CAS_Class1-Subtype-I-A_1	1	1	0.889	8	1	Cas__cas7_I-A_1	mandatory	321	3.1e-67	223.6	0.982	0.801	8	264
Asgard	A173-scaffold_k151_705532_145_15	A173	Njordarchaeles	Cas__cas5_I-A_4	1428	defense-finder-models/Cas/Cas/CAS_Class1-Subtype-I-A	UserReplicon_CAS_Class1-Subtype-I-A_1	1	1	0.889	8	1	Cas__cas5a_I-A_1	mandatory	317	2e-18	63.9	0.95	0.631	3	202
Asgard	A173-scaffold_k151_705532_145_16	A173	Njordarchaeles	Cas__cas8a2_I-A_3	1429	defense-finder-models/Cas/Cas/CAS_Class1-Subtype-I-A	UserReplicon_CAS_Class1-Subtype-I-A_1	1	1	0.889	8	1	Cas__cas8a1_I-A_1	mandatory	387	2.9e-20	70	0.944	0.894	7	352
Asgard	A173-scaffold_k151_705532_145_17	A173	Njordarchaeles	Cas__cas3_I_5	1430	defense-finder-models/Cas/Cas/CAS_Class1-Subtype-I-A	UserReplicon_CAS_Class1-Subtype-I-A_1	1	1	0.889	8	1	Cas__cas3_I_5	accessory	570	5.8e-71	236.7	0.559	0.728	23	437
Asgard	A173-scaffold_k151_705532_145_18	A173	Njordarchaeles	Cas__cas3HD_I_2	1431	defense-finder-models/Cas/Cas/CAS_Class1-Subtype-I-A	UserReplicon_CAS_Class1-Subtype-I-A_1	1	1	0.889	8	1	Cas__cas3HD_I_1	accessory	252	1.7e-18	64.1	0.81	0.679	40	210
Asgard	A173-scaffold_k151_977346_143_2	A173	Njordarchaeles	RM_Type_II__Type_II_REases	2005	defense-finder-models/RM/RM/RM_Type_II	UserReplicon_RM_Type_II_1	1	1	1	2	1	RM_Type_II__Type_II_REases	mandatory	294	1e-56	189.2	1.008	0.922	17	287
Asgard	A173-scaffold_k151_977346_143_3	A173	Njordarchaeles	RM_Type_II__Type_II_MTases	2006	defense-finder-models/RM/RM/RM_Type_II	UserReplicon_RM_Type_II_1	1	1	1	2	1	RM_Type_II__Type_II_MTases	mandatory	308	2.3e-75	251	0.661	0.773	54	291
Asgard	A361-scaffold_k151_319345_5_104	A361	Thorarchaeia	RM_Type_II__Type_II_REases	845	defense-finder-models/RM/RM/RM_Type_II	UserReplicon_RM_Type_II_1	1	1	1	2	2	RM_Type_II__Type_II_REases	mandatory	539	8.5e-12	42.6	1.011	0.659	30	384
Asgard	A361-scaffold_k151_319345_5_106	A361	Thorarchaeia	RM_Type_II__Type_II_MTases	847	defense-finder-models/RM/RM/RM_Type_II	UserReplicon_RM_Type_II_1	1	1	1	2	2	RM_Type_II__Type_II_MTases	mandatory	285	1e-99	330.6	0.727	0.94	6	273
Asgard	A361-scaffold_k151_319345_5_107	A361	Thorarchaeia	RM_Type_II__Type_II_MTases	848	defense-finder-models/RM/RM/RM_Type_II	UserReplicon_RM_Type_II_1	1	1	1	2	2	RM_Type_II__Type_II_MTases	mandatory	500	8.6e-68	226.4	0.678	0.496	59	306
Asgard	A361-scaffold_k151_821622_23_100	A361	Thorarchaeia	Cas__csx1_III_17	2519	defense-finder-models/Cas/Cas/CAS_Cluster	UserReplicon_CAS_Cluster_5	1	1	0.22	11	1	Cas__csx1_III_10	neutral	345	1.4e-24	84	0.445	0.504	3	176
Asgard	A361-scaffold_k151_821622_23_101	A361	Thorarchaeia	Cas__cas10_III-D_3	2520	defense-finder-models/Cas/Cas/CAS_Cluster	UserReplicon_CAS_Cluster_5	1	1	0.22	11	1	Cas__cas10_III-D_3	mandatory	540	9.4e-80	265.9	0.98	0.8	3	434
Asgard	A361-scaffold_k151_821622_23_102	A361	Thorarchaeia	Cas__csm3gr7_III-D_3	2521	defense-finder-models/Cas/Cas/CAS_Cluster	UserReplicon_CAS_Cluster_5	1	1	0.22	11	1	Cas__csm3gr7_III-A_1	mandatory	208	8.8e-53	176.2	0.921	0.933	1	194
Asgard	A361-scaffold_k151_821622_23_103	A361	Thorarchaeia	Cas__csx10gr5_III-D_3	2522	defense-finder-models/Cas/Cas/CAS_Cluster	UserReplicon_CAS_Cluster_5	1	1	0.22	11	1	Cas__csx10gr5_III-D_3	mandatory	540	2.5e-25	86.7	0.977	0.641	6	351
Asgard	A361-scaffold_k151_821622_23_104	A361	Thorarchaeia	Cas__csm3gr7_III_IV	2523	defense-finder-models/Cas/Cas/CAS_Cluster	UserReplicon_CAS_Cluster_5	1	1	0.22	11	1	Cas__csm3gr7_III-A_1	mandatory	485	1.4e-22	78.3	0.99	0.353	31	201
Asgard	A361-scaffold_k151_821622_23_105	A361	Thorarchaeia	Cas__csx19_III-D_2	2524	defense-finder-models/Cas/Cas/CAS_Cluster	UserReplicon_CAS_Cluster_5	1	1	0.22	11	1	Cas__csx19_III-D_2	mandatory	201	1.4e-15	54.5	0.776	0.771	44	198
Asgard	A361-scaffold_k151_821622_23_106	A361	Thorarchaeia	Cas__csm3gr7_III-D_2	2525	defense-finder-models/Cas/Cas/CAS_Cluster	UserReplicon_CAS_Cluster_5	1	1	0.22	11	1	Cas__csm3gr7_III-A_1	mandatory	724	8e-104	346.1	0.905	0.873	49	680
Asgard	A361-scaffold_k151_821622_23_107	A361	Thorarchaeia	Cas__cas2_I_II_III_IV_V_VI_3	2526	defense-finder-models/Cas/Cas/CAS_Cluster	UserReplicon_CAS_Cluster_5	1	1	0.22	11	1	Cas__cas2_I_II_III_IV_V_VI_1	mandatory	105	1.2e-23	80.4	0.962	0.714	22	96
Asgard	A361-scaffold_k151_821622_23_108	A361	Thorarchaeia	Cas__cas1_I_II_III_IV_V_VI_7	2527	defense-finder-models/Cas/Cas/CAS_Cluster	UserReplicon_CAS_Cluster_5	1	1	0.22	11	1	Cas__cas1_I_II_III_IV_V_VI_1	mandatory	330	1.7e-123	409.2	0.997	0.973	4	324
Asgard	A361-scaffold_k151_821622_23_109	A361	Thorarchaeia	Cas__cas4_I_II_III_IV_V_VI_6	2528	defense-finder-models/Cas/Cas/CAS_Cluster	UserReplicon_CAS_Cluster_5	1	1	0.22	11	1	Cas__cas4_I_II_III_IV_V_VI_1	mandatory	188	4.5e-44	147.7	0.988	0.84	29	186
Asgard	A361-scaffold_k151_821622_23_110	A361	Thorarchaeia	Cas__cas3_I_5	2530	defense-finder-models/Cas/Cas/CAS_Cluster	UserReplicon_CAS_Cluster_5	1	1	0.22	11	1	Cas__cas3_I_5	neutral	750	1.3e-84	282.3	0.526	0.504	253	630
Asgard	A361-scaffold_k151_821622_23_111	A361	Thorarchaeia	Cas__cas5_I-B_1	2531	defense-finder-models/Cas/Cas/CAS_Cluster	UserReplicon_CAS_Cluster_5	1	1	0.22	11	1	Cas__cas5_I-B_1	mandatory	216	9.5e-48	159.8	0.878	0.87	1	188
Asgard	A361-scaffold_k151_821622_23_112	A361	Thorarchaeia	Cas__cas7_I-B_6	2532	defense-finder-models/Cas/Cas/CAS_Cluster	UserReplicon_CAS_Cluster_5	1	1	0.22	11	1	Cas__cas7_I-B_6	mandatory	334	2.4e-57	191.7	0.951	0.895	17	315
Asgard	A361-scaffold_k151_821622_23_113	A361	Thorarchaeia	Cas__cas8b2_I-B_2	2533	defense-finder-models/Cas/Cas/CAS_Cluster	UserReplicon_CAS_Cluster_5	1	1	0.22	11	1	Cas__cas8b2_I-B_2	mandatory	484	1e-23	81.5	0.985	0.702	115	454
Asgard	A361-scaffold_k151_821622_23_114	A361	Thorarchaeia	Cas__cas6_I_II_III_IV_V_VI_10	2534	defense-finder-models/Cas/Cas/CAS_Cluster	UserReplicon_CAS_Cluster_5	1	1	0.22	11	1	Cas__cas6_I_II_III_IV_V_VI_7	mandatory	243	3.8e-53	178.3	0.958	0.938	9	236
Asgard	A381-scaffold_k151_1061794_279_12	A381	Thorarchaeia	Cas__cas2_I_II_III_IV_V_VI_5	90	defense-finder-models/Cas/Cas/CAS_Cluster	UserReplicon_CAS_Cluster_11	1	1	0.28	14	1	Cas__cas2_I_II_III_IV_V_VI_1	mandatory	88	4.6e-25	85.1	0.944	0.932	3	84
Asgard	A381-scaffold_k151_1061794_279_13	A381	Thorarchaeia	Cas__cas1_I_II_III_IV_V_VI_7	91	defense-finder-models/Cas/Cas/CAS_Cluster	UserReplicon_CAS_Cluster_11	1	1	0.28	14	1	Cas__cas1_I_II_III_IV_V_VI_1	mandatory	332	8.9e-120	397	1	0.97	6	327
Asgard	A381-scaffold_k151_1061794_279_14	A381	Thorarchaeia	Cas__cas4_I_II_III_IV_V_VI_6	92	defense-finder-models/Cas/Cas/CAS_Cluster	UserReplicon_CAS_Cluster_11	1	1	0.28	14	1	Cas__cas4_I_II_III_IV_V_VI_1	mandatory	178	5e-48	160.6	0.988	0.888	19	176
Asgard	A381-scaffold_k151_1061794_279_15	A381	Thorarchaeia	Cas__cas3_I_2	93	defense-finder-models/Cas/Cas/CAS_Cluster	UserReplicon_CAS_Cluster_11	1	1	0.28	14	1	Cas__cas3_I_5	neutral	759	3.1e-78	260.6	0.989	0.46	265	613
Asgard	A381-scaffold_k151_1061794_279_16	A381	Thorarchaeia	Cas__cas5_I-B_1	94	defense-finder-models/Cas/Cas/CAS_Cluster	UserReplicon_CAS_Cluster_11	1	1	0.28	14	1	Cas__cas5_I-B_1	mandatory	222	2.2e-50	168.5	0.891	0.847	6	193
Asgard	A381-scaffold_k151_1061794_279_17	A381	Thorarchaeia	Cas__cas7_I-B_6	95	defense-finder-models/Cas/Cas/CAS_Cluster	UserReplicon_CAS_Cluster_11	1	1	0.28	14	1	Cas__cas7_I-B_6	mandatory	339	7.2e-57	190.2	0.977	0.914	17	326
Asgard	A381-scaffold_k151_1061794_279_18	A381	Thorarchaeia	Cas__cas8b2_I-B_6	96	defense-finder-models/Cas/Cas/CAS_Cluster	UserReplicon_CAS_Cluster_11	1	1	0.28	14	1	Cas__cas8b2_I-B_2	mandatory	460	2.5e-27	92.8	0.647	0.663	9	313
Asgard	A381-scaffold_k151_1061794_279_19	A381	Thorarchaeia	Cas__cas6_I_II_III_IV_V_VI_10	97	defense-finder-models/Cas/Cas/CAS_Cluster	UserReplicon_CAS_Cluster_11	1	1	0.28	14	1	Cas__cas6_I_II_III_IV_V_VI_7	mandatory	248	1.7e-64	215.4	0.992	0.972	1	241
Asgard	A381-scaffold_k151_1061794_279_22	A381	Thorarchaeia	Cas__cas10_III_1	101	defense-finder-models/Cas/Cas/CAS_Cluster	UserReplicon_CAS_Cluster_11	1	1	0.28	14	1	Cas__cas10_III_1	mandatory	639	2e-38	129.7	0.564	0.502	186	506
Asgard	A381-scaffold_k151_1061794_279_23	A381	Thorarchaeia	Cas__cmr3gr5_III-B_III-C_5	102	defense-finder-models/Cas/Cas/CAS_Cluster	UserReplicon_CAS_Cluster_11	1	1	0.28	14	1	Cas__cmr3gr5_III-B_III-C_5	mandatory	398	9.6e-63	210	1	0.985	5	396
Asgard	A381-scaffold_k151_1061794_279_24	A381	Thorarchaeia	Cas__cmr4gr7_III-B_III-C_2	103	defense-finder-models/Cas/Cas/CAS_Cluster	UserReplicon_CAS_Cluster_11	1	1	0.28	14	1	Cas__cmr4gr7_III-B_III-C_2	mandatory	303	2e-60	202.1	0.971	0.917	10	287
Asgard	A381-scaffold_k151_1061794_279_25	A381	Thorarchaeia	Cas__cmr5gr11_III-B_18	104	defense-finder-models/Cas/Cas/CAS_Cluster	UserReplicon_CAS_Cluster_11	1	1	0.28	14	1	Cas__cmr5gr11_III-B_18	mandatory	132	5.4e-30	101.5	0.983	0.856	11	123
Asgard	A381-scaffold_k151_1061794_279_26	A381	Thorarchaeia	Cas__cmr6gr7_III-B_3	105	defense-finder-models/Cas/Cas/CAS_Cluster	UserReplicon_CAS_Cluster_11	1	1	0.28	14	1	Cas__cmr6gr7_III-B_1	mandatory	253	6.3e-51	170.8	0.887	0.846	37	250
Asgard	A381-scaffold_k151_1061794_279_4	A381	Thorarchaeia	Cas__csc2gr7_I-D_1	107	defense-finder-models/Cas/Cas/CAS_Cluster	UserReplicon_CAS_Cluster_11	1	1	0.28	14	1	Cas__csc2gr7_I-D_1	mandatory	315	2e-34	116.5	0.905	0.816	27	283
Asgard	A381-scaffold_k151_1061794_279_5	A381	Thorarchaeia	Cas__csc1gr5_I-D_2	108	defense-finder-models/Cas/Cas/CAS_Cluster	UserReplicon_CAS_Cluster_11	1	1	0.28	14	1	Cas__csc1gr5_I-D_2	mandatory	252	1.5e-20	71	0.943	0.861	12	228
Asgard	A381-scaffold_k151_1061794_279_6	A381	Thorarchaeia	Cas__cas3_I-D_4	109	defense-finder-models/Cas/Cas/CAS_Cluster	UserReplicon_CAS_Cluster_11	1	1	0.28	14	1	Cas__cas3_I_5	neutral	698	1.1e-29	100.9	0.516	0.284	33	230
Asgard	A381-scaffold_k151_1061794_279_7	A381	Thorarchaeia	Cas__cas6_I_II_III_IV_V_VI_22	110	defense-finder-models/Cas/Cas/CAS_Cluster	UserReplicon_CAS_Cluster_11	1	1	0.28	14	1	Cas__cas6_I_II_III_IV_V_VI_7	mandatory	279	1.5e-19	68	1	0.43	133	252
Asgard	A381-scaffold_k151_1061794_279_8	A381	Thorarchaeia	Cas__cas4_I_II_III_IV_V_VI_7	111	defense-finder-models/Cas/Cas/CAS_Cluster	UserReplicon_CAS_Cluster_11	1	1	0.28	14	1	Cas__cas4_I_II_III_IV_V_VI_1	mandatory	314	3.8e-80	266.7	0.969	0.978	8	314
Asgard	A381-scaffold_k151_1061794_279_9	A381	Thorarchaeia	Cas__casR_I_2	112	defense-finder-models/Cas/Cas/CAS_Cluster	UserReplicon_CAS_Cluster_11	1	1	0.28	14	1	Cas__casR_I_1	neutral	227	6.2e-16	55.5	0.968	0.903	4	208
Asgard	A381-scaffold_k151_1136774_12_2	A381	Thorarchaeia	Cas__cas10_III-C_3	228	defense-finder-models/Cas/Cas/CAS_Class1-Subtype-III-C	UserReplicon_CAS_Class1-Subtype-III-C_4	1	1	0.333	2	1	Cas__cas10_III-C_3	mandatory	901	7.1e-84	279.8	0.453	0.523	430	900
Asgard	A381-scaffold_k151_1136774_12_3	A381	Thorarchaeia	Cas__cmr6gr7_III-C_1	229	defense-finder-models/Cas/Cas/CAS_Class1-Subtype-III-C	UserReplicon_CAS_Class1-Subtype-III-C_4	1	1	0.333	2	1	Cas__cmr6gr7_III-C_1	mandatory	338	2.1e-36	123.1	0.427	0.317	194	300
Asgard	A381-scaffold_k151_1190262_48_1	A381	Thorarchaeia	pAgo__COG1431_pAgo	392	defense-finder-models/DefenseFinder_5/pAgo/pAgo	UserReplicon_pAgo_1	1	1	1	1	1	pAgo__pAgo_LongA	mandatory	321	1.4e-81	272.4	0.44	0.944	19	321
Asgard	A381-scaffold_k151_1214752_10_1	A381	Thorarchaeia	pAgo__COG1431_pAgo	445	defense-finder-models/DefenseFinder_5/pAgo/pAgo	UserReplicon_pAgo_2	1	1	1	1	1	pAgo__pAgo_LongA	mandatory	391	1.1e-17	61.2	0.373	0.691	118	387
Asgard	A381-scaffold_k151_867612_11_1	A381	Thorarchaeia	Cas__cmr5gr11_III-C_11	2473	defense-finder-models/Cas/Cas/CAS_Class1-Subtype-III-C	UserReplicon_CAS_Class1-Subtype-III-C_5	1	1	0.333	2	1	Cas__cmr5gr11_III-C_11	accessory	121	2.1e-30	103	0.85	0.934	8	120
Asgard	A381-scaffold_k151_867612_11_2	A381	Thorarchaeia	Cas__cmr3gr5_III-C_1	2474	defense-finder-models/Cas/Cas/CAS_Class1-Subtype-III-C	UserReplicon_CAS_Class1-Subtype-III-C_5	1	1	0.333	2	1	Cas__cmr3gr5_III-C_1	mandatory	294	4.5e-76	253.2	0.993	0.993	1	292
Asgard	A399-scaffold_k151_179899_120_1	A399	Thorarchaeia	Cas__cas8b2_I-B_2	1032	defense-finder-models/Cas/Cas/CAS_Class1-Subtype-I-B	UserReplicon_CAS_Class1-Subtype-I-B_1	1	1	0.5	4	1	Cas__cas8b2_I-B_2	mandatory	214	9.2e-19	65	0.581	0.86	1	184
Asgard	A399-scaffold_k151_179899_120_2	A399	Thorarchaeia	Cas__cas7_I-B_6	1033	defense-finder-models/Cas/Cas/CAS_Class1-Subtype-I-B	UserReplicon_CAS_Class1-Subtype-I-B_1	1	1	0.5	4	1	Cas__cas7_I-B_6	mandatory	339	2.8e-56	188.1	0.974	0.909	17	324
Asgard	A399-scaffold_k151_179899_120_3	A399	Thorarchaeia	Cas__cas5_I-B_1	1034	defense-finder-models/Cas/Cas/CAS_Class1-Subtype-I-B	UserReplicon_CAS_Class1-Subtype-I-B_1	1	1	0.5	4	1	Cas__cas5_I-B_6	mandatory	218	2.7e-51	171.2	0.878	0.858	1	187
Asgard	A399-scaffold_k151_179899_120_4	A399	Thorarchaeia	Cas__cas3HD_I_1	1035	defense-finder-models/Cas/Cas/CAS_Class1-Subtype-I-B	UserReplicon_CAS_Class1-Subtype-I-B_1	1	1	0.5	4	1	Cas__cas3_I_5	accessory	349	9.2e-23	78.3	0.966	0.688	6	245
Asgard	A399-scaffold_k151_760981_432_1	A399	Thorarchaeia	Cas__cmr4gr7_III-B_III-C_1	2044	defense-finder-models/Cas/Cas/CAS_Class1-Type-III	UserReplicon_CAS_Class1-Type-III_3	1	1	0.15	3	1	Cas__csm3gr7_III-A_1	mandatory	186	5.3e-38	128.3	0.579	0.849	8	165
Asgard	A399-scaffold_k151_760981_432_2	A399	Thorarchaeia	Cas__cmr3gr5_III-B_III-C_5	2045	defense-finder-models/Cas/Cas/CAS_Class1-Type-III	UserReplicon_CAS_Class1-Type-III_3	1	1	0.15	3	1	Cas__csm4gr5_III-A_3	mandatory	399	6.3e-52	174.3	1	0.972	7	394
Asgard	A399-scaffold_k151_760981_432_3	A399	Thorarchaeia	Cas__cas10_III_1	2046	defense-finder-models/Cas/Cas/CAS_Class1-Type-III	UserReplicon_CAS_Class1-Type-III_3	1	1	0.15	3	1	Cas__cas10_III_1	mandatory	532	9.7e-38	127.3	0.562	0.637	58	396
Asgard	AB_1215_Bin_101-AB_1215_Bin_101_scaffold_100442_406_2	AB_1215_Bin_101	Gerdarchaeales	RM_Type_IV__Type_IV_REases	4	defense-finder-models/RM/RM/RM_Type_IV	UserReplicon_RM_Type_IV_1	1	1	1	1	1	RM_Type_IV__Type_IV_REases	mandatory	574	1e-92	309.3	0.515	0.545	257	569
Asgard	AB_1215_Bin_94-AB_1215_Bin_94_scaffold_3643_1_4	AB_1215_Bin_94	Gerdarchaeales	Lamassu-Fam__LmuB_SMC_Cap4_nuclease_II	1198	defense-finder-models/DefenseFinder_1/Lamassu-Fam/Lamassu-Fam	UserReplicon_Lamassu-Fam_1	1	1	0.667	2	1	Lamassu-Fam__LmuB_SMC_Cap4_nuclease_II	mandatory	376	2.2e-05	20.7	0.304	0.614	6	236
Asgard	AB_1215_Bin_94-AB_1215_Bin_94_scaffold_3643_1_9	AB_1215_Bin_94	Gerdarchaeales	Lamassu-Fam__LmuA_effector_Hydrolase	1203	defense-finder-models/DefenseFinder_1/Lamassu-Fam/Lamassu-Fam	UserReplicon_Lamassu-Fam_1	1	1	0.667	2	1	Lamassu-Fam__LmuA_effector_Cap4_nuclease_II	mandatory	232	1.1e-05	21.5	0.18	0.254	34	92
Asgard	AB_69_Bin_121-AB_69_Bin_121_scaffold_16595_21_5	AB_69_Bin_121	Lokiarchaeles	RM_Type_IIG__Type_IIG	922	defense-finder-models/RM/RM/RM_Type_IIG	UserReplicon_RM_Type_IIG_1	1	1	1	1	1	RM_Type_IIG__Type_IIG	mandatory	703	1e-90	303.1	0.809	0.949	13	679
Asgard	AB_69_Bin_121-AB_69_Bin_121_scaffold_61398_172_1	AB_69_Bin_121	Lokiarchaeles	PD-T7-2__PD-T7-2_A	2726	defense-finder-models/DefenseFinder_3/PD-T7-2/PD-T7-2	UserReplicon_PD-T7-2_1	1	1	1	2	1	PD-T7-2__PD-T7-2_A	mandatory	397	1.5e-40	136.8	0.807	0.768	16	320
Asgard	AB_69_Bin_121-AB_69_Bin_121_scaffold_61398_172_2	AB_69_Bin_121	Lokiarchaeles	PD-T7-2__PD-T7-2_B	2727	defense-finder-models/DefenseFinder_3/PD-T7-2/PD-T7-2	UserReplicon_PD-T7-2_1	1	1	1	2	1	PD-T7-2__PD-T7-2_B	mandatory	594	2.4e-106	353.9	0.974	0.985	3	587
Asgard	AB_69_Bin_241-AB_69_Bin_241_scaffold_132_2_12	AB_69_Bin_241	Lokiarchaeles	RM_Type_II__Type_II_MTases	439	defense-finder-models/RM/RM/RM_Type_II	UserReplicon_RM_Type_II_1	1	1	1	2	1	RM_Type_II__Type_II_MTases	mandatory	782	2.4e-15	54.1	0.317	0.176	127	264
Asgard	AB_69_Bin_241-AB_69_Bin_241_scaffold_132_2_16	AB_69_Bin_241	Lokiarchaeles	RM_Type_II__Type_II_REases	443	defense-finder-models/RM/RM/RM_Type_II	UserReplicon_RM_Type_II_1	1	1	1	2	1	RM_Type_II__Type_II_REases	mandatory	727	5.7e-08	30.7	0.821	0.367	29	295
Asgard	AB_69_Bin_241-AB_69_Bin_241_scaffold_151735_246_1	AB_69_Bin_241	Lokiarchaeles	AVAST_II__Avs2A	955	defense-finder-models/DefenseFinder_2/AVAST/AVAST_II	UserReplicon_AVAST_II_1	1	1	1	1	1	AVAST_II__Avs2A	mandatory	593	3.1e-78	261.5	0.278	0.693	169	579
Asgard	AB_69_Bin_241-AB_69_Bin_241_scaffold_2701_58_2	AB_69_Bin_241	Lokiarchaeles	RM_Type_IIG__Type_IIG	1924	defense-finder-models/RM/RM/RM_Type_IIG	UserReplicon_RM_Type_IIG_2	1	1	1	1	1	RM_Type_IIG__Type_IIG	mandatory	1101	2.3e-92	308.8	0.937	0.764	65	905
Asgard	AB_69_Bin_244-AB_69_Bin_244_scaffold_139884_250_1	AB_69_Bin_244	Heimdallarchaeaceae	Rst_TIR-NLR__TIR	408	defense-finder-models/DefenseFinder_1/Rst_TIR-NLR/Rst_TIR-NLR	UserReplicon_Rst_TIR-NLR_1	1	1	1	1	2	Rst_TIR-NLR__TIR	mandatory	210	1.5e-74	248.8	0.248	0.967	3	205
Asgard	AB_69_Bin_244-AB_69_Bin_244_scaffold_139884_250_2	AB_69_Bin_244	Heimdallarchaeaceae	Rst_TIR-NLR__TIR	409	defense-finder-models/DefenseFinder_1/Rst_TIR-NLR/Rst_TIR-NLR	UserReplicon_Rst_TIR-NLR_1	1	1	1	1	2	Rst_TIR-NLR__TIR	mandatory	505	2.2e-202	671.7	0.591	0.962	3	488
Asgard	AB_69_Bin_244-AB_69_Bin_244_scaffold_178019_331_2	AB_69_Bin_244	Heimdallarchaeaceae	RM_Type_IV__Type_IV_REases	753	defense-finder-models/RM/RM/RM_Type_IV	UserReplicon_RM_Type_IV_1	1	1	1	1	1	RM_Type_IV__Type_IV_REases	mandatory	546	1.3e-39	133.1	0.677	0.564	222	529
Asgard	AB_69_Bin_72-AB_69_Bin_72_scaffold_93204_341_4	AB_69_Bin_72	Lokiarchaeles	Viperin__pVip	3416	defense-finder-models/DefenseFinder_1/Viperin/Viperin	UserReplicon_Viperin_1	1	1	1	1	1	Viperin__pVip	mandatory	288	2.7e-79	263.9	0.903	0.962	6	282
Asgard	AB1215_1-NODE_1009_length_4757_cov_3.09744_152_2	AB1215_1	Gefionarchaeia	Cas__cas6_I_II_III_IV_V_VI_17	6	defense-finder-models/Cas/Cas/CAS_Cluster	UserReplicon_CAS_Cluster_9	1	1	0.04	2	1	Cas__cas6_I_II_III_IV_V_VI_7	mandatory	350	1.9e-37	126.4	0.957	0.954	14	347
Asgard	AB1215_1-NODE_1009_length_4757_cov_3.09744_152_4	AB1215_1	Gefionarchaeia	Cas__cas1_I_II_III_IV_V_VI_10	8	defense-finder-models/Cas/Cas/CAS_Cluster	UserReplicon_CAS_Cluster_9	1	1	0.04	2	1	Cas__cas1_I_II_III_IV_V_VI_1	mandatory	328	4.3e-60	200.6	0.972	0.866	10	293
Asgard	AB1215_1-NODE_116_length_9454_cov_3.10526_32_2	AB1215_1	Gefionarchaeia	Cas__cmr3gr5_III-B_III-C_8	172	defense-finder-models/Cas/Cas/CAS_Class1-Subtype-III-B	UserReplicon_CAS_Class1-Subtype-III-B_3	1	1	0.571	4	1	Cas__cmr3gr5_III-B_III-C_5	accessory	361	5.1e-52	174.7	0.997	0.989	4	360
Asgard	AB1215_1-NODE_116_length_9454_cov_3.10526_32_3	AB1215_1	Gefionarchaeia	Cas__cmr4gr7_III-B_III-C_2	173	defense-finder-models/Cas/Cas/CAS_Class1-Subtype-III-B	UserReplicon_CAS_Class1-Subtype-III-B_3	1	1	0.571	4	1	Cas__cmr4gr7_III-B_III-C_2	accessory	321	4.1e-75	250.3	0.99	0.953	12	317
Asgard	AB1215_1-NODE_116_length_9454_cov_3.10526_32_4	AB1215_1	Gefionarchaeia	Cas__cmr5gr11_III-B_18	174	defense-finder-models/Cas/Cas/CAS_Class1-Subtype-III-B	UserReplicon_CAS_Class1-Subtype-III-B_3	1	1	0.571	4	1	Cas__cmr5gr11_III-B_18	mandatory	142	3.6e-33	111.7	0.992	0.901	4	131
Asgard	AB1215_1-NODE_116_length_9454_cov_3.10526_32_5	AB1215_1	Gefionarchaeia	Cas__cmr6gr7_III-B_2	175	defense-finder-models/Cas/Cas/CAS_Class1-Subtype-III-B	UserReplicon_CAS_Class1-Subtype-III-B_3	1	1	0.571	4	1	Cas__cmr6gr7_III-B_1	mandatory	294	5.2e-56	187	0.922	0.779	62	290
Asgard	AB1215_1-NODE_190_length_8235_cov_2.94631_51_1	AB1215_1	Gefionarchaeia	Cas__cas3HD_I_1	720	defense-finder-models/Cas/Cas/CAS_Class1-Subtype-I-B	UserReplicon_CAS_Class1-Subtype-I-B_1	1	1	0.5	4	1	Cas__cas3_I_5	accessory	341	1.6e-23	80.8	0.975	0.56	6	196
Asgard	AB1215_1-NODE_190_length_8235_cov_2.94631_51_2	AB1215_1	Gefionarchaeia	Cas__cas5_I-B_8	721	defense-finder-models/Cas/Cas/CAS_Class1-Subtype-I-B	UserReplicon_CAS_Class1-Subtype-I-B_1	1	1	0.5	4	1	Cas__cas5_I-B_6	mandatory	233	1.4e-23	80.8	0.894	0.678	5	162
Asgard	AB1215_1-NODE_190_length_8235_cov_2.94631_51_3	AB1215_1	Gefionarchaeia	Cas__cas7_I-B_6	722	defense-finder-models/Cas/Cas/CAS_Class1-Subtype-I-B	UserReplicon_CAS_Class1-Subtype-I-B_1	1	1	0.5	4	1	Cas__cas7_I-B_6	mandatory	295	5.2e-60	200.5	0.928	0.885	11	271
Asgard	AB1215_1-NODE_190_length_8235_cov_2.94631_51_4	AB1215_1	Gefionarchaeia	Cas__cas8b1_I-B_12	723	defense-finder-models/Cas/Cas/CAS_Class1-Subtype-I-B	UserReplicon_CAS_Class1-Subtype-I-B_1	1	1	0.5	4	1	Cas__cas8b2_I-B_2	mandatory	431	1.7e-18	63.8	0.714	0.835	64	423
Asgard	AB1215_1-NODE_303_length_6946_cov_2.53341_70_2	AB1215_1	Gefionarchaeia	Cas__csm3gr7_III-A_III-D_10	1171	defense-finder-models/Cas/Cas/CAS_Class1-Type-III	UserReplicon_CAS_Class1-Type-III_8	1	1	0.2	4	1	Cas__csm3gr7_III-A_1	mandatory	227	3e-15	53.6	0.809	0.837	6	195
Asgard	AB1215_1-NODE_303_length_6946_cov_2.53341_70_3	AB1215_1	Gefionarchaeia	Cas__cmr3gr5_III-B_III-C_4	1172	defense-finder-models/Cas/Cas/CAS_Class1-Type-III	UserReplicon_CAS_Class1-Type-III_8	1	1	0.2	4	1	Cas__csm4gr5_III-A_3	mandatory	396	3e-06	24	0.569	0.548	167	383
Asgard	AB1215_1-NODE_303_length_6946_cov_2.53341_70_4	AB1215_1	Gefionarchaeia	Cas__csm2gr11_III-D_8	1173	defense-finder-models/Cas/Cas/CAS_Class1-Type-III	UserReplicon_CAS_Class1-Type-III_8	1	1	0.2	4	1	Cas__csm2gr11_III-A_15	accessory	139	1.1e-17	61.5	0.892	0.871	11	131
Asgard	AB1215_1-NODE_303_length_6946_cov_2.53341_70_5	AB1215_1	Gefionarchaeia	Cas__csm3gr7_III_IV	1174	defense-finder-models/Cas/Cas/CAS_Class1-Type-III	UserReplicon_CAS_Class1-Type-III_8	1	1	0.2	4	1	Cas__csm3gr7_III_IV	accessory	250	2.9e-28	96.8	0.975	0.768	26	217
Asgard	AB1215_1-NODE_303_length_6946_cov_2.53341_70_6	AB1215_1	Gefionarchaeia	Cas__csm3gr7_III-A_III-D_2	1175	defense-finder-models/Cas/Cas/CAS_Class1-Type-III	UserReplicon_CAS_Class1-Type-III_8	1	1	0.2	4	1	Cas__csm3gr7_III-A_1	mandatory	266	6.3e-42	140.8	0.981	0.812	11	226
Asgard	AB1215_1-NODE_6_length_21723_cov_4.54791_2_23	AB1215_1	Gefionarchaeia	RM_Type_II__Type_II_REases	2272	defense-finder-models/RM/RM/RM_Type_II	UserReplicon_RM_Type_II_1	1	1	1	2	1	RM_Type_II__Type_II_REases	mandatory	549	2.6e-19	67.4	1.115	0.672	38	406
Asgard	AB1215_1-NODE_6_length_21723_cov_4.54791_2_24	AB1215_1	Gefionarchaeia	RM_Type_II__Type_II_MTases	2273	defense-finder-models/RM/RM/RM_Type_II	UserReplicon_RM_Type_II_1	1	1	1	2	1	RM_Type_II__Type_II_MTases	mandatory	274	5.9e-57	190.2	0.661	0.92	6	257
Asgard	AB1215_1-NODE_632_length_5526_cov_2.94623_122_1	AB1215_1	Gefionarchaeia	Cas__cas3_I-D_4	2139	defense-finder-models/Cas/Cas/CAS_Class1-Subtype-I-D	UserReplicon_CAS_Class1-Subtype-I-D_2	1	1	0.375	3	1	Cas__cas3_I-D_4	accessory	704	1e-63	212.8	1	0.494	34	381
Asgard	AB1215_1-NODE_632_length_5526_cov_2.94623_122_2	AB1215_1	Gefionarchaeia	Cas__csc1gr5_I-D_2	2140	defense-finder-models/Cas/Cas/CAS_Class1-Subtype-I-D	UserReplicon_CAS_Class1-Subtype-I-D_2	1	1	0.375	3	1	Cas__csc1gr5_I-D_2	mandatory	237	9.2e-32	107.6	0.933	0.848	17	217
Asgard	AB1215_1-NODE_632_length_5526_cov_2.94623_122_3	AB1215_1	Gefionarchaeia	Cas__csc2gr7_I-D_1	2141	defense-finder-models/Cas/Cas/CAS_Class1-Subtype-I-D	UserReplicon_CAS_Class1-Subtype-I-D_2	1	1	0.375	3	1	Cas__csc2gr7_I-D_1	mandatory	333	3.4e-51	171.5	0.945	0.778	25	283
Asgard	AB3033_1-Sif_AB3033_1_NODE_16_length_61184_cov_7.0296_7_33	AB3033_1	Gefionarchaeia	RM_Type_III__Type_III_REases	517	defense-finder-models/RM/RM/RM_Type_III	UserReplicon_RM_Type_III_1	1	1	1	2	1	RM_Type_III__Type_III_REases	mandatory	1065	6.1e-07	24.4	0.108	0.103	130	239
Asgard	AB3033_1-Sif_AB3033_1_NODE_16_length_61184_cov_7.0296_7_36	AB3033_1	Gefionarchaeia	RM_Type_III__Type_III_MTases	520	defense-finder-models/RM/RM/RM_Type_III	UserReplicon_RM_Type_III_1	1	1	1	2	1	RM_Type_III__Type_III_MTases	mandatory	1035	4.3e-67	223.9	0.941	0.895	61	986
Asgard	AB3033_1-Sif_AB3033_1_NODE_41_length_44708_cov_6.94788_11_10	AB3033_1	Gefionarchaeia	Cas__cas4_I_II_III_IV_V_VI_1	989	defense-finder-models/Cas/Cas/CAS_Cluster	UserReplicon_CAS_Cluster_5	1	1	0.06	3	1	Cas__cas4_I_II_III_IV_V_VI_1	mandatory	195	2.8e-36	121.8	0.983	0.913	16	193
Asgard	AB3033_1-Sif_AB3033_1_NODE_41_length_44708_cov_6.94788_11_11	AB3033_1	Gefionarchaeia	Cas__cas2_I_II_III_IV_V_VI_13	990	defense-finder-models/Cas/Cas/CAS_Cluster	UserReplicon_CAS_Cluster_5	1	1	0.06	3	1	Cas__cas2_I_II_III_IV_V_VI_1	mandatory	98	5e-17	58.4	1	0.755	1	74
Asgard	AB3033_1-Sif_AB3033_1_NODE_41_length_44708_cov_6.94788_11_12	AB3033_1	Gefionarchaeia	Cas__cas1_I_II_III_IV_V_VI_1	991	defense-finder-models/Cas/Cas/CAS_Cluster	UserReplicon_CAS_Cluster_5	1	1	0.06	3	1	Cas__cas1_I_II_III_IV_V_VI_1	mandatory	337	2.4e-85	282.9	0.997	0.961	2	325
Asgard	AB3033_1-Sif_AB3033_1_NODE_41_length_44708_cov_6.94788_11_17	AB3033_1	Gefionarchaeia	Cas__csx3_I_III_1	996	defense-finder-models/Cas/Cas/CAS_Class1-Subtype-III-B	UserReplicon_CAS_Class1-Subtype-III-B_2	1	1	1.286	9	1	Cas__csx3_I_III_1	neutral	109	1.2e-34	114.9	0.988	0.752	16	97
Asgard	AB3033_1-Sif_AB3033_1_NODE_41_length_44708_cov_6.94788_11_18	AB3033_1	Gefionarchaeia	Cas__csx1_III_2	997	defense-finder-models/Cas/Cas/CAS_Class1-Subtype-III-B	UserReplicon_CAS_Class1-Subtype-III-B_2	1	1	1.286	9	1	Cas__csx1_III_10	accessory	437	6.5e-77	255.9	0.987	0.968	2	424
Asgard	AB3033_1-Sif_AB3033_1_NODE_41_length_44708_cov_6.94788_11_19	AB3033_1	Gefionarchaeia	Cas__cmr6gr7_III-B_3	998	defense-finder-models/Cas/Cas/CAS_Class1-Subtype-III-B	UserReplicon_CAS_Class1-Subtype-III-B_2	1	1	1.286	9	1	Cas__cmr6gr7_III-B_1	mandatory	362	2.3e-60	200.9	0.926	0.804	67	357
Asgard	AB3033_1-Sif_AB3033_1_NODE_41_length_44708_cov_6.94788_11_20	AB3033_1	Gefionarchaeia	Cas__cmr5gr11_III-B_3	1000	defense-finder-models/Cas/Cas/CAS_Class1-Subtype-III-B	UserReplicon_CAS_Class1-Subtype-III-B_2	1	1	1.286	9	1	Cas__cmr5gr11_III-B_18	mandatory	160	1.4e-30	102.8	0.993	0.919	8	154
Asgard	AB3033_1-Sif_AB3033_1_NODE_41_length_44708_cov_6.94788_11_21	AB3033_1	Gefionarchaeia	Cas__cmr4gr7_III-B_III-C_1	1001	defense-finder-models/Cas/Cas/CAS_Class1-Subtype-III-B	UserReplicon_CAS_Class1-Subtype-III-B_2	1	1	1.286	9	1	Cas__cmr4gr7_III-B_III-C_2	accessory	314	6.4e-77	255.4	0.996	0.952	7	305
Asgard	AB3033_1-Sif_AB3033_1_NODE_41_length_44708_cov_6.94788_11_22	AB3033_1	Gefionarchaeia	Cas__cmr3gr5_III-B_III-C_8	1002	defense-finder-models/Cas/Cas/CAS_Class1-Subtype-III-B	UserReplicon_CAS_Class1-Subtype-III-B_2	1	1	1.286	9	1	Cas__cmr3gr5_III-B_III-C_5	accessory	365	1.2e-54	182.6	0.995	0.975	6	361
Asgard	AB3033_1-Sif_AB3033_1_NODE_41_length_44708_cov_6.94788_11_23	AB3033_1	Gefionarchaeia	Cas__cas10_III_1	1003	defense-finder-models/Cas/Cas/CAS_Class1-Subtype-III-B	UserReplicon_CAS_Class1-Subtype-III-B_2	1	1	1.286	9	1	Cas__cas10_III_1	accessory	640	6.4e-55	183.4	0.605	0.558	125	481
Asgard	AB3033_1-Sif_AB3033_1_NODE_41_length_44708_cov_6.94788_11_24	AB3033_1	Gefionarchaeia	Cas__cas10_III-B_12	1004	defense-finder-models/Cas/Cas/CAS_Class1-Subtype-III-B	UserReplicon_CAS_Class1-Subtype-III-B_2	1	1	1.286	9	1	Cas__cas10_III-B_12	mandatory	228	3.1e-28	94.9	0.76	0.386	136	223
Asgard	AB3033_1-Sif_AB3033_1_NODE_41_length_44708_cov_6.94788_11_26	AB3033_1	Gefionarchaeia	Cas__cmr1gr7_III-B_1	1006	defense-finder-models/Cas/Cas/CAS_Class1-Subtype-III-B	UserReplicon_CAS_Class1-Subtype-III-B_2	1	1	1.286	9	1	Cas__cmr1gr7_III-B_1	mandatory	331	1.4e-31	106.4	0.712	0.807	3	269
Asgard	AB3033_1-Sif_AB3033_1_NODE_41_length_44708_cov_6.94788_11_27	AB3033_1	Gefionarchaeia	Cas__cas6_I_II_III_IV_V_VI_7	1007	defense-finder-models/Cas/Cas/CAS_Class1-Subtype-III-B	UserReplicon_CAS_Class1-Subtype-III-B_2	1	1	1.286	9	1	Cas__cas6_I_II_III_IV_V_VI_17	accessory	272	7.8e-23	78.4	0.99	0.79	50	264
Asgard	AB3033_1-Sif_AB3033_1_NODE_41_length_44708_cov_6.94788_11_4	AB3033_1	Gefionarchaeia	Cas__cas3HD_I_2	1021	defense-finder-models/Cas/Cas/CAS_Class1-Subtype-I-A	UserReplicon_CAS_Class1-Subtype-I-A_1	1	1	0.556	5	1	Cas__cas3HD_I_1	accessory	252	1.7e-20	70.2	0.968	0.778	18	213
Asgard	AB3033_1-Sif_AB3033_1_NODE_41_length_44708_cov_6.94788_11_5	AB3033_1	Gefionarchaeia	Cas__cas3_I_5	1024	defense-finder-models/Cas/Cas/CAS_Class1-Subtype-I-A	UserReplicon_CAS_Class1-Subtype-I-A_1	1	1	0.556	5	1	Cas__cas3_I_5	accessory	551	2.2e-59	198	0.443	0.599	37	366
Asgard	AB3033_1-Sif_AB3033_1_NODE_41_length_44708_cov_6.94788_11_7	AB3033_1	Gefionarchaeia	Cas__cas5_I-A_4	1026	defense-finder-models/Cas/Cas/CAS_Class1-Subtype-I-A	UserReplicon_CAS_Class1-Subtype-I-A_1	1	1	0.556	5	1	Cas__cas5a_I-A_1	mandatory	266	5.5e-23	78.3	0.989	0.711	7	195
Asgard	AB3033_1-Sif_AB3033_1_NODE_41_length_44708_cov_6.94788_11_8	AB3033_1	Gefionarchaeia	Cas__cas7_I-A_1	1027	defense-finder-models/Cas/Cas/CAS_Class1-Subtype-I-A	UserReplicon_CAS_Class1-Subtype-I-A_1	1	1	0.556	5	1	Cas__cas7_I-A_1	mandatory	354	2.5e-74	246.5	0.96	0.785	8	285
Asgard	AB3033_1-Sif_AB3033_1_NODE_41_length_44708_cov_6.94788_11_9	AB3033_1	Gefionarchaeia	Cas__csa5gr11_I-A_4	1028	defense-finder-models/Cas/Cas/CAS_Class1-Subtype-I-A	UserReplicon_CAS_Class1-Subtype-I-A_1	1	1	0.556	5	1	Cas__csa5gr11_I-A_3	mandatory	139	2.7e-10	37.1	0.941	0.734	23	124
Asgard	AB3033_1-Sif_AB3033_1_NODE_8_length_73101_cov_6.68888_4_58	AB3033_1	Gefionarchaeia	pAgo__COG1431_pAgo	1525	defense-finder-models/DefenseFinder_5/pAgo/pAgo	UserReplicon_pAgo_1	1	1	1	1	1	pAgo__pAgo_LongA	mandatory	878	9.7e-41	136.6	0.97	0.83	139	867
Asgard	AB3033_2-Sif_AB3033_2_NODE_5427_length_4729_cov_9.07653_125_3	AB3033_2	Gefionarchaeia	Mokosh_TypeI__MkoB	2063	defense-finder-models/DefenseFinder_4/Mokosh/Mokosh_TypeI	UserReplicon_Mokosh_TypeI_1	1	1	1	2	1	Mokosh_TypeI__MkoB	mandatory	230	1.2e-05	22	0.239	0.648	51	199
Asgard	AB3033_2-Sif_AB3033_2_NODE_5427_length_4729_cov_9.07653_125_5	AB3033_2	Gefionarchaeia	Mokosh_TypeI__MkoA	2065	defense-finder-models/DefenseFinder_4/Mokosh/Mokosh_TypeI	UserReplicon_Mokosh_TypeI_1	1	1	1	2	1	Mokosh_TypeI__MkoA	mandatory	166	8.6e-19	64.5	0.146	0.831	16	153
Asgard	AB3033_2-Sif_AB3033_2_NODE_582_length_12913_cov_17.1278_55_3	AB3033_2	Gefionarchaeia	Cas__csx1_III_9	2092	defense-finder-models/Cas/Cas/CAS_Class1-Type-III	UserReplicon_CAS_Class1-Type-III_6	1	1	0.2	4	1	Cas__csx1_III_10	neutral	421	3.4e-80	267.2	0.994	0.793	10	343
Asgard	AB3033_2-Sif_AB3033_2_NODE_582_length_12913_cov_17.1278_55_6	AB3033_2	Gefionarchaeia	Cas__csm3gr7_III-A_III-D_10	2095	defense-finder-models/Cas/Cas/CAS_Class1-Type-III	UserReplicon_CAS_Class1-Type-III_6	1	1	0.2	4	1	Cas__csm3gr7_III-A_1	mandatory	227	1.7e-14	51.2	0.754	0.793	6	185
Asgard	AB3033_2-Sif_AB3033_2_NODE_582_length_12913_cov_17.1278_55_7	AB3033_2	Gefionarchaeia	Cas__cmr3gr5_III-B_III-C_4	2096	defense-finder-models/Cas/Cas/CAS_Class1-Type-III	UserReplicon_CAS_Class1-Type-III_6	1	1	0.2	4	1	Cas__csm4gr5_III-A_3	mandatory	396	3.1e-06	24	0.569	0.548	167	383
Asgard	AB3033_2-Sif_AB3033_2_NODE_582_length_12913_cov_17.1278_55_8	AB3033_2	Gefionarchaeia	Cas__csm2gr11_III-D_8	2097	defense-finder-models/Cas/Cas/CAS_Class1-Type-III	UserReplicon_CAS_Class1-Type-III_6	1	1	0.2	4	1	Cas__csm2gr11_III-A_15	accessory	139	1.1e-17	61.5	0.892	0.871	11	131
Asgard	AB3033_2-Sif_AB3033_2_NODE_582_length_12913_cov_17.1278_55_9	AB3033_2	Gefionarchaeia	Cas__csm3gr7_III_IV	2098	defense-finder-models/Cas/Cas/CAS_Class1-Type-III	UserReplicon_CAS_Class1-Type-III_6	1	1	0.2	4	1	Cas__csm3gr7_III_IV	accessory	250	3e-28	96.8	0.975	0.768	26	217
Asgard	AB3033_2-Sif_AB3033_2_NODE_584_length_12879_cov_11.1666_56_15	AB3033_2	Gefionarchaeia	Cas__cas3_I_2	2105	defense-finder-models/Cas/Cas/CAS_Class1-Subtype-I-B	UserReplicon_CAS_Class1-Subtype-I-B_1	1	1	0.25	2	1	Cas__cas3_I_5	accessory	713	2.9e-78	260.7	0.994	0.494	221	572
Asgard	AB3033_2-Sif_AB3033_2_NODE_584_length_12879_cov_11.1666_56_16	AB3033_2	Gefionarchaeia	Cas__cas5_I-B_17	2106	defense-finder-models/Cas/Cas/CAS_Class1-Subtype-I-B	UserReplicon_CAS_Class1-Subtype-I-B_1	1	1	0.25	2	1	Cas__cas5_I-B_6	mandatory	224	2.2e-16	57.5	0.579	0.603	5	139
Asgard	AB3033_2-Sif_AB3033_2_NODE_71_length_35112_cov_15.2118_19_22	AB3033_2	Gefionarchaeia	Cas__cmr1gr7_III-B_1	2287	defense-finder-models/Cas/Cas/CAS_Class1-Subtype-III-B	UserReplicon_CAS_Class1-Subtype-III-B_3	1	1	1	7	1	Cas__cmr1gr7_III-B_1	mandatory	399	1.5e-30	103.9	0.448	0.441	1	176
Asgard	AB3033_2-Sif_AB3033_2_NODE_71_length_35112_cov_15.2118_19_23	AB3033_2	Gefionarchaeia	Cas__cas10_III_6	2288	defense-finder-models/Cas/Cas/CAS_Class1-Subtype-III-B	UserReplicon_CAS_Class1-Subtype-III-B_3	1	1	1	7	1	Cas__cas10_III_1	accessory	943	1.7e-114	380.9	0.869	0.822	130	904
Asgard	AB3033_2-Sif_AB3033_2_NODE_71_length_35112_cov_15.2118_19_24	AB3033_2	Gefionarchaeia	Cas__cmr3gr5_III-B_III-C_8	2289	defense-finder-models/Cas/Cas/CAS_Class1-Subtype-III-B	UserReplicon_CAS_Class1-Subtype-III-B_3	1	1	1	7	1	Cas__cmr3gr5_III-B_III-C_5	accessory	361	5.3e-52	174.7	0.997	0.989	4	360
Asgard	AB3033_2-Sif_AB3033_2_NODE_71_length_35112_cov_15.2118_19_25	AB3033_2	Gefionarchaeia	Cas__cmr4gr7_III-B_III-C_2	2290	defense-finder-models/Cas/Cas/CAS_Class1-Subtype-III-B	UserReplicon_CAS_Class1-Subtype-III-B_3	1	1	1	7	1	Cas__cmr4gr7_III-B_III-C_2	accessory	321	4.3e-75	250.3	0.99	0.953	12	317
Asgard	AB3033_2-Sif_AB3033_2_NODE_71_length_35112_cov_15.2118_19_26	AB3033_2	Gefionarchaeia	Cas__cmr5gr11_III-B_18	2291	defense-finder-models/Cas/Cas/CAS_Class1-Subtype-III-B	UserReplicon_CAS_Class1-Subtype-III-B_3	1	1	1	7	1	Cas__cmr5gr11_III-B_18	mandatory	142	3.8e-33	111.7	0.992	0.901	4	131
Asgard	AB3033_2-Sif_AB3033_2_NODE_71_length_35112_cov_15.2118_19_27	AB3033_2	Gefionarchaeia	Cas__cmr6gr7_III-B_2	2292	defense-finder-models/Cas/Cas/CAS_Class1-Subtype-III-B	UserReplicon_CAS_Class1-Subtype-III-B_3	1	1	1	7	1	Cas__cmr6gr7_III-B_1	mandatory	294	5.4e-56	187	0.922	0.779	62	290
Asgard	AB3033_2-Sif_AB3033_2_NODE_71_length_35112_cov_15.2118_19_3	AB3033_2	Gefionarchaeia	Cas__cas1_I_II_III_IV_V_VI_10	2295	defense-finder-models/Cas/Cas/CAS_Class1-Subtype-III-B	UserReplicon_CAS_Class1-Subtype-III-B_3	1	1	1	7	1	Cas__cas1_III_1	accessory	328	4.4e-60	200.6	0.972	0.866	10	293
Asgard	AB3033_2-Sif_AB3033_2_NODE_83_length_32466_cov_18.3395_24_20	AB3033_2	Gefionarchaeia	Cas__csm3gr7_III-A_III-D_10	2578	defense-finder-models/Cas/Cas/CAS_Class1-Type-III	UserReplicon_CAS_Class1-Type-III_8	1	1	0.1	2	1	Cas__csm3gr7_III-A_1	mandatory	265	3.2e-24	83.1	0.805	0.83	18	237
Asgard	AB3033_2-Sif_AB3033_2_NODE_83_length_32466_cov_18.3395_24_21	AB3033_2	Gefionarchaeia	Cas__csm3gr7_III_IV	2579	defense-finder-models/Cas/Cas/CAS_Class1-Type-III	UserReplicon_CAS_Class1-Type-III_8	1	1	0.1	2	1	Cas__csm3gr7_III_IV	accessory	289	1.9e-23	81.2	0.99	0.588	21	190
Asgard	AB3033_2-Sif_AB3033_2_NODE_91_length_31232_cov_17.3884_27_19	AB3033_2	Gefionarchaeia	Cas__cas8b1_I-B_12	2687	defense-finder-models/Cas/Cas/CAS_Class1-Subtype-I-B	UserReplicon_CAS_Class1-Subtype-I-B_2	1	1	0.875	7	1	Cas__cas8b2_I-B_2	mandatory	431	1.8e-18	63.8	0.714	0.835	64	423
Asgard	AB3033_2-Sif_AB3033_2_NODE_91_length_31232_cov_17.3884_27_20	AB3033_2	Gefionarchaeia	Cas__cas7_I-B_6	2689	defense-finder-models/Cas/Cas/CAS_Class1-Subtype-I-B	UserReplicon_CAS_Class1-Subtype-I-B_2	1	1	0.875	7	1	Cas__cas7_I-B_6	mandatory	295	5.4e-60	200.5	0.928	0.885	11	271
Asgard	AB3033_2-Sif_AB3033_2_NODE_91_length_31232_cov_17.3884_27_21	AB3033_2	Gefionarchaeia	Cas__cas5_I-B_8	2690	defense-finder-models/Cas/Cas/CAS_Class1-Subtype-I-B	UserReplicon_CAS_Class1-Subtype-I-B_2	1	1	0.875	7	1	Cas__cas5_I-B_6	mandatory	233	1.4e-23	80.8	0.894	0.678	5	162
Asgard	AB3033_2-Sif_AB3033_2_NODE_91_length_31232_cov_17.3884_27_22	AB3033_2	Gefionarchaeia	Cas__cas3_I_5	2691	defense-finder-models/Cas/Cas/CAS_Class1-Subtype-I-B	UserReplicon_CAS_Class1-Subtype-I-B_2	1	1	0.875	7	1	Cas__cas3_I_5	accessory	724	2.7e-80	268	0.68	0.667	218	700
Asgard	AB3033_2-Sif_AB3033_2_NODE_91_length_31232_cov_17.3884_27_23	AB3033_2	Gefionarchaeia	Cas__cas4_I_II_III_IV_V_VI_6	2692	defense-finder-models/Cas/Cas/CAS_Class1-Subtype-I-B	UserReplicon_CAS_Class1-Subtype-I-B_2	1	1	0.875	7	1	Cas__cas4_I_II_III_IV_V_VI_6	accessory	175	1.1e-52	175.7	0.988	0.903	17	174
Asgard	AB3033_2-Sif_AB3033_2_NODE_91_length_31232_cov_17.3884_27_24	AB3033_2	Gefionarchaeia	Cas__cas1_I_II_III_IV_V_VI_7	2693	defense-finder-models/Cas/Cas/CAS_Class1-Subtype-I-B	UserReplicon_CAS_Class1-Subtype-I-B_2	1	1	0.875	7	1	Cas__cas1_I_II_III_IV_V_VI_7	accessory	324	2.6e-132	438.2	0.997	0.978	4	320
Asgard	AB3033_2-Sif_AB3033_2_NODE_91_length_31232_cov_17.3884_27_25	AB3033_2	Gefionarchaeia	Cas__cas2_I_II_III_IV_V_VI_5	2694	defense-finder-models/Cas/Cas/CAS_Class1-Subtype-I-B	UserReplicon_CAS_Class1-Subtype-I-B_2	1	1	0.875	7	1	Cas__cas2_I_II_III_IV_V_VI_3	accessory	86	2e-26	89.5	0.978	0.977	1	84
Asgard	ABR01-scaffold_ABR01_38_12	ABR01	Lokiarchaeles	ShosTA__ShosA	1928	defense-finder-models/DefenseFinder_2/ShosTA/ShosTA	UserReplicon_ShosTA_1	1	1	1	2	1	ShosTA__ShosA	mandatory	325	7e-41	137.8	0.838	0.812	42	305
Asgard	ABR01-scaffold_ABR01_38_13	ABR01	Lokiarchaeles	ShosTA__ShosT	1929	defense-finder-models/DefenseFinder_2/ShosTA/ShosTA	UserReplicon_ShosTA_1	1	1	1	2	1	ShosTA__ShosT	mandatory	179	0.00027	18.2	0.705	0.927	8	173
Asgard	ABR02-scaffold_ABR02_13_12	ABR02	Lokiarchaeles	PARIS_I__AAA_15	527	defense-finder-models/DefenseFinder_3/Rst_PARIS/PARIS_I	UserReplicon_PARIS_I_1	1	1	1	2	2	PARIS_I__AAA_15	mandatory	683	1.8e-37	127.5	1	0.592	1	404
Asgard	ABR02-scaffold_ABR02_13_16	ABR02	Lokiarchaeles	Rst_PARIS__DUF4435	531	defense-finder-models/DefenseFinder_3/Rst_PARIS/PARIS_I	UserReplicon_PARIS_I_1	1	1	1	2	2	Rst_PARIS__DUF4435	mandatory	306	1.9e-13	48.6	0.979	0.775	24	260
Asgard	ABR02-scaffold_ABR02_13_17	ABR02	Lokiarchaeles	PARIS_I__AAA_15	532	defense-finder-models/DefenseFinder_3/Rst_PARIS/PARIS_I	UserReplicon_PARIS_I_1	1	1	1	2	2	PARIS_I__AAA_15	mandatory	480	1.3e-13	49.1	0.962	0.923	22	464
Asgard	ABR02-scaffold_ABR02_224_22	ABR02	Lokiarchaeles	pAgo__pAgo_Short	1991	defense-finder-models/DefenseFinder_5/pAgo/pAgo	UserReplicon_pAgo_1	1	1	1	1	1	pAgo__pAgo_LongA	mandatory	485	1.9e-125	417.1	0.973	0.992	5	485
Asgard	ABR03-scaffold_ABR03_95_9	ABR03	Lokiarchaeles	AbiB__AbiB	3189	defense-finder-models/DefenseFinder_1/AbiB/AbiB	UserReplicon_AbiB_1	1	1	1	1	1	AbiB__AbiB	mandatory	88	1.6e-05	21.9	0.272	0.761	3	69
Asgard	ABR06-scaffold_ABR06_52_19	ABR06	Lokiarchaeles	Lamassu-Fam__LmuB_SMC_Hydrolase_protease	1853	defense-finder-models/DefenseFinder_1/Lamassu-Fam/Lamassu-Fam	UserReplicon_Lamassu-Fam_1	1	1	0.667	2	1	Lamassu-Fam__LmuB_SMC_Cap4_nuclease_II	mandatory	243	7.4e-08	28.7	0.209	0.819	20	218
Asgard	ABR06-scaffold_ABR06_52_2	ABR06	Lokiarchaeles	Lamassu-Fam__LmuA_effector_Hydrolase	1854	defense-finder-models/DefenseFinder_1/Lamassu-Fam/Lamassu-Fam	UserReplicon_Lamassu-Fam_1	1	1	0.667	2	1	Lamassu-Fam__LmuA_effector_Cap4_nuclease_II	mandatory	300	7.3e-06	23	0.174	0.19	40	96
Asgard	B11_G17-B11_Guay17_scaffold_03184_52_7	B11_G17	Njordarchaeles	Borvo__BovA_addition	928	defense-finder-models/DefenseFinder_5/Borvo/Borvo	UserReplicon_Borvo_1	1	1	1	1	1	Borvo__BovA	mandatory	201	1.5e-05	20.9	0.153	0.512	15	117
Asgard	B11_G17-B11_Guay17_scaffold_10826_127_1	B11_G17	Njordarchaeles	Cas__csm3gr7_III-A_III-D_10	1427	defense-finder-models/Cas/Cas/CAS_Class1-Subtype-III-A	UserReplicon_CAS_Class1-Subtype-III-A_1	1	1	0.333	3	1	Cas__csm3gr7_III-A_III-D_10	accessory	289	2.5e-53	178	0.891	0.837	11	252
Asgard	B11_G17-B11_Guay17_scaffold_10826_127_2	B11_G17	Njordarchaeles	Cas__csm4gr5_III-A_1	1428	defense-finder-models/Cas/Cas/CAS_Class1-Subtype-III-A	UserReplicon_CAS_Class1-Subtype-III-A_1	1	1	0.333	3	1	Cas__csm4gr5_III-A_3	mandatory	331	1.9e-22	76.8	0.894	0.846	15	294
Asgard	B11_G17-B11_Guay17_scaffold_10826_127_3	B11_G17	Njordarchaeles	Cas__csm5gr7_III-A_2	1429	defense-finder-models/Cas/Cas/CAS_Class1-Subtype-III-A	UserReplicon_CAS_Class1-Subtype-III-A_1	1	1	0.333	3	1	Cas__csm5gr7_III-A_2	mandatory	413	2.6e-21	73.1	0.789	0.743	4	310
Asgard	B11_G17-B11_Guay17_scaffold_12270_142_1	B11_G17	Njordarchaeles	Cas__cas4_I_II_III_IV_V_VI_7	1513	defense-finder-models/Cas/Cas/CAS_Cluster	UserReplicon_CAS_Cluster_6	1	1	0.08	4	1	Cas__cas4_I_II_III_IV_V_VI_1	mandatory	318	8.5e-77	255.3	0.973	0.969	10	317
Asgard	B11_G17-B11_Guay17_scaffold_12270_142_2	B11_G17	Njordarchaeles	Cas__cas1_I_II_III_IV_V_VI_10	1514	defense-finder-models/Cas/Cas/CAS_Cluster	UserReplicon_CAS_Cluster_6	1	1	0.08	4	1	Cas__cas1_I_II_III_IV_V_VI_1	mandatory	343	2.3e-79	263.4	0.996	0.854	5	297
Asgard	B11_G17-B11_Guay17_scaffold_12270_142_3	B11_G17	Njordarchaeles	Cas__cas2_I_II_III_IV_V_VI_13	1515	defense-finder-models/Cas/Cas/CAS_Cluster	UserReplicon_CAS_Cluster_6	1	1	0.08	4	1	Cas__cas2_I_II_III_IV_V_VI_1	mandatory	110	4.5e-17	58.9	0.93	0.673	3	76
Asgard	B11_G17-B11_Guay17_scaffold_12270_142_4	B11_G17	Njordarchaeles	Cas__cas6_I_II_III_IV_V_VI_7	1516	defense-finder-models/Cas/Cas/CAS_Cluster	UserReplicon_CAS_Cluster_6	1	1	0.08	4	1	Cas__cas6_I_II_III_IV_V_VI_7	mandatory	279	2e-23	80.7	0.995	0.742	55	261
Asgard	B11_G17-B11_Guay17_scaffold_13083_149_3	B11_G17	Njordarchaeles	Cas__csf2gr7_IV-B_1	1541	defense-finder-models/Cas/Cas/CAS_Class1-Subtype-IV-C	UserReplicon_CAS_Class1-Subtype-IV-C_2	1	1	0.5	2	1	Cas__csf2gr7_IV-A_1	accessory	345	9.7e-16	54.6	0.465	0.429	9	156
Asgard	B11_G17-B11_Guay17_scaffold_13083_149_4	B11_G17	Njordarchaeles	Cas__csf3gr5_IV-C_4	1542	defense-finder-models/Cas/Cas/CAS_Class1-Subtype-IV-C	UserReplicon_CAS_Class1-Subtype-IV-C_2	1	1	0.5	2	1	Cas__csf3gr5_IV-C_4	mandatory	329	6.8e-107	353.8	0.997	0.936	19	326
Asgard	B13_G17-B13_Guay17_scaffold_17725_160_4	B13_G17	Njordarchaeles	AbiEii__AbiEii	1662	defense-finder-models/DefenseFinder_1/AbiE/AbiE	UserReplicon_AbiE_1	1	1	1	2	1	AbiEii__AbiEii	mandatory	230	6.9e-22	75.4	0.749	0.674	35	189
Asgard	B13_G17-B13_Guay17_scaffold_17725_160_5	B13_G17	Njordarchaeles	AbiEii__AbiEi_4	1663	defense-finder-models/DefenseFinder_1/AbiE/AbiE	UserReplicon_AbiE_1	1	1	1	2	1	AbiEii__AbiEi_1	mandatory	154	5.4e-09	33	0.959	0.331	4	54
Asgard	B13_G17-B13_Guay17_scaffold_20072_182_1	B13_G17	Njordarchaeles	Cas__cas10_III-A_1	1733	defense-finder-models/Cas/Cas/CAS_Class1-Subtype-III-A	UserReplicon_CAS_Class1-Subtype-III-A_1	1	1	0.222	2	1	Cas__cas10_III-A_1	mandatory	822	1.2e-83	278.6	0.997	0.83	13	694
Asgard	B13_G17-B13_Guay17_scaffold_20072_182_2	B13_G17	Njordarchaeles	Cas__csm2gr11_III-A_15	1734	defense-finder-models/Cas/Cas/CAS_Class1-Subtype-III-A	UserReplicon_CAS_Class1-Subtype-III-A_1	1	1	0.222	2	1	Cas__csm2gr11_III-A_15	mandatory	150	8.6e-20	68.7	0.845	0.653	52	149
Asgard	B16_G1-B16_Guay1_scaffold_34134_354_2	B16_G1	Gefionarchaeia	RM_Type_II__Type_II_REases	2059	defense-finder-models/RM/RM/RM_Type_II	UserReplicon_RM_Type_II_1	1	1	1	2	1	RM_Type_II__Type_II_REases	mandatory	369	9.7e-32	108.5	1.286	0.924	28	368
Asgard	B16_G1-B16_Guay1_scaffold_34134_354_3	B16_G1	Gefionarchaeia	RM_Type_II__Type_II_MTases	2060	defense-finder-models/RM/RM/RM_Type_II	UserReplicon_RM_Type_II_1	1	1	1	2	1	RM_Type_II__Type_II_MTases	mandatory	311	3.1e-117	388.5	0.891	0.994	3	311
Asgard	B20_G9-B20_Guay9_scaffold_100750_206.fna_206_2	B20_G9	Njordarchaeles	Cas__cas2_I_II_III_IV_V_VI_3	1538	defense-finder-models/Cas/Cas/CAS_Cluster	UserReplicon_CAS_Cluster_1	1	1	0.04	2	1	Cas__cas2_I_II_III_IV_V_VI_1	mandatory	93	1.8e-18	63.7	0.937	0.796	5	78
Asgard	B20_G9-B20_Guay9_scaffold_100750_206.fna_206_3	B20_G9	Njordarchaeles	Cas__cas1_I_II_III_IV_V_VI_10	1539	defense-finder-models/Cas/Cas/CAS_Cluster	UserReplicon_CAS_Cluster_1	1	1	0.04	2	1	Cas__cas1_I_II_III_IV_V_VI_1	mandatory	344	4.1e-79	262.8	0.979	0.837	6	293
Asgard	B20_G9-B20_Guay9_scaffold_66302_148.fna_148_2	B20_G9	Njordarchaeles	AbiEii__AbiEi_1	2155	defense-finder-models/DefenseFinder_1/AbiE/AbiE	UserReplicon_AbiE_1	1	1	1	2	1	AbiEii__AbiEi_1	mandatory	270	7.4e-09	33.1	0.993	0.515	74	212
Asgard	B20_G9-B20_Guay9_scaffold_66302_148.fna_148_3	B20_G9	Njordarchaeles	AbiEii__AbiEii	2156	defense-finder-models/DefenseFinder_1/AbiE/AbiE	UserReplicon_AbiE_1	1	1	1	2	1	AbiEii__AbiEii	mandatory	300	1.3e-23	81.3	0.958	0.79	19	255
Asgard	B32_G17-B32_Guay17_scaffold_27981_190_2	B32_G17	Njordarchaeles	AbiEii__AbiEi_4	996	defense-finder-models/DefenseFinder_1/AbiE/AbiE	UserReplicon_AbiE_1	1	1	1	2	1	AbiEii__AbiEi_1	mandatory	193	6e-09	32	0.959	0.264	5	55
Asgard	B32_G17-B32_Guay17_scaffold_27981_190_3	B32_G17	Njordarchaeles	AbiEii__AbiEii	997	defense-finder-models/DefenseFinder_1/AbiE/AbiE	UserReplicon_AbiE_1	1	1	1	2	1	AbiEii__AbiEii	mandatory	239	9.9e-20	67.5	0.778	0.699	38	204
Asgard	B34_G2-B34_Guay2_scaffold_28238_263_2	B34_G2	Njordarchaeles	Cas__csm2gr11_III-A_15	1771	defense-finder-models/Cas/Cas/CAS_Class1-Subtype-III-A	UserReplicon_CAS_Class1-Subtype-III-A_2	1	1	0.333	3	1	Cas__csm2gr11_III-A_15	mandatory	150	5.6e-20	69.4	0.845	0.653	52	149
Asgard	B34_G2-B34_Guay2_scaffold_28238_263_3	B34_G2	Njordarchaeles	Cas__csm3gr7_III-A_III-D_10	1772	defense-finder-models/Cas/Cas/CAS_Class1-Subtype-III-A	UserReplicon_CAS_Class1-Subtype-III-A_2	1	1	0.333	3	1	Cas__csm3gr7_III-A_III-D_10	accessory	299	1.5e-53	178.8	0.891	0.809	21	262
Asgard	B34_G2-B34_Guay2_scaffold_28238_263_4	B34_G2	Njordarchaeles	Cas__csm4gr5_III-A_1	1773	defense-finder-models/Cas/Cas/CAS_Class1-Subtype-III-A	UserReplicon_CAS_Class1-Subtype-III-A_2	1	1	0.333	3	1	Cas__csm4gr5_III-A_3	mandatory	331	2e-22	76.8	0.894	0.846	15	294
Asgard	B34_G2-B34_Guay2_scaffold_42277_339_1	B34_G2	Njordarchaeles	Cas__cas4_I-A_2	2034	defense-finder-models/Cas/Cas/CAS_Class1-Subtype-I-A	UserReplicon_CAS_Class1-Subtype-I-A_1	1	1	0.333	3	1	Cas__cas4_I-A_1	mandatory	276	2.7e-70	233.9	0.967	0.989	2	274
Asgard	B34_G2-B34_Guay2_scaffold_42277_339_2	B34_G2	Njordarchaeles	Cas__cas1_I_II_III_IV_V_VI_2	2035	defense-finder-models/Cas/Cas/CAS_Class1-Subtype-I-A	UserReplicon_CAS_Class1-Subtype-I-A_1	1	1	0.333	3	1	Cas__cas1_I_II_III_IV_V_VI_1	accessory	334	2.2e-65	217.4	0.958	0.763	9	263
Asgard	B34_G2-B34_Guay2_scaffold_42277_339_3	B34_G2	Njordarchaeles	Cas__cas2_I_II_III_IV_V_VI_9	2036	defense-finder-models/Cas/Cas/CAS_Class1-Subtype-I-A	UserReplicon_CAS_Class1-Subtype-I-A_1	1	1	0.333	3	1	Cas__cas2_I_II_III_IV_V_VI_5	accessory	222	2.5e-20	69.7	0.851	0.36	1	80
Asgard	B36_G16-B36_Guay16_scaffold_03187_50_4	B36_G16	Jordarchaeia	Lamassu-Fam__LmuA_effector_Hydrolase	1052	defense-finder-models/DefenseFinder_1/Lamassu-Fam/Lamassu-Fam	UserReplicon_Lamassu-Fam_1	1	1	0.667	2	1	Lamassu-Fam__LmuA_effector_Cap4_nuclease_II	mandatory	294	1.3e-05	21.8	0.177	0.197	35	92
Asgard	B36_G16-B36_Guay16_scaffold_03187_50_6	B36_G16	Jordarchaeia	Lamassu-Fam__LmuB_SMC_Cap4_nuclease_II	1054	defense-finder-models/DefenseFinder_1/Lamassu-Fam/Lamassu-Fam	UserReplicon_Lamassu-Fam_1	1	1	0.667	2	1	Lamassu-Fam__LmuB_SMC_Cap4_nuclease_II	mandatory	324	7.9e-06	22.6	0.324	0.685	78	299
Asgard	B36_G16-B36_Guay16_scaffold_04168_63_2	B36_G16	Jordarchaeia	Cas__cas4_I_II_III_IV_V_VI_1	1223	defense-finder-models/Cas/Cas/CAS_Class1-Subtype-I-A	UserReplicon_CAS_Class1-Subtype-I-A_1	1	1	0.778	7	1	Cas__cas4_I_II_III_IV_V_VI_1	accessory	183	3.9e-36	122.4	0.983	0.951	7	180
Asgard	B36_G16-B36_Guay16_scaffold_04168_63_3	B36_G16	Jordarchaeia	Cas__cas6_I_II_III_IV_V_VI_22	1224	defense-finder-models/Cas/Cas/CAS_Class1-Subtype-I-A	UserReplicon_CAS_Class1-Subtype-I-A_1	1	1	0.778	7	1	Cas__cas6_I-A_III-D_3	accessory	272	6.1e-19	66.1	0.991	0.452	138	260
Asgard	B36_G16-B36_Guay16_scaffold_04168_63_4	B36_G16	Jordarchaeia	Cas__cas3HD_I_2	1225	defense-finder-models/Cas/Cas/CAS_Class1-Subtype-I-A	UserReplicon_CAS_Class1-Subtype-I-A_1	1	1	0.778	7	1	Cas__cas3HD_I_1	accessory	287	4e-15	53.6	0.889	0.624	62	240
Asgard	B36_G16-B36_Guay16_scaffold_04168_63_5	B36_G16	Jordarchaeia	Cas__cas3_I_5	1226	defense-finder-models/Cas/Cas/CAS_Class1-Subtype-I-A	UserReplicon_CAS_Class1-Subtype-I-A_1	1	1	0.778	7	1	Cas__cas3_I_5	accessory	586	1.2e-66	222.9	0.556	0.698	34	442
Asgard	B36_G16-B36_Guay16_scaffold_04168_63_6	B36_G16	Jordarchaeia	Cas__cas8a2_I-A_6	1227	defense-finder-models/Cas/Cas/CAS_Class1-Subtype-I-A	UserReplicon_CAS_Class1-Subtype-I-A_1	1	1	0.778	7	1	Cas__cas8a1_I-A_1	mandatory	371	5.8e-34	115.3	0.93	0.884	5	332
Asgard	B36_G16-B36_Guay16_scaffold_04168_63_7	B36_G16	Jordarchaeia	Cas__cas5_I-A_4	1228	defense-finder-models/Cas/Cas/CAS_Class1-Subtype-I-A	UserReplicon_CAS_Class1-Subtype-I-A_1	1	1	0.778	7	1	Cas__cas5a_I-A_1	mandatory	284	1e-15	55.6	0.933	0.655	10	195
Asgard	B36_G16-B36_Guay16_scaffold_04168_63_8	B36_G16	Jordarchaeia	Cas__cas7_I-A_1	1229	defense-finder-models/Cas/Cas/CAS_Class1-Subtype-I-A	UserReplicon_CAS_Class1-Subtype-I-A_1	1	1	0.778	7	1	Cas__cas7_I-A_1	mandatory	331	8.2e-67	222.8	0.996	0.785	17	276
Asgard	B36_G16-B36_Guay16_scaffold_07064_95_1	B36_G16	Jordarchaeia	Cas__cas4_I_II_III_IV_V_VI_1	1559	defense-finder-models/Cas/Cas/CAS_Cluster	UserReplicon_CAS_Cluster_7	1	1	0.06	3	1	Cas__cas4_I_II_III_IV_V_VI_1	mandatory	206	3.6e-32	109.4	0.994	0.908	15	201
Asgard	B36_G16-B36_Guay16_scaffold_07064_95_2	B36_G16	Jordarchaeia	Cas__cas1_I_II_III_IV_V_VI_10	1562	defense-finder-models/Cas/Cas/CAS_Cluster	UserReplicon_CAS_Cluster_7	1	1	0.06	3	1	Cas__cas1_I_II_III_IV_V_VI_1	mandatory	341	1.1e-88	294.5	0.989	0.853	4	294
Asgard	B36_G16-B36_Guay16_scaffold_07064_95_3	B36_G16	Jordarchaeia	Cas__cas4_I_II_III_IV_V_VI_7	1563	defense-finder-models/Cas/Cas/CAS_Cluster	UserReplicon_CAS_Cluster_7	1	1	0.06	3	1	Cas__cas4_I_II_III_IV_V_VI_1	mandatory	293	9.4e-84	278.7	0.993	0.997	1	292
Asgard	B36_G16-B36_Guay16_scaffold_07064_95_4	B36_G16	Jordarchaeia	Cas__cas2_I_II_III_IV_V_VI_9	1564	defense-finder-models/Cas/Cas/CAS_Cluster	UserReplicon_CAS_Cluster_7	1	1	0.06	3	1	Cas__cas2_I_II_III_IV_V_VI_1	mandatory	90	1.7e-23	80.3	0.915	0.989	2	90
Asgard	B36_G16-B36_Guay16_scaffold_09417_113_3	B36_G16	Jordarchaeia	RM__Type_I_REases	1726	defense-finder-models/RM/RM/RM_Type_I	UserReplicon_RM_Type_I_1	1	1	1	2.5	1	RM__Type_I_REases	mandatory	1144	1.2e-76	256.2	0.439	0.452	26	542
Asgard	B36_G16-B36_Guay16_scaffold_09417_113_4	B36_G16	Jordarchaeia	RM__Type_I_S	1727	defense-finder-models/RM/RM/RM_Type_I	UserReplicon_RM_Type_I_1	1	1	1	2.5	1	RM__Type_I_S	accessory	427	7.8e-110	365	0.584	0.974	11	426
Asgard	B36_G16-B36_Guay16_scaffold_09417_113_5	B36_G16	Jordarchaeia	RM__Type_I_MTases	1728	defense-finder-models/RM/RM/RM_Type_I	UserReplicon_RM_Type_I_1	1	1	1	2.5	1	RM__Type_I_MTases	mandatory	549	9.6e-112	371.9	0.973	0.891	54	542
Asgard	B36_G16-B36_Guay16_scaffold_17421_174_1	B36_G16	Jordarchaeia	Cas__cmr5gr11_III-B_18	2174	defense-finder-models/Cas/Cas/CAS_Class1-Subtype-III-B	UserReplicon_CAS_Class1-Subtype-III-B_2	1	1	0.429	3	1	Cas__cmr5gr11_III-B_18	mandatory	141	1.3e-30	103.6	0.992	0.894	11	136
Asgard	B36_G16-B36_Guay16_scaffold_17421_174_2	B36_G16	Jordarchaeia	Cas__cmr4gr7_III-B_III-C_2	2175	defense-finder-models/Cas/Cas/CAS_Class1-Subtype-III-B	UserReplicon_CAS_Class1-Subtype-III-B_2	1	1	0.429	3	1	Cas__cmr4gr7_III-B_III-C_2	accessory	358	7.7e-73	243	0.99	0.852	45	349
Asgard	B36_G16-B36_Guay16_scaffold_17421_174_4	B36_G16	Jordarchaeia	Cas__cmr1gr7_III-B_1	2177	defense-finder-models/Cas/Cas/CAS_Class1-Subtype-III-B	UserReplicon_CAS_Class1-Subtype-III-B_2	1	1	0.429	3	1	Cas__cmr1gr7_III-B_1	mandatory	445	2e-24	83.8	0.817	0.694	4	312
Asgard	B36_G16-B36_Guay16_scaffold_27216_225_3	B36_G16	Jordarchaeia	Cas__csx1_III_2	2442	defense-finder-models/Cas/Cas/CAS_Class1-Subtype-III-B	UserReplicon_CAS_Class1-Subtype-III-B_3	1	1	0.286	2	1	Cas__csx1_III_10	accessory	407	1.1e-68	229.8	0.944	0.958	3	392
Asgard	B36_G16-B36_Guay16_scaffold_27216_225_4	B36_G16	Jordarchaeia	Cas__cmr6gr7_III-B_3	2443	defense-finder-models/Cas/Cas/CAS_Class1-Subtype-III-B	UserReplicon_CAS_Class1-Subtype-III-B_3	1	1	0.286	2	1	Cas__cmr6gr7_III-B_1	mandatory	338	1.7e-50	169.5	0.665	0.586	141	338
Asgard	B37_G2-B37_Guay2_scaffold_07043_39_6	B37_G2	Njordarchaeles	pAgo__COG1431_pAgo	298	defense-finder-models/DefenseFinder_5/pAgo/pAgo	UserReplicon_pAgo_1	1	1	1	1	1	pAgo__pAgo_LongA	mandatory	430	1.2e-50	169.5	0.559	0.979	8	428
Asgard	B37_G2-B37_Guay2_scaffold_07129_40_2	B37_G2	Njordarchaeles	Cas__cas7_I-B_6	300	defense-finder-models/Cas/Cas/CAS_Class1-Subtype-I-B	UserReplicon_CAS_Class1-Subtype-I-B_2	1	1	0.25	2	1	Cas__cas7_I-B_6	mandatory	323	7.1e-40	133.7	0.626	0.601	15	208
Asgard	B37_G2-B37_Guay2_scaffold_07129_40_5	B37_G2	Njordarchaeles	Cas__cas3_I_5	303	defense-finder-models/Cas/Cas/CAS_Class1-Subtype-I-B	UserReplicon_CAS_Class1-Subtype-I-B_2	1	1	0.25	2	1	Cas__cas3_I_5	accessory	711	1e-75	252.2	0.555	0.56	204	601
Asgard	B37_G2-B37_Guay2_scaffold_09860_59_2	B37_G2	Njordarchaeles	Cas__casR_I_2	422	defense-finder-models/Cas/Cas/CAS_Class1-Subtype-I-A	UserReplicon_CAS_Class1-Subtype-I-A_1	1	1	0.444	4	1	Cas__casR_I_1	neutral	215	7e-37	123.3	0.963	0.953	8	212
Asgard	B37_G2-B37_Guay2_scaffold_09860_59_3	B37_G2	Njordarchaeles	Cas__csa5gr11_I-A_4	423	defense-finder-models/Cas/Cas/CAS_Class1-Subtype-I-A	UserReplicon_CAS_Class1-Subtype-I-A_1	1	1	0.444	4	1	Cas__csa5gr11_I-A_3	mandatory	126	3.4e-16	56.2	0.931	0.746	25	118
Asgard	B37_G2-B37_Guay2_scaffold_09860_59_4	B37_G2	Njordarchaeles	Cas__cas7_I-A_1	424	defense-finder-models/Cas/Cas/CAS_Class1-Subtype-I-A	UserReplicon_CAS_Class1-Subtype-I-A_1	1	1	0.444	4	1	Cas__cas7_I-A_1	mandatory	346	1.1e-70	234.7	0.985	0.806	8	286
Asgard	B37_G2-B37_Guay2_scaffold_09860_59_5	B37_G2	Njordarchaeles	Cas__cas5_I-A_4	425	defense-finder-models/Cas/Cas/CAS_Class1-Subtype-I-A	UserReplicon_CAS_Class1-Subtype-I-A_1	1	1	0.444	4	1	Cas__cas5a_I-A_1	mandatory	272	9.9e-28	93.9	0.961	0.724	9	205
Asgard	B37_G2-B37_Guay2_scaffold_09860_59_6	B37_G2	Njordarchaeles	Cas__cas3_I_5	426	defense-finder-models/Cas/Cas/CAS_Class1-Subtype-I-A	UserReplicon_CAS_Class1-Subtype-I-A_1	1	1	0.444	4	1	Cas__cas3_I_5	accessory	534	5.2e-65	216.7	0.476	0.702	4	378
Asgard	B37_G2-B37_Guay2_scaffold_12054_81_4	B37_G2	Njordarchaeles	AbiEii__AbiEi_4	565	defense-finder-models/DefenseFinder_1/AbiE/AbiE	UserReplicon_AbiE_1	1	1	1	2	1	AbiEii__AbiEi_1	mandatory	258	1.1e-07	28.6	0.939	0.198	9	59
Asgard	B37_G2-B37_Guay2_scaffold_12054_81_5	B37_G2	Njordarchaeles	AbiEii__AbiEii	566	defense-finder-models/DefenseFinder_1/AbiE/AbiE	UserReplicon_AbiE_1	1	1	1	2	1	AbiEii__AbiEii	mandatory	266	2.7e-23	79.9	0.736	0.665	37	213
Asgard	B37_G2-B37_Guay2_scaffold_31241_257_1	B37_G2	Njordarchaeles	Cas__csx3_I_III_4	1299	defense-finder-models/Cas/Cas/CAS_Class1-Type-III	UserReplicon_CAS_Class1-Type-III_4	1	1	0.1	2	1	Cas__csx3_I_III_4	neutral	52	1.3e-12	44.2	0.557	0.865	1	45
Asgard	B37_G2-B37_Guay2_scaffold_31241_257_2	B37_G2	Njordarchaeles	Cas__cmr3gr5_III-B_III-C_4	1300	defense-finder-models/Cas/Cas/CAS_Class1-Type-III	UserReplicon_CAS_Class1-Type-III_4	1	1	0.1	2	1	Cas__csm4gr5_III-A_3	mandatory	351	2.9e-13	46.4	0.581	0.63	96	316
Asgard	B37_G2-B37_Guay2_scaffold_31241_257_3	B37_G2	Njordarchaeles	Cas__cas10_III_1	1301	defense-finder-models/Cas/Cas/CAS_Class1-Type-III	UserReplicon_CAS_Class1-Type-III_4	1	1	0.1	2	1	Cas__cas10_III_1	mandatory	625	3.5e-52	174.5	0.622	0.726	19	472
Asgard	B37_G2-B37_Guay2_scaffold_36069_291_1	B37_G2	Njordarchaeles	RM_Type_IIG__Type_IIG	1410	defense-finder-models/RM/RM/RM_Type_IIG	UserReplicon_RM_Type_IIG_1	1	1	1	1	1	RM_Type_IIG__Type_IIG	mandatory	944	3e-105	350.2	0.785	0.978	14	936
Asgard	B4_G2-B4_Guay2_scaffold_00693_8_4	B4_G2	Jordarchaeia	AbiEii__AbiEii	141	defense-finder-models/DefenseFinder_1/AbiE/AbiE	UserReplicon_AbiE_1	1	1	1	2	2	AbiEii__AbiEii	mandatory	391	1.3e-14	52.4	0.824	0.514	49	249
Asgard	B4_G2-B4_Guay2_scaffold_00693_8_6	B4_G2	Jordarchaeia	AbiEii__AbiEi_4	143	defense-finder-models/DefenseFinder_1/AbiE/AbiE	UserReplicon_AbiE_1	1	1	1	2	2	AbiEii__AbiEi_1	mandatory	248	2.5e-10	38	0.959	0.202	6	55
Asgard	B4_G2-B4_Guay2_scaffold_00693_8_7	B4_G2	Jordarchaeia	AbiEii__AbiEii	144	defense-finder-models/DefenseFinder_1/AbiE/AbiE	UserReplicon_AbiE_1	1	1	1	2	2	AbiEii__AbiEii	mandatory	259	1.1e-35	121.3	0.958	0.819	33	244
Asgard	B4_G2-B4_Guay2_scaffold_11247_200_2	B4_G2	Jordarchaeia	RM_Type_II__Type_II_MTases	1785	defense-finder-models/RM/RM/RM_Type_II	UserReplicon_RM_Type_II_1	1	1	1	2	1	RM_Type_II__Type_II_MTases	mandatory	310	2.1e-98	326.5	0.721	0.897	10	287
Asgard	B4_G2-B4_Guay2_scaffold_11247_200_4	B4_G2	Jordarchaeia	RM_Type_II__Type_II_REases	1787	defense-finder-models/RM/RM/RM_Type_II	UserReplicon_RM_Type_II_1	1	1	1	2	1	RM_Type_II__Type_II_REases	mandatory	421	4.4e-13	46.7	0.267	0.19	308	387
Asgard	B44_G1-B44_Guay1_scaffold_10879_87_2	B44_G1	Njordarchaeles	pAgo__pAgo_LongB	902	defense-finder-models/DefenseFinder_5/pAgo/pAgo	UserReplicon_pAgo_1	1	1	1	1	1	pAgo__pAgo_LongA	mandatory	492	8.8e-40	134.3	0.616	0.992	5	492
Asgard	B44_G1-B44_Guay1_scaffold_19537_172_4	B44_G1	Njordarchaeles	pAgo__COG1431_pAgo	1350	defense-finder-models/DefenseFinder_5/pAgo/pAgo	UserReplicon_pAgo_2	1	1	1	1	1	pAgo__pAgo_LongA	mandatory	430	5.3e-50	168.3	0.559	0.979	8	428
Asgard	B44_G1-B44_Guay1_scaffold_48756_438_2	B44_G1	Njordarchaeles	AbiEii__AbiEii	2375	defense-finder-models/DefenseFinder_1/AbiE/AbiE	UserReplicon_AbiE_1	1	1	1	2	1	AbiEii__AbiEii	mandatory	266	5.1e-23	79.9	0.736	0.665	37	213
Asgard	B44_G1-B44_Guay1_scaffold_48756_438_3	B44_G1	Njordarchaeles	AbiEii__AbiEi_4	2376	defense-finder-models/DefenseFinder_1/AbiE/AbiE	UserReplicon_AbiE_1	1	1	1	2	1	AbiEii__AbiEi_1	mandatory	258	2.1e-07	28.6	0.939	0.198	9	59
Asgard	B44_G1-B44_Guay1_scaffold_70754_646_2	B44_G1	Njordarchaeles	Cas__cas1_I_II_III_IV_V_VI_10	3001	defense-finder-models/Cas/Cas/CAS_Cluster	UserReplicon_CAS_Cluster_1	1	1	0.06	3	1	Cas__cas1_I_II_III_IV_V_VI_1	mandatory	341	1.8e-80	267.7	1	0.862	4	297
Asgard	B44_G1-B44_Guay1_scaffold_70754_646_3	B44_G1	Njordarchaeles	Cas__cas2_I_II_III_IV_V_VI_3	3002	defense-finder-models/Cas/Cas/CAS_Cluster	UserReplicon_CAS_Cluster_1	1	1	0.06	3	1	Cas__cas2_I_II_III_IV_V_VI_1	mandatory	97	1.4e-17	61.3	0.886	0.732	7	77
Asgard	B44_G1-B44_Guay1_scaffold_70754_646_4	B44_G1	Njordarchaeles	Cas__cas4_I_II_III_IV_V_VI_1	3003	defense-finder-models/Cas/Cas/CAS_Cluster	UserReplicon_CAS_Cluster_1	1	1	0.06	3	1	Cas__cas4_I_II_III_IV_V_VI_1	mandatory	95	5.6e-15	53.5	0.486	0.895	9	93
Asgard	B6_G17-B6_Guay17_scaffold_00841_15.fna_15_3	B6_G17	Njordarchaeles	PsyrTA__PsyrA	294	defense-finder-models/DefenseFinder_2/PsyrTA/PsyrTA	UserReplicon_PsyrTA_1	1	1	1	2	1	PsyrTA__PsyrA	mandatory	220	0.00065	15.6	0.156	0.395	130	216
Asgard	B6_G17-B6_Guay17_scaffold_00841_15.fna_15_4	B6_G17	Njordarchaeles	PsyrTA__PsyrT	295	defense-finder-models/DefenseFinder_2/PsyrTA/PsyrTA	UserReplicon_PsyrTA_1	1	1	1	2	1	PsyrTA__PsyrT	mandatory	847	2.4e-12	42.7	0.502	0.417	135	487
Asgard	B6_G17-B6_Guay17_scaffold_03551_68.fna_68_2	B6_G17	Njordarchaeles	Cas__casR_I_2	843	defense-finder-models/Cas/Cas/CAS_Class1-Subtype-I-A	UserReplicon_CAS_Class1-Subtype-I-A_1	1	1	0.444	4	1	Cas__casR_I_1	neutral	230	3.2e-27	92	0.982	0.965	3	224
Asgard	B6_G17-B6_Guay17_scaffold_03551_68.fna_68_3	B6_G17	Njordarchaeles	Cas__cas3HD_I_2	844	defense-finder-models/Cas/Cas/CAS_Class1-Subtype-I-A	UserReplicon_CAS_Class1-Subtype-I-A_1	1	1	0.444	4	1	Cas__cas3HD_I_1	accessory	267	3.8e-16	56.4	0.772	0.614	38	201
Asgard	B6_G17-B6_Guay17_scaffold_03551_68.fna_68_4	B6_G17	Njordarchaeles	Cas__cas3_I_5	845	defense-finder-models/Cas/Cas/CAS_Class1-Subtype-I-A	UserReplicon_CAS_Class1-Subtype-I-A_1	1	1	0.444	4	1	Cas__cas3_I_5	accessory	570	4e-74	247.1	0.548	0.709	15	418
Asgard	B6_G17-B6_Guay17_scaffold_03551_68.fna_68_5	B6_G17	Njordarchaeles	Cas__cas8a2_I-A_3	846	defense-finder-models/Cas/Cas/CAS_Class1-Subtype-I-A	UserReplicon_CAS_Class1-Subtype-I-A_1	1	1	0.444	4	1	Cas__cas8a1_I-A_1	mandatory	383	1.3e-28	97.3	0.941	0.906	1	347
Asgard	B6_G17-B6_Guay17_scaffold_03551_68.fna_68_7	B6_G17	Njordarchaeles	Cas__cas7_I-A_1	848	defense-finder-models/Cas/Cas/CAS_Class1-Subtype-I-A	UserReplicon_CAS_Class1-Subtype-I-A_1	1	1	0.444	4	1	Cas__cas7_I-A_1	mandatory	315	3.2e-72	239.9	0.974	0.787	9	256
Asgard	B6_G17-B6_Guay17_scaffold_10255_155.fna_155_1	B6_G17	Njordarchaeles	Cas__cas4_I_II_III_IV_V_VI_7	1400	defense-finder-models/Cas/Cas/CAS_Cluster	UserReplicon_CAS_Cluster_6	1	1	0.08	4	1	Cas__cas4_I_II_III_IV_V_VI_1	mandatory	356	1.9e-77	257.4	0.969	0.862	48	354
Asgard	B6_G17-B6_Guay17_scaffold_10255_155.fna_155_2	B6_G17	Njordarchaeles	Cas__cas1_I_II_III_IV_V_VI_1	1401	defense-finder-models/Cas/Cas/CAS_Cluster	UserReplicon_CAS_Cluster_6	1	1	0.08	4	1	Cas__cas1_I_II_III_IV_V_VI_1	mandatory	343	9.5e-80	264.8	1	0.959	3	331
Asgard	B6_G17-B6_Guay17_scaffold_10255_155.fna_155_3	B6_G17	Njordarchaeles	Cas__cas2_I_II_III_IV_V_VI_3	1402	defense-finder-models/Cas/Cas/CAS_Cluster	UserReplicon_CAS_Cluster_6	1	1	0.08	4	1	Cas__cas2_I_II_III_IV_V_VI_1	mandatory	109	2.1e-17	60	0.886	0.716	4	81
Asgard	B6_G17-B6_Guay17_scaffold_10255_155.fna_155_4	B6_G17	Njordarchaeles	Cas__cas6_I_II_III_IV_V_VI_22	1403	defense-finder-models/Cas/Cas/CAS_Cluster	UserReplicon_CAS_Cluster_6	1	1	0.08	4	1	Cas__cas6_I_II_III_IV_V_VI_7	mandatory	263	2.4e-22	76.5	1	0.445	139	255
Asgard	B6_G17-B6_Guay17_scaffold_10255_155.fna_155_5	B6_G17	Njordarchaeles	Cas__cas4_I_II_III_IV_V_VI_1	1404	defense-finder-models/Cas/Cas/CAS_Cluster	UserReplicon_CAS_Cluster_6	1	1	0.08	4	1	Cas__cas4_I_II_III_IV_V_VI_1	mandatory	212	7.9e-34	114.2	0.994	0.906	13	204
Asgard	B6_G17-B6_Guay17_scaffold_12216_175.fna_175_3	B6_G17	Njordarchaeles	pAgo__COG1431_pAgo	1501	defense-finder-models/DefenseFinder_5/pAgo/pAgo	UserReplicon_pAgo_1	1	1	1	1	1	pAgo__pAgo_LongA	mandatory	425	1.3e-28	96.8	0.552	0.974	3	416
Asgard	B6_G17-B6_Guay17_scaffold_32396_297.fna_297_1	B6_G17	Njordarchaeles	Cas__cmr1gr7_III-B_III-C_3	1972	defense-finder-models/Cas/Cas/CAS_Class1-Subtype-III-B	UserReplicon_CAS_Class1-Subtype-III-B_2	1	1	0.429	3	1	Cas__cmr1gr7_III-B_III-C_3	accessory	290	7.8e-14	49	0.908	0.71	39	244
Asgard	B6_G17-B6_Guay17_scaffold_32396_297.fna_297_2	B6_G17	Njordarchaeles	Cas__cmr5gr11_III-B_15	1973	defense-finder-models/Cas/Cas/CAS_Class1-Subtype-III-B	UserReplicon_CAS_Class1-Subtype-III-B_2	1	1	0.429	3	1	Cas__cmr5gr11_III-B_18	mandatory	154	1.1e-28	97	0.932	0.961	6	153
Asgard	B6_G17-B6_Guay17_scaffold_32396_297.fna_297_3	B6_G17	Njordarchaeles	Cas__cmr4gr7_III-B_III-C_1	1974	defense-finder-models/Cas/Cas/CAS_Class1-Subtype-III-B	UserReplicon_CAS_Class1-Subtype-III-B_2	1	1	0.429	3	1	Cas__cmr4gr7_III-B_III-C_2	accessory	323	2.1e-61	204.8	0.989	0.929	17	316
Asgard	B62_G16-B62_Guay16_scaffold_01648_31.fna_31_10	B62_G16	Njordarchaeles	Cas__cas10_III_1	977	defense-finder-models/Cas/Cas/CAS_Class1-Subtype-III-B	UserReplicon_CAS_Class1-Subtype-III-B_6	1	1	1.143	8	1	Cas__cas10_III_1	accessory	1110	7.5e-68	226.9	0.99	0.653	190	914
Asgard	B62_G16-B62_Guay16_scaffold_01648_31.fna_31_11	B62_G16	Njordarchaeles	Cas__csm6_III_3	978	defense-finder-models/Cas/Cas/CAS_Class1-Subtype-III-B	UserReplicon_CAS_Class1-Subtype-III-B_6	1	1	1.143	8	1	Cas__csm6_III_3	accessory	237	2.9e-38	128.4	0.88	0.713	40	208
Asgard	B62_G16-B62_Guay16_scaffold_01648_31.fna_31_13	B62_G16	Njordarchaeles	Cas__csx1_III_8	980	defense-finder-models/Cas/Cas/CAS_Class1-Subtype-III-B	UserReplicon_CAS_Class1-Subtype-III-B_6	1	1	1.143	8	1	Cas__csx1_III_10	accessory	517	1e-53	180.3	0.975	0.963	3	500
Asgard	B62_G16-B62_Guay16_scaffold_01648_31.fna_31_3	B62_G16	Njordarchaeles	Cas__cmr1gr7_III-B_III-C_3	983	defense-finder-models/Cas/Cas/CAS_Class1-Subtype-III-B	UserReplicon_CAS_Class1-Subtype-III-B_6	1	1	1.143	8	1	Cas__cmr1gr7_III-B_III-C_3	accessory	500	0.00017	19.1	0.428	0.138	9	77
Asgard	B62_G16-B62_Guay16_scaffold_01648_31.fna_31_4	B62_G16	Njordarchaeles	Cas__cmr1gr7_III-B_1	984	defense-finder-models/Cas/Cas/CAS_Class1-Subtype-III-B	UserReplicon_CAS_Class1-Subtype-III-B_6	1	1	1.143	8	1	Cas__cmr1gr7_III-B_1	mandatory	474	1.7e-12	44.5	0.489	0.42	5	203
Asgard	B62_G16-B62_Guay16_scaffold_01648_31.fna_31_5	B62_G16	Njordarchaeles	Cas__cmr6gr7_III-B_3	985	defense-finder-models/Cas/Cas/CAS_Class1-Subtype-III-B	UserReplicon_CAS_Class1-Subtype-III-B_6	1	1	1.143	8	1	Cas__cmr6gr7_III-B_1	mandatory	291	4e-35	119	0.895	0.873	32	285
Asgard	B62_G16-B62_Guay16_scaffold_01648_31.fna_31_6	B62_G16	Njordarchaeles	Cas__cmr4gr7_III-B_III-C_1	986	defense-finder-models/Cas/Cas/CAS_Class1-Subtype-III-B	UserReplicon_CAS_Class1-Subtype-III-B_6	1	1	1.143	8	1	Cas__cmr4gr7_III-B_III-C_2	accessory	561	1.6e-23	81.1	0.986	0.542	8	311
Asgard	B62_G16-B62_Guay16_scaffold_01648_31.fna_31_8	B62_G16	Njordarchaeles	Cas__cmr4gr7_III-B_III-C_1	988	defense-finder-models/Cas/Cas/CAS_Class1-Subtype-III-B	UserReplicon_CAS_Class1-Subtype-III-B_6	1	1	1.143	8	1	Cas__cmr4gr7_III-B_III-C_2	accessory	319	2.9e-48	162.2	0.993	0.915	23	314
Asgard	B62_G16-B62_Guay16_scaffold_01648_31.fna_31_9	B62_G16	Njordarchaeles	Cas__cmr3gr5_III-B_III-C_8	989	defense-finder-models/Cas/Cas/CAS_Class1-Subtype-III-B	UserReplicon_CAS_Class1-Subtype-III-B_6	1	1	1.143	8	1	Cas__cmr3gr5_III-B_III-C_5	accessory	392	1.8e-31	107.2	1	0.99	5	392
Asgard	B62_G16-B62_Guay16_scaffold_01686_32.fna_32_10	B62_G16	Njordarchaeles	Cas__csm4gr5_III-A_1	991	defense-finder-models/Cas/Cas/CAS_Class1-Subtype-III-A	UserReplicon_CAS_Class1-Subtype-III-A_3	1	1	0.222	2	1	Cas__csm4gr5_III-A_3	mandatory	331	8.2e-25	85.1	0.89	0.843	15	293
Asgard	B62_G16-B62_Guay16_scaffold_01686_32.fna_32_11	B62_G16	Njordarchaeles	Cas__csm5gr7_III-A_4	992	defense-finder-models/Cas/Cas/CAS_Class1-Subtype-III-A	UserReplicon_CAS_Class1-Subtype-III-A_3	1	1	0.222	2	1	Cas__csm5gr7_III-A_2	mandatory	413	8e-21	71.8	0.895	0.864	1	357
Asgard	B62_G16-B62_Guay16_scaffold_01686_32.fna_32_7	B62_G16	Njordarchaeles	Cas__cas10_III-A_1	1006	defense-finder-models/Cas/Cas/CAS_Class1-Subtype-III-A	UserReplicon_CAS_Class1-Subtype-III-A_4	1	1	0.333	3	1	Cas__cas10_III-A_1	mandatory	822	2.9e-83	277.9	0.997	0.83	13	694
Asgard	B62_G16-B62_Guay16_scaffold_01686_32.fna_32_8	B62_G16	Njordarchaeles	Cas__csm2gr11_III-A_15	1007	defense-finder-models/Cas/Cas/CAS_Class1-Subtype-III-A	UserReplicon_CAS_Class1-Subtype-III-A_4	1	1	0.333	3	1	Cas__csm2gr11_III-A_15	mandatory	153	2.7e-20	70.8	0.909	0.654	50	149
Asgard	B62_G16-B62_Guay16_scaffold_01686_32.fna_32_9	B62_G16	Njordarchaeles	Cas__csm3gr7_III-A_III-D_10	1008	defense-finder-models/Cas/Cas/CAS_Class1-Subtype-III-A	UserReplicon_CAS_Class1-Subtype-III-A_4	1	1	0.333	3	1	Cas__csm3gr7_III-A_III-D_10	accessory	299	1.5e-53	179.2	0.891	0.809	21	262
Asgard	B62_G16-B62_Guay16_scaffold_02145_39.fna_39_11	B62_G16	Njordarchaeles	Cas__cas4_I_II_III_IV_V_VI_1	1116	defense-finder-models/Cas/Cas/CAS_Class1-Subtype-I-B	UserReplicon_CAS_Class1-Subtype-I-B_2	1	1	1	8	1	Cas__cas4_I_II_III_IV_V_VI_6	accessory	179	1.9e-34	116.7	0.978	0.944	8	176
Asgard	B62_G16-B62_Guay16_scaffold_02145_39.fna_39_12	B62_G16	Njordarchaeles	Cas__cas2_I_II_III_IV_V_VI_9	1117	defense-finder-models/Cas/Cas/CAS_Class1-Subtype-I-B	UserReplicon_CAS_Class1-Subtype-I-B_2	1	1	1	8	1	Cas__cas2_I_II_III_IV_V_VI_3	accessory	95	2.1e-17	60.7	0.894	0.884	4	87
Asgard	B62_G16-B62_Guay16_scaffold_02145_39.fna_39_13	B62_G16	Njordarchaeles	Cas__cas1_I_II_III_IV_V_VI_10	1118	defense-finder-models/Cas/Cas/CAS_Class1-Subtype-I-B	UserReplicon_CAS_Class1-Subtype-I-B_2	1	1	1	8	1	Cas__cas1_I_II_III_IV_V_VI_7	accessory	336	3.3e-77	256.8	0.996	0.854	3	289
Asgard	B62_G16-B62_Guay16_scaffold_02145_39.fna_39_3	B62_G16	Njordarchaeles	Cas__cas6_I_II_III_IV_V_VI_22	1121	defense-finder-models/Cas/Cas/CAS_Class1-Subtype-I-B	UserReplicon_CAS_Class1-Subtype-I-B_2	1	1	1	8	1	Cas__cas6_I-B_III_1	accessory	276	4.4e-17	60.1	1	0.449	141	264
Asgard	B62_G16-B62_Guay16_scaffold_02145_39.fna_39_4	B62_G16	Njordarchaeles	Cas__cas3_I_5	1122	defense-finder-models/Cas/Cas/CAS_Class1-Subtype-I-B	UserReplicon_CAS_Class1-Subtype-I-B_2	1	1	1	8	1	Cas__cas3_I_5	accessory	914	8e-83	276.3	0.833	0.759	94	787
Asgard	B62_G16-B62_Guay16_scaffold_02145_39.fna_39_5	B62_G16	Njordarchaeles	Cas__cas5_I-B_6	1123	defense-finder-models/Cas/Cas/CAS_Class1-Subtype-I-B	UserReplicon_CAS_Class1-Subtype-I-B_2	1	1	1	8	1	Cas__cas5_I-B_6	mandatory	306	2.5e-38	129.3	0.934	0.686	10	219
Asgard	B62_G16-B62_Guay16_scaffold_02145_39.fna_39_6	B62_G16	Njordarchaeles	Cas__cas7_I-B_6	1124	defense-finder-models/Cas/Cas/CAS_Class1-Subtype-I-B	UserReplicon_CAS_Class1-Subtype-I-B_2	1	1	1	8	1	Cas__cas7_I-B_6	mandatory	396	4.9e-64	213.7	0.938	0.846	8	342
Asgard	B62_G16-B62_Guay16_scaffold_02145_39.fna_39_7	B62_G16	Njordarchaeles	Cas__cas11b_I-B_3	1125	defense-finder-models/Cas/Cas/CAS_Class1-Subtype-I-B	UserReplicon_CAS_Class1-Subtype-I-B_2	1	1	1	8	1	Cas__cas11b_I-B_2	accessory	101	6.3e-19	65.3	0.93	0.95	3	98
Asgard	B62_G16-B62_Guay16_scaffold_03670_57.fna_57_11	B62_G16	Njordarchaeles	Cas__cas5_I-A_12	1333	defense-finder-models/Cas/Cas/CAS_Class1-Subtype-I-A	UserReplicon_CAS_Class1-Subtype-I-A_1	1	1	0.556	5	1	Cas__cas5a_I-A_1	mandatory	262	4.3e-30	102.1	0.958	0.725	5	194
Asgard	B62_G16-B62_Guay16_scaffold_03670_57.fna_57_12	B62_G16	Njordarchaeles	Cas__cas7_I-A_1	1334	defense-finder-models/Cas/Cas/CAS_Class1-Subtype-I-A	UserReplicon_CAS_Class1-Subtype-I-A_1	1	1	0.556	5	1	Cas__cas7_I-A_1	mandatory	338	9.6e-78	258.5	0.974	0.849	8	294
Asgard	B62_G16-B62_Guay16_scaffold_03670_57.fna_57_14	B62_G16	Njordarchaeles	Cas__casR_I_1	1336	defense-finder-models/Cas/Cas/CAS_Class1-Subtype-I-A	UserReplicon_CAS_Class1-Subtype-I-A_1	1	1	0.556	5	1	Cas__casR_I_1	neutral	218	2e-30	103.2	0.995	0.945	6	211
Asgard	B62_G16-B62_Guay16_scaffold_03670_57.fna_57_5	B62_G16	Njordarchaeles	Cas__cas6_I_II_III_IV_V_VI_15	1340	defense-finder-models/Cas/Cas/CAS_Class1-Subtype-I-A	UserReplicon_CAS_Class1-Subtype-I-A_1	1	1	0.556	5	1	Cas__cas6_I-A_III-D_3	accessory	269	2.5e-15	53.9	0.431	0.476	134	261
Asgard	B62_G16-B62_Guay16_scaffold_03670_57.fna_57_8	B62_G16	Njordarchaeles	Cas__cas3HD_I_1	1343	defense-finder-models/Cas/Cas/CAS_Class1-Subtype-I-A	UserReplicon_CAS_Class1-Subtype-I-A_1	1	1	0.556	5	1	Cas__cas3HD_I_1	accessory	296	1e-15	55.5	0.941	0.77	21	248
Asgard	B62_G16-B62_Guay16_scaffold_03670_57.fna_57_9	B62_G16	Njordarchaeles	Cas__cas3_I_5	1344	defense-finder-models/Cas/Cas/CAS_Class1-Subtype-I-A	UserReplicon_CAS_Class1-Subtype-I-A_1	1	1	0.556	5	1	Cas__cas3_I_5	accessory	644	2.4e-51	172.2	0.447	0.598	18	402
Asgard	B62_G16-B62_Guay16_scaffold_07035_90.fna_90_1	B62_G16	Njordarchaeles	Cas__cas10_III_1	1674	defense-finder-models/Cas/Cas/CAS_Class1-Subtype-III-B	UserReplicon_CAS_Class1-Subtype-III-B_7	1	1	0.571	4	1	Cas__cas10_III_1	accessory	1073	8.9e-45	150.8	0.959	0.69	234	973
Asgard	B62_G16-B62_Guay16_scaffold_07035_90.fna_90_2	B62_G16	Njordarchaeles	Cas__cmr6gr7_III-B_2	1675	defense-finder-models/Cas/Cas/CAS_Class1-Subtype-III-B	UserReplicon_CAS_Class1-Subtype-III-B_7	1	1	0.571	4	1	Cas__cmr6gr7_III-B_1	mandatory	298	8.2e-21	72	0.899	0.768	62	290
Asgard	B62_G16-B62_Guay16_scaffold_07035_90.fna_90_4	B62_G16	Njordarchaeles	Cas__cmr5gr11_III-B_15	1677	defense-finder-models/Cas/Cas/CAS_Class1-Subtype-III-B	UserReplicon_CAS_Class1-Subtype-III-B_7	1	1	0.571	4	1	Cas__cmr5gr11_III-B_18	mandatory	172	7.2e-14	49.4	0.963	0.977	4	171
Asgard	B62_G16-B62_Guay16_scaffold_07035_90.fna_90_5	B62_G16	Njordarchaeles	Cas__cmr4gr7_III-B_III-C_1	1678	defense-finder-models/Cas/Cas/CAS_Class1-Subtype-III-B	UserReplicon_CAS_Class1-Subtype-III-B_7	1	1	0.571	4	1	Cas__cmr4gr7_III-B_III-C_2	accessory	326	1.5e-58	195.9	0.989	0.948	4	312
Asgard	B62_G16-B62_Guay16_scaffold_16368_159.fna_159_2	B62_G16	Njordarchaeles	RM_Type_IIG__Type_IIG	2193	defense-finder-models/RM/RM/RM_Type_IIG	UserReplicon_RM_Type_IIG_1	1	1	1	1	1	RM_Type_IIG__Type_IIG	mandatory	1131	1.1e-96	322.6	0.908	0.909	78	1105
Asgard	B62_G16-B62_Guay16_scaffold_23514_180.fna_180_1	B62_G16	Njordarchaeles	Cas__csm4gr5_III-A_3	2297	defense-finder-models/Cas/Cas/CAS_Class1-Subtype-III-A	UserReplicon_CAS_Class1-Subtype-III-A_5	1	1	0.333	3	1	Cas__csm4gr5_III-A_3	mandatory	228	2.6e-25	86.7	0.54	0.781	47	224
Asgard	B62_G16-B62_Guay16_scaffold_23514_180.fna_180_2	B62_G16	Njordarchaeles	Cas__csm5gr7_III-A_2	2298	defense-finder-models/Cas/Cas/CAS_Class1-Subtype-III-A	UserReplicon_CAS_Class1-Subtype-III-A_5	1	1	0.333	3	1	Cas__csm5gr7_III-A_2	mandatory	371	1.1e-24	84.7	0.995	0.954	13	366
Asgard	B62_G16-B62_Guay16_scaffold_23514_180.fna_180_3	B62_G16	Njordarchaeles	Cas__cas6_I_II_III_IV_V_VI_22	2299	defense-finder-models/Cas/Cas/CAS_Class1-Subtype-III-A	UserReplicon_CAS_Class1-Subtype-III-A_5	1	1	0.333	3	1	Cas__cas6_I_II_III_IV_V_VI_15	accessory	292	3.2e-06	25.1	0.982	0.414	166	286
Asgard	B62_G16-B62_Guay16_scaffold_26136_190.fna_190_4	B62_G16	Njordarchaeles	Cas__cas2_I_II_III_IV_V_VI_3	2339	defense-finder-models/Cas/Cas/CAS_Cluster	UserReplicon_CAS_Cluster_20	1	1	0.04	2	1	Cas__cas2_I_II_III_IV_V_VI_1	mandatory	104	9.2e-16	55.2	0.899	0.731	7	82
Asgard	B62_G16-B62_Guay16_scaffold_26136_190.fna_190_5	B62_G16	Njordarchaeles	Cas__cas4_I_II_III_IV_V_VI_1	2340	defense-finder-models/Cas/Cas/CAS_Cluster	UserReplicon_CAS_Cluster_20	1	1	0.04	2	1	Cas__cas4_I_II_III_IV_V_VI_1	mandatory	210	6.8e-28	95.4	0.978	0.876	23	206
Asgard	B7_G1-B7_Guay1_scaffold_00283_2_6	B7_G1	Jordarchaeia	AbiEii__AbiEi_1	68	defense-finder-models/DefenseFinder_1/AbiE/AbiE	UserReplicon_AbiE_1	1	1	1	2	1	AbiEii__AbiEi_1	mandatory	271	1e-07	30	0.915	0.483	84	214
Asgard	B7_G1-B7_Guay1_scaffold_00283_2_7	B7_G1	Jordarchaeia	AbiEii__AbiEii	69	defense-finder-models/DefenseFinder_1/AbiE/AbiE	UserReplicon_AbiE_1	1	1	1	2	1	AbiEii__AbiEii	mandatory	218	2e-22	78.1	0.699	0.739	39	199
Asgard	B7_G1-B7_Guay1_scaffold_00724_9_8	B7_G1	Jordarchaeia	AbiEii__AbiEii	216	defense-finder-models/DefenseFinder_1/AbiE/AbiE	UserReplicon_AbiE_2	1	1	1	2	1	AbiEii__AbiEii	mandatory	208	1.4e-32	111.4	0.711	0.793	32	196
Asgard	B7_G1-B7_Guay1_scaffold_00724_9_9	B7_G1	Jordarchaeia	AbiEii__AbiEi_4	217	defense-finder-models/DefenseFinder_1/AbiE/AbiE	UserReplicon_AbiE_2	1	1	1	2	1	AbiEii__AbiEi_1	mandatory	248	2.8e-10	38	0.959	0.202	6	55
Asgard	B7_G1-B7_Guay1_scaffold_02374_44_5	B7_G1	Jordarchaeia	ShosTA__ShosA	679	defense-finder-models/DefenseFinder_2/ShosTA/ShosTA	UserReplicon_ShosTA_1	1	1	1	2	1	ShosTA__ShosA	mandatory	514	3.3e-59	198.2	0.7	0.409	66	275
Asgard	B7_G1-B7_Guay1_scaffold_02374_44_7	B7_G1	Jordarchaeia	ShosTA__ShosT	681	defense-finder-models/DefenseFinder_2/ShosTA/ShosTA	UserReplicon_ShosTA_1	1	1	1	2	1	ShosTA__ShosT	mandatory	183	1.2e-09	35.9	0.557	0.716	30	160
Asgard	B7_G1-B7_Guay1_scaffold_14148_245_1	B7_G1	Jordarchaeia	Cas__cas1_I_II_III_IV_V_VI_1	2258	defense-finder-models/Cas/Cas/CAS_Cluster	UserReplicon_CAS_Cluster_3	1	1	0.06	3	1	Cas__cas1_I_II_III_IV_V_VI_1	mandatory	227	7.6e-57	190.5	0.549	0.758	34	205
Asgard	B7_G1-B7_Guay1_scaffold_14148_245_2	B7_G1	Jordarchaeia	Cas__cas2_I_II_III_IV_V_VI_3	2259	defense-finder-models/Cas/Cas/CAS_Cluster	UserReplicon_CAS_Cluster_3	1	1	0.06	3	1	Cas__cas2_I_II_III_IV_V_VI_1	mandatory	94	2.4e-18	63.9	0.911	0.777	6	78
Asgard	B7_G1-B7_Guay1_scaffold_14148_245_3	B7_G1	Jordarchaeia	Cas__cas4_I_II_III_IV_V_VI_1	2260	defense-finder-models/Cas/Cas/CAS_Cluster	UserReplicon_CAS_Cluster_3	1	1	0.06	3	1	Cas__cas4_I_II_III_IV_V_VI_1	mandatory	195	2e-27	94.3	0.978	0.908	16	192
Asgard	B7_G1-B7_Guay1_scaffold_14148_245_7	B7_G1	Jordarchaeia	Cas__cas3_I_2	2264	defense-finder-models/Cas/Cas/CAS_Cluster	UserReplicon_CAS_Cluster_3	1	1	0.06	3	1	Cas__cas3_I_5	neutral	291	2.2e-31	107	0.416	0.46	3	136
Asgard	B7_G1-B7_Guay1_scaffold_55812_531_1	B7_G1	Jordarchaeia	Cas__cmr4gr7_III-B_III-C_1	3448	defense-finder-models/Cas/Cas/CAS_Class1-Subtype-III-B	UserReplicon_CAS_Class1-Subtype-III-B_1	1	1	0.429	3	1	Cas__cmr4gr7_III-B_III-C_2	accessory	260	6.1e-41	138.6	0.781	0.931	7	248
Asgard	B7_G1-B7_Guay1_scaffold_55812_531_2	B7_G1	Jordarchaeia	Cas__cmr5gr11_III-B_15	3449	defense-finder-models/Cas/Cas/CAS_Class1-Subtype-III-B	UserReplicon_CAS_Class1-Subtype-III-B_1	1	1	0.429	3	1	Cas__cmr5gr11_III-B_18	mandatory	162	3e-24	83.5	0.944	0.907	14	160
Asgard	B7_G1-B7_Guay1_scaffold_55812_531_3	B7_G1	Jordarchaeia	Cas__cmr1gr7_III-B_III-C_3	3450	defense-finder-models/Cas/Cas/CAS_Class1-Subtype-III-B	UserReplicon_CAS_Class1-Subtype-III-B_1	1	1	0.429	3	1	Cas__cmr1gr7_III-B_III-C_3	accessory	394	6.4e-18	63.2	0.983	0.444	19	193
Asgard	B7_G17-B7_Guay17_scaffold_00533_13.fna_13_5	B7_G17	Njordarchaeles	AbiEii__AbiEi_1	268	defense-finder-models/DefenseFinder_1/AbiE/AbiE	UserReplicon_AbiE_1	1	1	1	2	1	AbiEii__AbiEi_1	mandatory	256	4.4e-07	27.1	0.986	0.559	66	208
Asgard	B7_G17-B7_Guay17_scaffold_00533_13.fna_13_6	B7_G17	Njordarchaeles	AbiEii__AbiEii	269	defense-finder-models/DefenseFinder_1/AbiE/AbiE	UserReplicon_AbiE_1	1	1	1	2	1	AbiEii__AbiEii	mandatory	260	1.2e-22	77.9	0.724	0.642	41	207
Asgard	B7_G17-B7_Guay17_scaffold_05776_98.fna_98_1	B7_G17	Njordarchaeles	Cas__cas10_III-A_1	1082	defense-finder-models/Cas/Cas/CAS_Class1-Subtype-III-A	UserReplicon_CAS_Class1-Subtype-III-A_2	1	1	0.444	4	1	Cas__cas10_III-A_1	mandatory	764	3.1e-83	277.3	0.997	0.838	8	647
Asgard	B7_G17-B7_Guay17_scaffold_05776_98.fna_98_2	B7_G17	Njordarchaeles	Cas__csm5gr7_III-A_2	1083	defense-finder-models/Cas/Cas/CAS_Class1-Subtype-III-A	UserReplicon_CAS_Class1-Subtype-III-A_2	1	1	0.444	4	1	Cas__csm5gr7_III-A_2	mandatory	427	1.1e-22	77.6	0.627	0.623	9	274
Asgard	B7_G17-B7_Guay17_scaffold_05776_98.fna_98_3	B7_G17	Njordarchaeles	Cas__csm4gr5_III-A_1	1084	defense-finder-models/Cas/Cas/CAS_Class1-Subtype-III-A	UserReplicon_CAS_Class1-Subtype-III-A_2	1	1	0.444	4	1	Cas__csm4gr5_III-A_3	mandatory	352	4e-16	56	0.804	0.744	18	279
Asgard	B7_G17-B7_Guay17_scaffold_05776_98.fna_98_4	B7_G17	Njordarchaeles	Cas__csm3gr7_III-A_1	1085	defense-finder-models/Cas/Cas/CAS_Class1-Subtype-III-A	UserReplicon_CAS_Class1-Subtype-III-A_2	1	1	0.444	4	1	Cas__csm3gr7_III-A_1	mandatory	318	4.6e-57	190.1	0.991	0.767	25	268
Asgard	B7_G17-B7_Guay17_scaffold_08002_127.fna_127_2	B7_G17	Njordarchaeles	Cas__cas8a2_I-A_3	1266	defense-finder-models/Cas/Cas/CAS_Class1-Subtype-I-A	UserReplicon_CAS_Class1-Subtype-I-A_1	1	1	0.222	2	1	Cas__cas8a1_I-A_1	mandatory	384	4.1e-27	92.4	0.946	0.919	2	354
Asgard	B7_G17-B7_Guay17_scaffold_08002_127.fna_127_4	B7_G17	Njordarchaeles	Cas__cas7_I-A_1	1268	defense-finder-models/Cas/Cas/CAS_Class1-Subtype-I-A	UserReplicon_CAS_Class1-Subtype-I-A_1	1	1	0.222	2	1	Cas__cas7_I-A_1	mandatory	312	5.5e-68	226	0.982	0.801	9	258
Asgard	B7_G17-B7_Guay17_scaffold_08002_127.fna_127_6	B7_G17	Njordarchaeles	Cas__casR_I_1	1270	defense-finder-models/Cas/Cas/CAS_Class1-Subtype-I-A	UserReplicon_CAS_Class1-Subtype-I-A_1	1	1	0.222	2	1	Cas__casR_I_1	neutral	236	2.8e-23	79.4	0.99	0.903	10	222
Asgard	B7_G17-B7_Guay17_scaffold_08711_134.fna_134_6	B7_G17	Njordarchaeles	Cas__cas2_I_II_III_IV_V_VI_3	1307	defense-finder-models/Cas/Cas/CAS_Cluster	UserReplicon_CAS_Cluster_7	1	1	0.06	3	1	Cas__cas2_I_II_III_IV_V_VI_1	mandatory	109	1.3e-17	60.6	0.886	0.716	3	80
Asgard	B7_G17-B7_Guay17_scaffold_08711_134.fna_134_7	B7_G17	Njordarchaeles	Cas__cas1_I_II_III_IV_V_VI_1	1308	defense-finder-models/Cas/Cas/CAS_Cluster	UserReplicon_CAS_Cluster_7	1	1	0.06	3	1	Cas__cas1_I_II_III_IV_V_VI_1	mandatory	362	6.3e-80	265.4	0.997	0.903	24	350
Asgard	B7_G17-B7_Guay17_scaffold_08711_134.fna_134_8	B7_G17	Njordarchaeles	Cas__cas4_I_II_III_IV_V_VI_7	1309	defense-finder-models/Cas/Cas/CAS_Cluster	UserReplicon_CAS_Cluster_7	1	1	0.06	3	1	Cas__cas4_I_II_III_IV_V_VI_1	mandatory	311	8.2e-80	265.1	0.966	0.981	5	309
Asgard	B90_G9-B90_Guay9_scaffold_10187_15_7	B90_G9	Njordarchaeles	PsyrTA__PsyrT	173	defense-finder-models/DefenseFinder_2/PsyrTA/PsyrTA	UserReplicon_PsyrTA_1	1	1	1	2	1	PsyrTA__PsyrT	mandatory	979	3e-06	22.1	0.128	0.091	251	339
Asgard	B90_G9-B90_Guay9_scaffold_101909_270_3	B90_G9	Njordarchaeles	PsyrTA__PsyrA	176	defense-finder-models/DefenseFinder_2/PsyrTA/PsyrTA	UserReplicon_PsyrTA_1	1	1	1	2	1	PsyrTA__PsyrA	mandatory	168	3.2e-09	32.7	0.156	0.375	4	66
Asgard	B90_G9-B90_Guay9_scaffold_56756_173_3	B90_G9	Njordarchaeles	Cas__casR_I_1	1147	defense-finder-models/Cas/Cas/CAS_Class1-Subtype-I-A	UserReplicon_CAS_Class1-Subtype-I-A_1	1	1	0.333	3	1	Cas__casR_I_1	neutral	219	3.3e-23	78.8	0.995	0.945	5	211
Asgard	B90_G9-B90_Guay9_scaffold_56756_173_4	B90_G9	Njordarchaeles	Cas__csa5gr11_I-A_4	1148	defense-finder-models/Cas/Cas/CAS_Class1-Subtype-I-A	UserReplicon_CAS_Class1-Subtype-I-A_1	1	1	0.333	3	1	Cas__csa5gr11_I-A_3	mandatory	147	2.1e-16	56.7	0.95	0.83	18	139
Asgard	B90_G9-B90_Guay9_scaffold_56756_173_5	B90_G9	Njordarchaeles	Cas__cas7_I-A_1	1149	defense-finder-models/Cas/Cas/CAS_Class1-Subtype-I-A	UserReplicon_CAS_Class1-Subtype-I-A_1	1	1	0.333	3	1	Cas__cas7_I-A_1	mandatory	335	1.3e-81	270.3	0.985	0.797	8	274
Asgard	B90_G9-B90_Guay9_scaffold_56756_173_6	B90_G9	Njordarchaeles	Cas__cas5_I-A_12	1150	defense-finder-models/Cas/Cas/CAS_Class1-Subtype-I-A	UserReplicon_CAS_Class1-Subtype-I-A_1	1	1	0.333	3	1	Cas__cas5a_I-A_1	mandatory	180	5.5e-24	81.2	0.828	0.883	14	172
Asgard	BHB10_26_Bin_277_clean-BHB10_26_Bin_277_scaffold_173405_366_2	BHB10_26_Bin_277_clean	Lokiarchaeles	RM_Type_IIG__Type_IIG	982	defense-finder-models/RM/RM/RM_Type_IIG	UserReplicon_RM_Type_IIG_1	1	1	1	1	1	RM_Type_IIG__Type_IIG	mandatory	917	6.6e-142	472.8	0.935	0.928	28	878
Asgard	BHB10_26_Bin_322-BHB10_26_Bin_322_scaffold_74243_158_3	BHB10_26_Bin_322	Hodarchaeles	RM_Type_IIG__Type_IIG	3048	defense-finder-models/RM/RM/RM_Type_IIG	UserReplicon_RM_Type_IIG_1	1	1	1	1	1	RM_Type_IIG__Type_IIG	mandatory	1073	8.9e-93	310	0.924	0.79	30	877
Asgard	BHB10_38_Bin_224-BHB10_38_Bin_224_scaffold_119542_297_3	BHB10_38_Bin_224	Hodarchaeles	RM_Type_IIG__Type_IIG	354	defense-finder-models/RM/RM/RM_Type_IIG	UserReplicon_RM_Type_IIG_1	1	1	1	1	1	RM_Type_IIG__Type_IIG	mandatory	1073	1.9e-92	309.2	0.924	0.79	30	877
Asgard	BHB10_38_Bin_92_clean-BHB10_38_Bin_92_scaffold_720934_352_2	BHB10_38_Bin_92_clean	Hermodarchaeia	AbiD__AbiD	2397	defense-finder-models/DefenseFinder_1/AbiD/AbiD	UserReplicon_AbiD_1	1	1	1	1	1	AbiD__AbiD	mandatory	288	3e-85	283.7	0.854	0.938	16	285
Asgard	Co_bin120-Co_bin120_000000000006_6_1	Co_bin120	Heimdallarchaeaceae	Lamassu-Fam__LmuA_effector_Hydrolase	142	defense-finder-models/DefenseFinder_1/Lamassu-Fam/Lamassu-Fam	UserReplicon_Lamassu-Fam_1	1	1	0.667	2	1	Lamassu-Fam__LmuA_effector_Cap4_nuclease_II	mandatory	225	1.6e-09	34.3	0.162	0.236	55	107
Asgard	Co_bin120-Co_bin120_000000000006_6_10	Co_bin120	Heimdallarchaeaceae	Lamassu-Fam__LmuB_SMC_Cap4_nuclease_II	143	defense-finder-models/DefenseFinder_1/Lamassu-Fam/Lamassu-Fam	UserReplicon_Lamassu-Fam_1	1	1	0.667	2	1	Lamassu-Fam__LmuB_SMC_Cap4_nuclease_II	mandatory	710	6.5e-24	82	0.928	0.92	27	679
Asgard	Co_bin120-Co_bin120_000000000059_59_5	Co_bin120	Heimdallarchaeaceae	RM_Type_II__Type_II_MTases	1434	defense-finder-models/RM/RM/RM_Type_II	UserReplicon_RM_Type_II_1	1	1	1	2	2	RM_Type_II__Type_II_MTases	mandatory	100	1.4e-28	97.2	0.232	0.84	13	96
Asgard	Co_bin120-Co_bin120_000000000059_59_8	Co_bin120	Heimdallarchaeaceae	RM_Type_II__Type_II_MTases	1437	defense-finder-models/RM/RM/RM_Type_II	UserReplicon_RM_Type_II_1	1	1	1	2	2	RM_Type_II__Type_II_MTases	mandatory	376	1.1e-103	343.5	0.691	0.684	2	258
Asgard	Co_bin120-Co_bin120_000000000059_59_9	Co_bin120	Heimdallarchaeaceae	RM_Type_II__Type_II_REases	1438	defense-finder-models/RM/RM/RM_Type_II	UserReplicon_RM_Type_II_1	1	1	1	2	2	RM_Type_II__Type_II_REases	mandatory	308	2.7e-27	93.5	0.893	0.88	8	278
Asgard	Co_bin147-Co_bin147_000000000245_245_1	Co_bin147	Lokiarchaeles	Cas__csm5gr7_III-A_3	848	defense-finder-models/Cas/Cas/CAS_Class1-Subtype-III-A	UserReplicon_CAS_Class1-Subtype-III-A_2	1	1	0.333	3	1	Cas__csm5gr7_III-A_2	mandatory	369	1.3e-29	102.1	0.864	0.973	10	368
Asgard	Co_bin147-Co_bin147_000000000245_245_2	Co_bin147	Lokiarchaeles	Cas__csm4gr5_III-A_1	849	defense-finder-models/Cas/Cas/CAS_Class1-Subtype-III-A	UserReplicon_CAS_Class1-Subtype-III-A_2	1	1	0.333	3	1	Cas__csm4gr5_III-A_3	mandatory	359	1.7e-50	170.1	0.924	0.891	6	325
Asgard	Co_bin147-Co_bin147_000000000245_245_3	Co_bin147	Lokiarchaeles	Cas__csm3gr7_III-A_1	850	defense-finder-models/Cas/Cas/CAS_Class1-Subtype-III-A	UserReplicon_CAS_Class1-Subtype-III-A_2	1	1	0.333	3	1	Cas__csm3gr7_III-A_1	mandatory	267	6.5e-71	236.6	0.991	0.835	9	231
Asgard	Co_bin147-Co_bin147_000000000463_463_3	Co_bin147	Lokiarchaeles	Viperin__pVip	1605	defense-finder-models/DefenseFinder_1/Viperin/Viperin	UserReplicon_Viperin_1	1	1	1	1	1	Viperin__pVip	mandatory	211	1.3e-60	203	0.702	0.991	1	209
Asgard	Co_bin147-Co_bin147_000000000635_635_1	Co_bin147	Lokiarchaeles	pAgo__pAgo_LongA	2210	defense-finder-models/DefenseFinder_5/pAgo/pAgo	UserReplicon_pAgo_1	1	1	1	1	1	pAgo__pAgo_LongA	mandatory	526	2.9e-35	119.7	0.633	0.932	5	494
Asgard	Co_bin147-Co_bin147_000000000717_717_1	Co_bin147	Lokiarchaeles	Cas__cas7b_I-B_I-C_2	2525	defense-finder-models/Cas/Cas/CAS_Class1-Subtype-I-B	UserReplicon_CAS_Class1-Subtype-I-B_1	1	1	0.375	3	1	Cas__cas7_I_15	accessory	283	6.7e-34	115.6	0.717	0.65	42	225
Asgard	Co_bin147-Co_bin147_000000000717_717_2	Co_bin147	Lokiarchaeles	Cas__cas5_I-B_8	2526	defense-finder-models/Cas/Cas/CAS_Class1-Subtype-I-B	UserReplicon_CAS_Class1-Subtype-I-B_1	1	1	0.375	3	1	Cas__cas5_I-B_6	mandatory	275	1.5e-28	97.8	0.878	0.647	11	188
Asgard	Co_bin147-Co_bin147_000000000717_717_3	Co_bin147	Lokiarchaeles	Cas__cas3HD_I_1	2527	defense-finder-models/Cas/Cas/CAS_Class1-Subtype-I-B	UserReplicon_CAS_Class1-Subtype-I-B_1	1	1	0.375	3	1	Cas__cas3_I_5	accessory	441	1.9e-12	45.5	0.97	0.705	19	329
Asgard	Co_bin147-Co_bin147_000000001159_1159_1	Co_bin147	Lokiarchaeles	RM_Type_IV__Type_IV_REases	4086	defense-finder-models/RM/RM/RM_Type_IV	UserReplicon_RM_Type_IV_1	1	1	1	1	1	RM_Type_IV__Type_IV_REases	mandatory	718	3e-62	209.5	0.648	0.359	434	691
Asgard	Co_bin147-Co_bin147_000000001173_1173_1	Co_bin147	Lokiarchaeles	ShosTA__ShosA	4132	defense-finder-models/DefenseFinder_2/ShosTA/ShosTA	UserReplicon_ShosTA_1	1	1	1	2	1	ShosTA__ShosA	mandatory	298	2.6e-58	195.6	0.752	0.758	35	260
Asgard	Co_bin147-Co_bin147_000000001173_1173_2	Co_bin147	Lokiarchaeles	ShosTA__ShosT	4136	defense-finder-models/DefenseFinder_2/ShosTA/ShosTA	UserReplicon_ShosTA_1	1	1	1	2	1	ShosTA__ShosT	mandatory	350	1.2e-08	33.1	0.671	0.554	44	237
Asgard	Co_bin153-Co_bin153_000000000088_88_1	Co_bin153	Lokiarchaeles	CBASS__Phospholipase	426	defense-finder-models/DefenseFinder_5/CBASS/CBASS_I	UserReplicon_CBASS_I_2	1	1	1	2	1	CBASS__Effector_2TM_S_2TMBeta	mandatory	321	5.9e-97	322.5	0.97	0.975	3	315
Asgard	Co_bin153-Co_bin153_000000000088_88_3	Co_bin153	Lokiarchaeles	CBASS__Cyclase_II	428	defense-finder-models/DefenseFinder_5/CBASS/CBASS_I	UserReplicon_CBASS_I_2	1	1	1	2	1	CBASS__Cyclase_SMODS	mandatory	240	4.4e-40	135.5	0.595	0.946	5	231
Asgard	Co_bin235-Co_bin235_000000000053_53_2	Co_bin235	Lokiarchaeles	Shedu__SduA	198	defense-finder-models/DefenseFinder_1/Shedu/Shedu	UserReplicon_Shedu_2	1	1	1	1	1	Shedu__SduA	mandatory	377	2.7e-35	120.7	0.694	0.653	125	370
Asgard	Co_bin235-Co_bin235_000000000161_161_1	Co_bin235	Lokiarchaeles	Viperin__pVip	591	defense-finder-models/DefenseFinder_1/Viperin/Viperin	UserReplicon_Viperin_3	1	1	1	1	1	Viperin__pVip	mandatory	299	5.2e-82	273.3	0.903	0.923	16	291
Asgard	Co_bin235-Co_bin235_000000000200_200_1	Co_bin235	Lokiarchaeles	Cas__cas2_I-E_1	784	defense-finder-models/Cas/Cas/CAS_Class1-Subtype-I-E	UserReplicon_CAS_Class1-Subtype-I-E_2	1	1	0.375	3	1	Cas__cas2_I-E_1	accessory	438	1.1e-30	103.7	1	0.196	4	89
Asgard	Co_bin235-Co_bin235_000000000200_200_2	Co_bin235	Lokiarchaeles	Cas__cas1_I-E_1	785	defense-finder-models/Cas/Cas/CAS_Class1-Subtype-I-E	UserReplicon_CAS_Class1-Subtype-I-E_2	1	1	0.375	3	1	Cas__cas1_I-E_1	mandatory	326	5.6e-105	348.4	1	0.801	10	270
Asgard	Co_bin235-Co_bin235_000000000200_200_5	Co_bin235	Lokiarchaeles	Cas__cas3HD_I_1	788	defense-finder-models/Cas/Cas/CAS_Class1-Subtype-I-E	UserReplicon_CAS_Class1-Subtype-I-E_2	1	1	0.375	3	1	CAS_Class1-Subtype-I-E__cas3HD_I-E_4	accessory	264	7.5e-23	79.5	0.995	0.898	14	250
Asgard	Co_bin235-Co_bin235_000000000214_214_3	Co_bin235	Lokiarchaeles	RM__Type_I_REases	843	defense-finder-models/RM/RM/RM_Type_I	UserReplicon_RM_Type_I_1	1	1	1	2.5	1	RM__Type_I_REases	mandatory	794	8.6e-126	419.4	0.56	0.686	2	546
Asgard	Co_bin235-Co_bin235_000000000214_214_4	Co_bin235	Lokiarchaeles	RM__Type_I_S	844	defense-finder-models/RM/RM/RM_Type_I	UserReplicon_RM_Type_I_1	1	1	1	2.5	1	RM__Type_I_S	accessory	354	5.9e-49	165.6	0.492	0.983	3	350
Asgard	Co_bin235-Co_bin235_000000000214_214_5	Co_bin235	Lokiarchaeles	RM__Type_I_MTases	845	defense-finder-models/RM/RM/RM_Type_I	UserReplicon_RM_Type_I_1	1	1	1	2.5	1	RM__Type_I_MTases	mandatory	283	5.3e-98	326.8	0.58	1	1	283
Asgard	Co_bin235-Co_bin235_000000000388_388_1	Co_bin235	Lokiarchaeles	RM_Type_IIG__Type_IIG	1523	defense-finder-models/RM/RM/RM_Type_IIG	UserReplicon_RM_Type_IIG_3	1	1	1	1	1	RM_Type_IIG__Type_IIG	mandatory	691	1.5e-96	322.9	0.597	0.977	10	684
Asgard	Co_bin235-Co_bin235_000000000432_432_2	Co_bin235	Lokiarchaeles	RM_Type_IIG__Type_IIG	1709	defense-finder-models/RM/RM/RM_Type_IIG	UserReplicon_RM_Type_IIG_4	1	1	1	1	1	RM_Type_IIG__Type_IIG	mandatory	1374	1.1e-220	734.4	1.166	0.983	17	1367
Asgard	Co_bin235-Co_bin235_000000000491_491_2	Co_bin235	Lokiarchaeles	RM_Type_IIG__Type_IIG	1947	defense-finder-models/RM/RM/RM_Type_IIG	UserReplicon_RM_Type_IIG_5	1	1	1	1	1	RM_Type_IIG__Type_IIG	mandatory	1387	5.8e-144	480.3	0.804	0.64	9	895
Asgard	Co_bin235-Co_bin235_000000000596_596_1	Co_bin235	Lokiarchaeles	RloC__RloC	2315	defense-finder-models/DefenseFinder_1/RloC/RloC	UserReplicon_RloC_1	1	1	1	1	1	RloC__RloC	mandatory	767	3.3e-70	235.7	0.98	0.996	1	764
Asgard	Co_bin235-Co_bin235_000000000649_649_3	Co_bin235	Lokiarchaeles	PD-T7-2__PD-T7-2_B	2532	defense-finder-models/DefenseFinder_3/PD-T7-2/PD-T7-2	UserReplicon_PD-T7-2_1	1	1	1	2	1	PD-T7-2__PD-T7-2_B	mandatory	592	5.8e-102	340	0.979	0.981	6	586
Asgard	Co_bin235-Co_bin235_000000000649_649_4	Co_bin235	Lokiarchaeles	PD-T7-2__PD-T7-2_A	2533	defense-finder-models/DefenseFinder_3/PD-T7-2/PD-T7-2	UserReplicon_PD-T7-2_1	1	1	1	2	1	PD-T7-2__PD-T7-2_A	mandatory	398	6.8e-40	135.2	0.799	0.746	22	318
Asgard	Co_bin235-Co_bin235_000000000668_668_2	Co_bin235	Lokiarchaeles	CBASS__Cyclase_II	2597	defense-finder-models/DefenseFinder_5/CBASS/CBASS_I	UserReplicon_CBASS_I_2	1	1	1	2	2	CBASS__Cyclase_SMODS	mandatory	276	1.5e-08	32.2	0.654	0.71	45	240
Asgard	Co_bin235-Co_bin235_000000000668_668_3	Co_bin235	Lokiarchaeles	CBASS__Cyclase_II	2598	defense-finder-models/DefenseFinder_5/CBASS/CBASS_I	UserReplicon_CBASS_I_2	1	1	1	2	2	CBASS__Cyclase_SMODS	mandatory	255	1.7e-14	51.8	0.808	0.91	10	241
Asgard	Co_bin235-Co_bin235_000000000668_668_4	Co_bin235	Lokiarchaeles	CBASS__Sensing_SAVED	2599	defense-finder-models/DefenseFinder_5/CBASS/CBASS_I	UserReplicon_CBASS_I_2	1	1	1	2	2	CBASS__Effector_2TM_S_2TMBeta	mandatory	407	6.4e-27	92.7	0.958	0.479	211	405
Asgard	Co_bin235-Co_bin235_000000000682_682_3	Co_bin235	Lokiarchaeles	Cas__cas6e_I_II_III_IV_V_VI_2	2653	defense-finder-models/Cas/Cas/CAS_Class1-Subtype-I-E	UserReplicon_CAS_Class1-Subtype-I-E_3	1	1	0.625	5	1	Cas__cas6e_I_II_III_IV_V_VI_1	mandatory	243	1.9e-44	150.3	0.991	0.988	1	240
Asgard	Co_bin235-Co_bin235_000000000682_682_4	Co_bin235	Lokiarchaeles	Cas__cas5_I-E_13	2654	defense-finder-models/Cas/Cas/CAS_Class1-Subtype-I-E	UserReplicon_CAS_Class1-Subtype-I-E_3	1	1	0.625	5	1	Cas__cas5_I-E_3	mandatory	218	6.2e-38	128.5	0.967	0.734	6	165
Asgard	Co_bin235-Co_bin235_000000000682_682_5	Co_bin235	Lokiarchaeles	Cas__cas7_I-E_16	2655	defense-finder-models/Cas/Cas/CAS_Class1-Subtype-I-E	UserReplicon_CAS_Class1-Subtype-I-E_3	1	1	0.625	5	1	Cas__cas7_I-E_16	mandatory	367	9.6e-119	395.1	0.958	0.943	3	348
Asgard	Co_bin235-Co_bin235_000000000682_682_6	Co_bin235	Lokiarchaeles	Cas__cse2gr11_I-E_8	2656	defense-finder-models/Cas/Cas/CAS_Class1-Subtype-I-E	UserReplicon_CAS_Class1-Subtype-I-E_3	1	1	0.625	5	1	Cas__cse2gr11_I-E_2	mandatory	182	1.7e-23	81.7	0.993	0.797	25	169
Asgard	Co_bin235-Co_bin235_000000000682_682_7	Co_bin235	Lokiarchaeles	Cas__cas8e_I-E_5	2657	defense-finder-models/Cas/Cas/CAS_Class1-Subtype-I-E	UserReplicon_CAS_Class1-Subtype-I-E_3	1	1	0.625	5	1	Cas__cas8e_I-E_1	mandatory	420	1.4e-71	239.9	0.804	0.912	1	383
Asgard	Co_bin235-Co_bin235_000000000707_707_1	Co_bin235	Lokiarchaeles	RM_Type_II__Type_II_MTases	2739	defense-finder-models/RM/RM/RM_Type_II	UserReplicon_RM_Type_II_2	1	1	1	2	1	RM_Type_II__Type_II_MTases	mandatory	542	3.4e-42	142.8	1.194	0.799	107	539
Asgard	Co_bin235-Co_bin235_000000000707_707_2	Co_bin235	Lokiarchaeles	RM_Type_II__Type_II_REases	2740	defense-finder-models/RM/RM/RM_Type_II	UserReplicon_RM_Type_II_2	1	1	1	2	1	RM_Type_II__Type_II_REases	mandatory	191	2.6e-16	58.3	0.622	0.885	9	177
Asgard	Co_bin235-Co_bin235_000000000764_764_2	Co_bin235	Lokiarchaeles	Cas__cas5_I-B_17	2966	defense-finder-models/Cas/Cas/CAS_Class1-Subtype-I-B	UserReplicon_CAS_Class1-Subtype-I-B_1	1	1	0.25	2	1	Cas__cas5_I-B_6	mandatory	253	3.1e-40	136.4	0.707	0.719	5	186
Asgard	Co_bin235-Co_bin235_000000000764_764_3	Co_bin235	Lokiarchaeles	Cas__cas3HD_I_1	2967	defense-finder-models/Cas/Cas/CAS_Class1-Subtype-I-B	UserReplicon_CAS_Class1-Subtype-I-B_1	1	1	0.25	2	1	Cas__cas3_I_5	accessory	378	3.6e-28	96.9	0.956	0.593	5	228
Asgard	Co_bin235-Co_bin235_000000000812_812_1	Co_bin235	Lokiarchaeles	DRT6__DRT6	3175	defense-finder-models/DefenseFinder_2/DRT/DRT6	UserReplicon_DRT6_1	1	1	1	1	2	DRT6__DRT6	mandatory	283	5e-90	300.8	0.412	0.827	45	278
Asgard	Co_bin235-Co_bin235_000000000812_812_2	Co_bin235	Lokiarchaeles	DRT6__DRT6	3176	defense-finder-models/DefenseFinder_2/DRT/DRT6	UserReplicon_DRT6_1	1	1	1	1	2	DRT6__DRT6	mandatory	357	2e-81	272.5	0.529	0.821	11	303
Asgard	Co_bin235-Co_bin235_000000000935_935_1	Co_bin235	Lokiarchaeles	Thoeris_II__ThsA_new_petit	3628	defense-finder-models/DefenseFinder_3/Thoeris/Thoeris_II	UserReplicon_Thoeris_II_2	1	1	1	2	1	Thoeris_II__ThsA_new_petit	mandatory	293	2.5e-21	74.6	0.944	0.754	50	270
Asgard	Co_bin235-Co_bin235_000000000935_935_2	Co_bin235	Lokiarchaeles	Thoeris__ThsB_Global	3629	defense-finder-models/DefenseFinder_3/Thoeris/Thoeris_II	UserReplicon_Thoeris_II_2	1	1	1	2	1	Thoeris__ThsB_Global	mandatory	167	3.9e-17	60.8	0.829	0.91	3	154
Asgard	Co_bin235-Co_bin235_000000001135_1135_5	Co_bin235	Lokiarchaeles	Viperin__pVip	4486	defense-finder-models/DefenseFinder_1/Viperin/Viperin	UserReplicon_Viperin_4	1	1	1	1	1	Viperin__pVip	mandatory	328	3.5e-80	267.3	0.91	0.848	39	316
Asgard	Co_bin235-Co_bin235_000000001137_1137_1	Co_bin235	Lokiarchaeles	RM_Type_IIG__Type_IIG	4489	defense-finder-models/RM/RM/RM_Type_IIG	UserReplicon_RM_Type_IIG_6	1	1	1	1	1	RM_Type_IIG__Type_IIG	mandatory	1096	2.4e-174	580.4	1.012	0.958	34	1083
Asgard	Co_bin241-Co_bin241_000000000081_81_2	Co_bin241	Lokiarchaeles	AbiL__AbiLii2	317	defense-finder-models/DefenseFinder_1/AbiL/AbiL	UserReplicon_AbiL_2	1	1	1	2	1	AbiL__AbiLii	mandatory	205	1e-06	26.4	0.132	0.195	11	50
Asgard	Co_bin241-Co_bin241_000000000081_81_3	Co_bin241	Lokiarchaeles	AbiL__AbiLi2	318	defense-finder-models/DefenseFinder_1/AbiL/AbiL	UserReplicon_AbiL_2	1	1	1	2	1	AbiL__AbiLi	mandatory	422	4.4e-36	123.1	0.297	0.329	279	417
Asgard	Co_bin241-Co_bin241_000000000328_328_1	Co_bin241	Lokiarchaeles	pAgo__pAgo_LongA	1345	defense-finder-models/DefenseFinder_5/pAgo/pAgo	UserReplicon_pAgo_1	1	1	1	1	1	pAgo__pAgo_LongA	mandatory	166	7.8e-38	128.2	0.238	0.988	2	165
Asgard	Co_bin241-Co_bin241_000000000328_328_2	Co_bin241	Lokiarchaeles	Cas__cas3_I_2	1348	defense-finder-models/Cas/Cas/CAS_Class1-Subtype-I-E	UserReplicon_CAS_Class1-Subtype-I-E_1	1	1	1	8	1	Cas__cas3_I_5	accessory	901	6.5e-69	230.7	0.989	0.457	289	700
Asgard	Co_bin241-Co_bin241_000000000328_328_3	Co_bin241	Lokiarchaeles	Cas__cas8e_I-E_2	1349	defense-finder-models/Cas/Cas/CAS_Class1-Subtype-I-E	UserReplicon_CAS_Class1-Subtype-I-E_1	1	1	1	8	1	Cas__cas8e_I-E_1	mandatory	516	1.3e-79	266.5	0.996	0.903	5	470
Asgard	Co_bin241-Co_bin241_000000000328_328_4	Co_bin241	Lokiarchaeles	Cas__cse2gr11_I-E_2	1350	defense-finder-models/Cas/Cas/CAS_Class1-Subtype-I-E	UserReplicon_CAS_Class1-Subtype-I-E_1	1	1	1	8	1	Cas__cse2gr11_I-E_2	mandatory	175	7.1e-28	95.6	0.993	0.8	24	163
Asgard	Co_bin241-Co_bin241_000000000328_328_5	Co_bin241	Lokiarchaeles	Cas__cas7_I-E_16	1351	defense-finder-models/Cas/Cas/CAS_Class1-Subtype-I-E	UserReplicon_CAS_Class1-Subtype-I-E_1	1	1	1	8	1	Cas__cas7_I-E_16	mandatory	380	1.9e-107	357.9	0.961	0.953	3	364
Asgard	Co_bin241-Co_bin241_000000000328_328_6	Co_bin241	Lokiarchaeles	Cas__cas5_I-E_13	1352	defense-finder-models/Cas/Cas/CAS_Class1-Subtype-I-E	UserReplicon_CAS_Class1-Subtype-I-E_1	1	1	1	8	1	Cas__cas5_I-E_3	mandatory	222	1.5e-46	156.6	0.983	0.748	7	172
Asgard	Co_bin241-Co_bin241_000000000328_328_7	Co_bin241	Lokiarchaeles	Cas__cas6e_I_II_III_IV_V_VI_2	1353	defense-finder-models/Cas/Cas/CAS_Class1-Subtype-I-E	UserReplicon_CAS_Class1-Subtype-I-E_1	1	1	1	8	1	Cas__cas6e_I_II_III_IV_V_VI_1	mandatory	191	2.3e-41	140.2	0.92	0.984	3	190
Asgard	Co_bin241-Co_bin241_000000000328_328_8	Co_bin241	Lokiarchaeles	Cas__cas1_I-E_1	1354	defense-finder-models/Cas/Cas/CAS_Class1-Subtype-I-E	UserReplicon_CAS_Class1-Subtype-I-E_1	1	1	1	8	1	Cas__cas1_I-E_1	mandatory	323	5e-105	348.5	1	0.808	11	271
Asgard	Co_bin241-Co_bin241_000000000328_328_9	Co_bin241	Lokiarchaeles	Cas__cas2_I-E_1	1355	defense-finder-models/Cas/Cas/CAS_Class1-Subtype-I-E	UserReplicon_CAS_Class1-Subtype-I-E_1	1	1	1	8	1	Cas__cas2_I-E_1	accessory	385	3.1e-23	79.7	0.977	0.218	2	85
Asgard	Co_bin241-Co_bin241_000000000375_375_2	Co_bin241	Lokiarchaeles	PD-T4-1__PD-T4-1	1554	defense-finder-models/DefenseFinder_3/PD-T4-1/PD-T4-1	UserReplicon_PD-T4-1_1	1	1	1	1	1	PD-T4-1__PD-T4-1	mandatory	407	5.6e-76	253.8	0.957	0.951	21	407
Asgard	Co_bin241-Co_bin241_000000000428_428_1	Co_bin241	Lokiarchaeles	RM_Type_II__Type_II_REases	1783	defense-finder-models/RM/RM/RM_Type_II	UserReplicon_RM_Type_II_1	1	1	1	2	2	RM_Type_II__Type_II_REases	mandatory	425	6e-63	211.7	1.08	0.969	13	424
Asgard	Co_bin241-Co_bin241_000000000428_428_2	Co_bin241	Lokiarchaeles	RM_Type_II__Type_II_MTases	1784	defense-finder-models/RM/RM/RM_Type_II	UserReplicon_RM_Type_II_1	1	1	1	2	2	RM_Type_II__Type_II_MTases	mandatory	296	5.1e-99	329	0.727	0.909	25	293
Asgard	Co_bin241-Co_bin241_000000000428_428_3	Co_bin241	Lokiarchaeles	RM_Type_II__Type_II_MTases	1785	defense-finder-models/RM/RM/RM_Type_II	UserReplicon_RM_Type_II_1	1	1	1	2	2	RM_Type_II__Type_II_MTases	mandatory	308	1.2e-73	246.4	0.678	0.792	48	291
Asgard	Co_bin241-Co_bin241_000000000768_768_2	Co_bin241	Lokiarchaeles	AbiEii__AbiEi_4	3095	defense-finder-models/DefenseFinder_1/AbiE/AbiE	UserReplicon_AbiE_1	1	1	1	2	1	AbiEii__AbiEi_1	mandatory	267	1.4e-07	29.6	0.959	0.199	13	65
Asgard	Co_bin241-Co_bin241_000000000768_768_3	Co_bin241	Lokiarchaeles	AbiEii__AbiEii	3096	defense-finder-models/DefenseFinder_1/AbiE/AbiE	UserReplicon_AbiE_1	1	1	1	2	1	AbiEii__AbiEii	mandatory	274	1.3e-38	131.4	0.971	0.836	36	264
Asgard	Co_bin241-Co_bin241_000000000897_897_2	Co_bin241	Lokiarchaeles	Septu__PtuA	3611	defense-finder-models/DefenseFinder_2/Septu/Septu	UserReplicon_Septu_1	1	1	1	2	1	Septu__PtuA	mandatory	416	7.5e-57	192.1	0.952	0.974	7	411
Asgard	Co_bin241-Co_bin241_000000000897_897_3	Co_bin241	Lokiarchaeles	Septu__PtuB	3612	defense-finder-models/DefenseFinder_2/Septu/Septu	UserReplicon_Septu_1	1	1	1	2	1	Septu__PtuB	mandatory	253	1.9e-36	124.4	0.949	0.893	1	226
Asgard	Co_bin249-Co_bin249_000000000162_162_2	Co_bin249	Lokiarchaeles	RM_Type_IV__Type_IV_REases	615	defense-finder-models/RM/RM/RM_Type_IV	UserReplicon_RM_Type_IV_1	1	1	1	1	1	RM_Type_IV__Type_IV_REases	mandatory	119	1.4e-24	84.6	0.226	0.866	13	115
Asgard	Co_bin263-Co_bin263_000000000596_596_9	Co_bin263	Lokiarchaeles	Viperin__pVip	2861	defense-finder-models/DefenseFinder_1/Viperin/Viperin	UserReplicon_Viperin_1	1	1	1	1	1	Viperin__pVip	mandatory	314	1.1e-78	261.9	0.906	0.879	26	301
Asgard	Co_bin277-Co_bin277_000000000034_34_1	Co_bin277	Heimdallarchaeaceae	RM_Type_II__Type_II_REases	155	defense-finder-models/RM/RM/RM_Type_II	UserReplicon_RM_Type_II_1	1	1	1	2	1	RM_Type_II__Type_II_REases	mandatory	187	6e-30	102.6	0.603	0.882	21	185
Asgard	Co_bin277-Co_bin277_000000000034_34_2	Co_bin277	Heimdallarchaeaceae	RM_Type_II__Type_II_MTases	156	defense-finder-models/RM/RM/RM_Type_II	UserReplicon_RM_Type_II_1	1	1	1	2	1	RM_Type_II__Type_II_MTases	mandatory	576	9.4e-59	196.7	0.683	0.436	230	480
Asgard	Co_bin277-Co_bin277_000000000336_336_5	Co_bin277	Heimdallarchaeaceae	AbiV__AbiV	1930	defense-finder-models/DefenseFinder_1/AbiV/AbiV	UserReplicon_AbiV_1	1	1	1	1	1	AbiV__AbiV	mandatory	256	7.6e-09	33.3	0.502	0.414	19	124
Asgard	Co_bin277-Co_bin277_000000000563_563_11	Co_bin277	Heimdallarchaeaceae	Pycsar__AG_cyclase	3198	defense-finder-models/DefenseFinder_5/Pycsar/Pycsar	UserReplicon_Pycsar_1	1	1	1	1.5	1	Pycsar__AG_cyclase	mandatory	247	8e-38	128	0.717	0.887	10	228
Asgard	Co_bin277-Co_bin277_000000000563_563_12	Co_bin277	Heimdallarchaeaceae	CBASS__2TM_5	3199	defense-finder-models/DefenseFinder_5/Pycsar/Pycsar	UserReplicon_Pycsar_1	1	1	1	1.5	1	CBASS__Effector_2TM_S_2TMBeta	accessory	198	1.6e-20	71	0.954	0.899	11	188
Asgard	Co_bin277-Co_bin277_000000000563_563_21	Co_bin277	Heimdallarchaeaceae	Pycsar__AG_cyclase	3209	defense-finder-models/DefenseFinder_5/Pycsar/Pycsar	UserReplicon_Pycsar_2	1	1	1	1.5	1	Pycsar__AG_cyclase	mandatory	237	1.7e-38	130.2	0.779	0.928	7	226
Asgard	Co_bin277-Co_bin277_000000000563_563_22	Co_bin277	Heimdallarchaeaceae	CBASS__2TM_5	3210	defense-finder-models/DefenseFinder_5/Pycsar/Pycsar	UserReplicon_Pycsar_2	1	1	1	1.5	1	CBASS__Effector_2TM_S_2TMBeta	accessory	108	2.4e-17	60.7	0.543	0.889	1	96
Asgard	Co_bin41-Co_bin41_000000000002_2_2	Co_bin41	Gerdarchaeales	Cas__cas2_I_II_III_IV_V_VI_5	10	defense-finder-models/Cas/Cas/CAS_Class1-Subtype-I-B	UserReplicon_CAS_Class1-Subtype-I-B_1	1	1	0.875	7	1	Cas__cas2_I_II_III_IV_V_VI_3	accessory	87	1.8e-27	93.2	0.978	0.977	1	85
Asgard	Co_bin41-Co_bin41_000000000002_2_3	Co_bin41	Gerdarchaeales	Cas__cas1_I_II_III_IV_V_VI_7	11	defense-finder-models/Cas/Cas/CAS_Class1-Subtype-I-B	UserReplicon_CAS_Class1-Subtype-I-B_1	1	1	0.875	7	1	Cas__cas1_I_II_III_IV_V_VI_7	accessory	330	1.1e-132	439.8	0.997	0.976	6	327
Asgard	Co_bin41-Co_bin41_000000000002_2_4	Co_bin41	Gerdarchaeales	Cas__cas4_I_II_III_IV_V_VI_6	12	defense-finder-models/Cas/Cas/CAS_Class1-Subtype-I-B	UserReplicon_CAS_Class1-Subtype-I-B_1	1	1	0.875	7	1	Cas__cas4_I_II_III_IV_V_VI_6	accessory	164	3.2e-51	171.3	1	0.982	4	164
Asgard	Co_bin41-Co_bin41_000000000002_2_5	Co_bin41	Gerdarchaeales	Cas__cas3_I_5	13	defense-finder-models/Cas/Cas/CAS_Class1-Subtype-I-B	UserReplicon_CAS_Class1-Subtype-I-B_1	1	1	0.875	7	1	Cas__cas3_I_5	accessory	849	6.8e-48	161.2	0.61	0.568	199	680
Asgard	Co_bin41-Co_bin41_000000000002_2_6	Co_bin41	Gerdarchaeales	Cas__cas5_I-B_17	14	defense-finder-models/Cas/Cas/CAS_Class1-Subtype-I-B	UserReplicon_CAS_Class1-Subtype-I-B_1	1	1	0.875	7	1	Cas__cas5_I-B_6	mandatory	241	6.1e-47	158	0.917	0.938	5	230
Asgard	Co_bin41-Co_bin41_000000000002_2_7	Co_bin41	Gerdarchaeales	Cas__cas7_I-B_8	15	defense-finder-models/Cas/Cas/CAS_Class1-Subtype-I-B	UserReplicon_CAS_Class1-Subtype-I-B_1	1	1	0.875	7	1	Cas__cas7_I-B_6	mandatory	331	9.5e-78	259.1	0.997	0.897	8	304
Asgard	Co_bin41-Co_bin41_000000000002_2_8	Co_bin41	Gerdarchaeales	Cas__cas8b1_I-B_14	16	defense-finder-models/Cas/Cas/CAS_Class1-Subtype-I-B	UserReplicon_CAS_Class1-Subtype-I-B_1	1	1	0.875	7	1	Cas__cas8b2_I-B_2	mandatory	614	7.2e-101	336.3	0.998	0.982	1	603
Asgard	Co_bin41-Co_bin41_000000000029_29_17	Co_bin41	Gerdarchaeales	RM_Type_IIG__Type_IIG	947	defense-finder-models/RM/RM/RM_Type_IIG	UserReplicon_RM_Type_IIG_2	1	1	1	1	1	RM_Type_IIG__Type_IIG	mandatory	972	5e-237	786.8	0.998	0.965	5	942
Asgard	Co_bin41-Co_bin41_000000000073_73_5	Co_bin41	Gerdarchaeales	ShosTA__ShosA	2737	defense-finder-models/DefenseFinder_2/ShosTA/ShosTA	UserReplicon_ShosTA_2	1	1	1	2	1	ShosTA__ShosA	mandatory	324	1.4e-57	192.8	0.947	0.883	15	300
Asgard	Co_bin41-Co_bin41_000000000073_73_6	Co_bin41	Gerdarchaeales	ShosTA__ShosT	2738	defense-finder-models/DefenseFinder_2/ShosTA/ShosTA	UserReplicon_ShosTA_2	1	1	1	2	1	ShosTA__ShosT	mandatory	247	4.7e-08	30.7	0.696	0.741	58	240
Asgard	Co_bin41-Co_bin41_000000000078_78_106	Co_bin41	Gerdarchaeales	RM__Type_I_REases	2946	defense-finder-models/RM/RM/RM_Type_I	UserReplicon_RM_Type_I_1	1	1	1	2.5	1	RM__Type_I_REases	mandatory	917	2.1e-171	569.9	0.849	0.995	3	914
Asgard	Co_bin41-Co_bin41_000000000078_78_107	Co_bin41	Gerdarchaeales	RM__Type_I_S	2947	defense-finder-models/RM/RM/RM_Type_I	UserReplicon_RM_Type_I_1	1	1	1	2.5	1	RM__Type_I_S	accessory	485	2.2e-53	179.8	0.493	0.897	10	444
Asgard	Co_bin41-Co_bin41_000000000078_78_108	Co_bin41	Gerdarchaeales	RM__Type_I_MTases	2948	defense-finder-models/RM/RM/RM_Type_I	UserReplicon_RM_Type_I_1	1	1	1	2.5	1	RM__Type_I_MTases	mandatory	483	5.9e-207	686	0.953	0.99	5	482
Asgard	Co_bin41-Co_bin41_000000000078_78_143	Co_bin41	Gerdarchaeales	AbiL__AbiLii2	2987	defense-finder-models/DefenseFinder_1/AbiL/AbiL	UserReplicon_AbiL_1	1	1	1	2	1	AbiL__AbiLii	mandatory	211	3.8e-08	30.8	0.354	0.427	70	159
Asgard	Co_bin41-Co_bin41_000000000078_78_144	Co_bin41	Gerdarchaeales	AbiL__AbiLi2	2988	defense-finder-models/DefenseFinder_1/AbiL/AbiL	UserReplicon_AbiL_1	1	1	1	2	1	AbiL__AbiLi	mandatory	407	3.3e-36	123.2	0.299	0.346	265	405
Asgard	Co_bin41-Co_bin41_000000000079_79_8	Co_bin41	Gerdarchaeales	PsyrTA__PsyrT	3156	defense-finder-models/DefenseFinder_2/PsyrTA/PsyrTA	UserReplicon_PsyrTA_1	1	1	1	2	1	PsyrTA__PsyrT	mandatory	724	9.6e-08	28.2	0.123	0.131	311	405
Asgard	Co_bin41-Co_bin41_000000000080_80_11	Co_bin41	Gerdarchaeales	PsyrTA__PsyrA	3160	defense-finder-models/DefenseFinder_2/PsyrTA/PsyrTA	UserReplicon_PsyrTA_1	1	1	1	2	1	PsyrTA__PsyrA	mandatory	280	0.00033	17.4	0.156	0.246	5	73
Asgard	Co_bin44-Co_bin44_000000000104_104_4	Co_bin44	Lokiarchaeles	AbiL__AbiLi2	1168	defense-finder-models/DefenseFinder_1/AbiL/AbiL	UserReplicon_AbiL_1	1	1	1	2	1	AbiL__AbiLi	mandatory	418	6.8e-30	102.4	0.426	0.464	214	407
Asgard	Co_bin44-Co_bin44_000000000104_104_5	Co_bin44	Lokiarchaeles	AbiL__AbiLii2	1169	defense-finder-models/DefenseFinder_1/AbiL/AbiL	UserReplicon_AbiL_1	1	1	1	2	1	AbiL__AbiLii	mandatory	139	4.2e-06	24.1	0.305	0.612	19	103
Asgard	Co_bin44-Co_bin44_000000000118_118_1	Co_bin44	Lokiarchaeles	AVAST_II__Avs2A	1332	defense-finder-models/DefenseFinder_2/AVAST/AVAST_II	UserReplicon_AVAST_II_1	1	1	1	1	1	AVAST_II__Avs2A	mandatory	930	5.5e-31	104.7	0.318	0.516	5	484
Asgard	Co_bin44-Co_bin44_000000000162_162_1	Co_bin44	Lokiarchaeles	Cas__csm2gr11_III-A_15	1836	defense-finder-models/Cas/Cas/CAS_Class1-Subtype-III-A	UserReplicon_CAS_Class1-Subtype-III-A_1	1	1	0.444	4	1	Cas__csm2gr11_III-A_15	mandatory	82	6.3e-12	44.2	0.727	1	1	82
Asgard	Co_bin44-Co_bin44_000000000162_162_2	Co_bin44	Lokiarchaeles	Cas__csm3gr7_III-A_1	1837	defense-finder-models/Cas/Cas/CAS_Class1-Subtype-III-A	UserReplicon_CAS_Class1-Subtype-III-A_1	1	1	0.444	4	1	Cas__csm3gr7_III-A_1	mandatory	244	1.5e-71	238.3	0.953	0.869	6	217
Asgard	Co_bin44-Co_bin44_000000000162_162_3	Co_bin44	Lokiarchaeles	Cas__csm4gr5_III-A_1	1838	defense-finder-models/Cas/Cas/CAS_Class1-Subtype-III-A	UserReplicon_CAS_Class1-Subtype-III-A_1	1	1	0.444	4	1	Cas__csm4gr5_III-A_3	mandatory	315	2.4e-52	175.8	0.993	0.965	5	308
Asgard	Co_bin44-Co_bin44_000000000162_162_4	Co_bin44	Lokiarchaeles	Cas__csm5gr7_III-A_2	1839	defense-finder-models/Cas/Cas/CAS_Class1-Subtype-III-A	UserReplicon_CAS_Class1-Subtype-III-A_1	1	1	0.444	4	1	Cas__csm5gr7_III-A_2	mandatory	417	5.3e-25	86.1	0.997	0.969	7	410
Asgard	Co_bin44-Co_bin44_000000000220_220_2	Co_bin44	Lokiarchaeles	PD-T7-2__PD-T7-2_B	2450	defense-finder-models/DefenseFinder_3/PD-T7-2/PD-T7-2	UserReplicon_PD-T7-2_1	1	1	1	2	1	PD-T7-2__PD-T7-2_B	mandatory	711	2.7e-128	426.5	0.971	0.97	3	692
Asgard	Co_bin44-Co_bin44_000000000220_220_3	Co_bin44	Lokiarchaeles	PD-T7-2__PD-T7-2_A	2451	defense-finder-models/DefenseFinder_3/PD-T7-2/PD-T7-2	UserReplicon_PD-T7-2_1	1	1	1	2	1	PD-T7-2__PD-T7-2_A	mandatory	473	2.6e-70	234.8	0.872	0.844	35	433
Asgard	Co_bin44-Co_bin44_000000000233_233_10	Co_bin44	Lokiarchaeles	RM_Type_IV__Type_IV_REases	2586	defense-finder-models/RM/RM/RM_Type_IV	UserReplicon_RM_Type_IV_2	1	1	1	1	1	RM_Type_IV__Type_IV_REases	mandatory	305	7.9e-55	184.2	0.39	0.561	132	302
Asgard	Co_bin44-Co_bin44_000000000297_297_6	Co_bin44	Lokiarchaeles	RM_Type_II__Type_II_MTases	3412	defense-finder-models/RM/RM/RM_Type_II	UserReplicon_RM_Type_II_1	1	1	1	2	2	RM_Type_II__Type_II_MTases	mandatory	442	8.9e-112	371.1	0.855	0.733	6	329
Asgard	Co_bin44-Co_bin44_000000000297_297_8	Co_bin44	Lokiarchaeles	RM_Type_II__Type_II_REases	3414	defense-finder-models/RM/RM/RM_Type_II	UserReplicon_RM_Type_II_1	1	1	1	2	2	RM_Type_II__Type_II_REases	mandatory	365	5.4e-41	139.7	1.397	0.989	5	365
Asgard	Co_bin44-Co_bin44_000000000298_298_4	Co_bin44	Lokiarchaeles	RM_Type_II__Type_II_MTases	3419	defense-finder-models/RM/RM/RM_Type_II	UserReplicon_RM_Type_II_1	1	1	1	2	2	RM_Type_II__Type_II_MTases	mandatory	756	5.8e-15	52.7	0.705	0.442	269	602
Asgard	Co_bin69-Co_bin69_000000000165_165_3	Co_bin69		RM_Type_IIG__Type_IIG	851	defense-finder-models/RM/RM/RM_Type_IIG	UserReplicon_RM_Type_IIG_2	1	1	1	1	1	RM_Type_IIG__Type_IIG	mandatory	1032	1.7e-158	526.7	0.988	0.989	9	1029
Asgard	Co_bin69-Co_bin69_000000000184_184_1	Co_bin69		RM_Type_II__Type_II_MTases	941	defense-finder-models/RM/RM/RM_Type_II	UserReplicon_RM_Type_II_1	1	1	1	2	1	RM_Type_II__Type_II_MTases	mandatory	172	4.1e-67	223.8	0.467	1	1	172
Asgard	Co_bin69-Co_bin69_000000000184_184_2	Co_bin69		RM_Type_II__Type_II_REases	942	defense-finder-models/RM/RM/RM_Type_II	UserReplicon_RM_Type_II_1	1	1	1	2	1	RM_Type_II__Type_II_REases	mandatory	469	1.7e-44	150.1	1.431	0.928	9	443
Asgard	Co_bin7-Co_bin7_000000000035_35_3	Co_bin7	Lokiarchaeles	PARIS_I_merge__AAA_15_DUF4435	449	defense-finder-models/DefenseFinder_3/Rst_PARIS/PARIS_I_merge	UserReplicon_PARIS_I_merge_1	1	1	1	1	1	PARIS_I_merge__AAA_15_DUF4435	mandatory	601	7.7e-57	191.1	0.78	0.855	87	600
Asgard	Co_bin7-Co_bin7_000000000099_99_4	Co_bin7	Lokiarchaeles	CBASS__Jab	1320	defense-finder-models/DefenseFinder_5/CBASS/CBASS_II	UserReplicon_CBASS_II_5	1	1	1	3	1	CBASS__E2	mandatory	157	1.6e-23	81.1	0.697	0.93	4	149
Asgard	Co_bin7-Co_bin7_000000000099_99_5	Co_bin7	Lokiarchaeles	CBASS__Cyclase_SMODS	1321	defense-finder-models/DefenseFinder_5/CBASS/CBASS_II	UserReplicon_CBASS_II_5	1	1	1	3	1	CBASS__Cyclase_SMODS	mandatory	330	5.5e-20	70.1	0.988	0.485	8	167
Asgard	Co_bin7-Co_bin7_000000000099_99_6	Co_bin7	Lokiarchaeles	CBASS__AG_E1_ThiF	1322	defense-finder-models/DefenseFinder_5/CBASS/CBASS_II	UserReplicon_CBASS_II_5	1	1	1	3	1	CBASS__E2	mandatory	623	6.9e-28	95.5	0.881	0.387	330	570
Asgard	Co_bin7-Co_bin7_000000000099_99_7	Co_bin7	Lokiarchaeles	CBASS__Endonuc_big	1323	defense-finder-models/DefenseFinder_5/CBASS/CBASS_II	UserReplicon_CBASS_II_5	1	1	1	3	1	CBASS__Effector_2TM_S_2TMBeta	mandatory	548	1.2e-21	74.9	0.442	0.38	341	548
Asgard	Co_bin7-Co_bin7_000000000141_141_2	Co_bin7	Lokiarchaeles	Cas__cas2_I-E_1	1869	defense-finder-models/Cas/Cas/CAS_Class1-Subtype-I-E	UserReplicon_CAS_Class1-Subtype-I-E_1	1	1	1	8	1	Cas__cas2_I-E_1	accessory	414	2e-25	86.5	0.988	0.205	4	88
Asgard	Co_bin7-Co_bin7_000000000141_141_3	Co_bin7	Lokiarchaeles	Cas__cas1_I-E_1	1870	defense-finder-models/Cas/Cas/CAS_Class1-Subtype-I-E	UserReplicon_CAS_Class1-Subtype-I-E_1	1	1	1	8	1	Cas__cas1_I-E_1	mandatory	354	1.2e-109	363.4	0.996	0.734	11	270
Asgard	Co_bin7-Co_bin7_000000000141_141_4	Co_bin7	Lokiarchaeles	Cas__cas6e_I_II_III_IV_V_VI_3	1871	defense-finder-models/Cas/Cas/CAS_Class1-Subtype-I-E	UserReplicon_CAS_Class1-Subtype-I-E_1	1	1	1	8	1	Cas__cas6e_I_II_III_IV_V_VI_1	mandatory	238	7e-47	158.2	0.995	0.987	2	236
Asgard	Co_bin7-Co_bin7_000000000141_141_5	Co_bin7	Lokiarchaeles	Cas__cas5_I-E_13	1872	defense-finder-models/Cas/Cas/CAS_Class1-Subtype-I-E	UserReplicon_CAS_Class1-Subtype-I-E_1	1	1	1	8	1	Cas__cas5_I-E_3	mandatory	240	2.2e-45	152.5	0.983	0.696	9	175
Asgard	Co_bin7-Co_bin7_000000000141_141_6	Co_bin7	Lokiarchaeles	Cas__cas7_I-E_16	1873	defense-finder-models/Cas/Cas/CAS_Class1-Subtype-I-E	UserReplicon_CAS_Class1-Subtype-I-E_1	1	1	1	8	1	Cas__cas7_I-E_16	mandatory	387	2.6e-105	350.7	0.997	0.972	3	378
Asgard	Co_bin7-Co_bin7_000000000141_141_7	Co_bin7	Lokiarchaeles	Cas__cse2gr11_I-E_2	1874	defense-finder-models/Cas/Cas/CAS_Class1-Subtype-I-E	UserReplicon_CAS_Class1-Subtype-I-E_1	1	1	1	8	1	Cas__cse2gr11_I-E_2	mandatory	194	2.3e-24	84.1	0.993	0.706	47	183
Asgard	Co_bin7-Co_bin7_000000000141_141_8	Co_bin7	Lokiarchaeles	Cas__cas8e_I-E_2	1875	defense-finder-models/Cas/Cas/CAS_Class1-Subtype-I-E	UserReplicon_CAS_Class1-Subtype-I-E_1	1	1	1	8	1	Cas__cas8e_I-E_1	mandatory	523	1.8e-76	255.9	0.987	0.899	8	477
Asgard	Co_bin7-Co_bin7_000000000141_141_9	Co_bin7	Lokiarchaeles	Cas__cas3_I_2	1876	defense-finder-models/Cas/Cas/CAS_Class1-Subtype-I-E	UserReplicon_CAS_Class1-Subtype-I-E_1	1	1	1	8	1	Cas__cas3_I_5	accessory	974	1.1e-66	223.1	0.952	0.425	330	743
Asgard	Co_bin7-Co_bin7_000000000197_197_14	Co_bin7	Lokiarchaeles	BREX__brxC	2605	defense-finder-models/DefenseFinder_5/BREX/BREX_I	UserReplicon_BREX_I_2	1	1	0.667	3	1	BREX__brxC	accessory	1475	2.7e-96	321.8	0.955	0.902	7	1337
Asgard	Co_bin7-Co_bin7_000000000197_197_15	Co_bin7	Lokiarchaeles	BREX__pglX1	2606	defense-finder-models/DefenseFinder_5/BREX/BREX_I	UserReplicon_BREX_I_2	1	1	0.667	3	1	BREX__pglX1	accessory	1270	3.2e-131	437	0.833	0.889	11	1139
Asgard	Co_bin7-Co_bin7_000000000197_197_16	Co_bin7	Lokiarchaeles	BREX__pglZB	2607	defense-finder-models/DefenseFinder_5/BREX/BREX_I	UserReplicon_BREX_I_2	1	1	0.667	3	1	BREX__pglZB	mandatory	974	4.2e-06	22.9	0.149	0.136	706	837
Asgard	Co_bin7-Co_bin7_000000000197_197_17	Co_bin7	Lokiarchaeles	BREX__brxL	2608	defense-finder-models/DefenseFinder_5/BREX/BREX_I	UserReplicon_BREX_I_2	1	1	0.667	3	1	BREX__brxL	mandatory	896	5.5e-198	657.6	0.705	0.638	1	572
Asgard	Co_bin7-Co_bin7_000000000276_276_6	Co_bin7	Lokiarchaeles	RM_Type_IIG__Type_IIG	3686	defense-finder-models/RM/RM/RM_Type_IIG	UserReplicon_RM_Type_IIG_1	1	1	1	1	1	RM_Type_IIG__Type_IIG	mandatory	703	6.1e-94	313.9	0.825	0.97	13	694
Asgard	Co_bin7-Co_bin7_000000000301_301_4	Co_bin7	Lokiarchaeles	Lamassu-Fam__LmuA_effector_Lipase	4007	defense-finder-models/DefenseFinder_1/Lamassu-Fam/Lamassu-Fam	UserReplicon_Lamassu-Fam_1	1	1	1	2.5	1	Lamassu-Fam__LmuA_effector_Cap4_nuclease_II	mandatory	321	3.1e-76	255.1	0.93	0.975	3	315
Asgard	Co_bin7-Co_bin7_000000000301_301_5	Co_bin7	Lokiarchaeles	Lamassu-Fam__LmuC_acc_Lipase	4008	defense-finder-models/DefenseFinder_1/Lamassu-Fam/Lamassu-Fam	UserReplicon_Lamassu-Fam_1	1	1	1	2.5	1	Lamassu-Fam__LmuC_acc_Lipase	accessory	187	1e-39	133.5	0.952	0.856	13	172
Asgard	Co_bin7-Co_bin7_000000000301_301_6	Co_bin7	Lokiarchaeles	Lamassu-Fam__LmuB_SMC_Lipase	4009	defense-finder-models/DefenseFinder_1/Lamassu-Fam/Lamassu-Fam	UserReplicon_Lamassu-Fam_1	1	1	1	2.5	1	Lamassu-Fam__LmuB_SMC_Cap4_nuclease_II	mandatory	640	5.1e-180	597.6	0.992	0.997	2	639
Asgard	D4991_C11_H1_Bin_169_scaffold_115465_2	D4991_C11_H1_Bin_169	Lokiarchaeles	Cas__cas4_I_II_III_IV_V_VI_1	368	defense-finder-models/Cas/Cas/CAS_Cluster	UserReplicon_CAS_Cluster_3	1	1	0.06	3	1	Cas__cas4_I_II_III_IV_V_VI_1	mandatory	220	6e-31	105.7	0.972	0.85	31	217
Asgard	D4991_C11_H1_Bin_169_scaffold_115465_3	D4991_C11_H1_Bin_169	Lokiarchaeles	Cas__cas2_I_II_III_IV_V_VI_13	369	defense-finder-models/Cas/Cas/CAS_Cluster	UserReplicon_CAS_Cluster_3	1	1	0.06	3	1	Cas__cas2_I_II_III_IV_V_VI_1	mandatory	360	3.2e-14	50.6	1	0.206	1	74
Asgard	D4991_C11_H1_Bin_169_scaffold_115465_4	D4991_C11_H1_Bin_169	Lokiarchaeles	Cas__cas1_I_II_III_IV_V_VI_1	370	defense-finder-models/Cas/Cas/CAS_Cluster	UserReplicon_CAS_Cluster_3	1	1	0.06	3	1	Cas__cas1_I_II_III_IV_V_VI_1	mandatory	357	6.5e-82	272.8	0.997	0.964	1	344
Asgard	D4991_C11_H1_Bin_169_scaffold_42592_19	D4991_C11_H1_Bin_169	Lokiarchaeles	Mokosh_TypeI__MkoA	2218	defense-finder-models/DefenseFinder_4/Mokosh/Mokosh_TypeI	UserReplicon_Mokosh_TypeI_1	1	1	1	2	1	Mokosh_TypeI__MkoA	mandatory	1451	8.1e-21	71.6	0.281	0.22	1006	1324
Asgard	D4991_C11_H1_Bin_169_scaffold_42592_22	D4991_C11_H1_Bin_169	Lokiarchaeles	Mokosh_TypeI__MkoB2	2222	defense-finder-models/DefenseFinder_4/Mokosh/Mokosh_TypeI	UserReplicon_Mokosh_TypeI_1	1	1	1	2	1	Mokosh_TypeI__MkoB	mandatory	140	0.0006	16.3	0.115	0.379	24	76
Asgard	D4991_C11_H1_Bin_169_scaffold_61847_1	D4991_C11_H1_Bin_169	Lokiarchaeles	Cas__cas8b1_I-B_14	2801	defense-finder-models/Cas/Cas/CAS_Class1-Subtype-I-B	UserReplicon_CAS_Class1-Subtype-I-B_1	1	1	0.375	3	1	Cas__cas8b2_I-B_2	mandatory	253	4.3e-35	119.1	0.409	0.98	4	251
Asgard	D4991_C11_H1_Bin_169_scaffold_61847_3	D4991_C11_H1_Bin_169	Lokiarchaeles	Cas__cas7_I-B_8	2803	defense-finder-models/Cas/Cas/CAS_Class1-Subtype-I-B	UserReplicon_CAS_Class1-Subtype-I-B_1	1	1	0.375	3	1	Cas__cas7_I-B_6	mandatory	315	4.7e-79	263.3	0.993	0.902	11	294
Asgard	D4991_C11_H1_Bin_169_scaffold_61847_4	D4991_C11_H1_Bin_169	Lokiarchaeles	Cas__cas7_I-B_8	2804	defense-finder-models/Cas/Cas/CAS_Class1-Subtype-I-B	UserReplicon_CAS_Class1-Subtype-I-B_1	1	1	0.375	3	1	Cas__cas7_I-B_6	mandatory	309	8.3e-64	213.3	0.976	0.89	9	283
Asgard	D4991_C11_H1_Bin_169_scaffold_61847_5	D4991_C11_H1_Bin_169	Lokiarchaeles	Cas__cas5_I-B_17	2805	defense-finder-models/Cas/Cas/CAS_Class1-Subtype-I-B	UserReplicon_CAS_Class1-Subtype-I-B_1	1	1	0.375	3	1	Cas__cas5_I-B_6	mandatory	271	2e-36	123.5	0.996	0.993	3	271
Asgard	D4991_C11_H1_Bin_169_scaffold_95293_1	D4991_C11_H1_Bin_169	Lokiarchaeles	RM_Type_IIG__Type_IIG	3483	defense-finder-models/RM/RM/RM_Type_IIG	UserReplicon_RM_Type_IIG_1	1	1	1	1	1	RM_Type_IIG__Type_IIG	mandatory	803	4.4e-93	310.9	0.806	0.954	32	797
Asgard	D4991_C11_H1_Bin_181_scaffold_80480_2	D4991_C11_H1_Bin_181	Thorarchaeia	Cas__cas1_I_II_III_IV_V_VI_1	1073	defense-finder-models/Cas/Cas/CAS_Cluster	UserReplicon_CAS_Cluster_1	1	1	0.08	4	1	Cas__cas1_I_II_III_IV_V_VI_1	mandatory	344	2.8e-90	298.7	0.997	0.962	1	331
Asgard	D4991_C11_H1_Bin_181_scaffold_80480_3	D4991_C11_H1_Bin_181	Thorarchaeia	Cas__cas2_I_II_III_IV_V_VI_13	1074	defense-finder-models/Cas/Cas/CAS_Cluster	UserReplicon_CAS_Cluster_1	1	1	0.08	4	1	Cas__cas2_I_II_III_IV_V_VI_1	mandatory	96	4.5e-20	67.8	0.986	0.74	1	71
Asgard	D4991_C11_H1_Bin_181_scaffold_80480_4	D4991_C11_H1_Bin_181	Thorarchaeia	Cas__cas4_I_II_III_IV_V_VI_1	1075	defense-finder-models/Cas/Cas/CAS_Cluster	UserReplicon_CAS_Cluster_1	1	1	0.08	4	1	Cas__cas4_I_II_III_IV_V_VI_1	mandatory	199	1.5e-31	106	0.989	0.899	18	196
Asgard	D4991_C11_H1_Bin_181_scaffold_80480_5	D4991_C11_H1_Bin_181	Thorarchaeia	Cas__cas6_I_II_III_IV_V_VI_7	1076	defense-finder-models/Cas/Cas/CAS_Cluster	UserReplicon_CAS_Cluster_1	1	1	0.08	4	1	Cas__cas6_I_II_III_IV_V_VI_7	mandatory	289	3.5e-16	56.3	0.871	0.647	89	275
Asgard	D4991_C11_H1_Bin_188_scaffold_129414_2	D4991_C11_H1_Bin_188	Gerdarchaeales	Cas__cmr1gr7_III-B_III-C_3	496	defense-finder-models/Cas/Cas/CAS_Class1-Subtype-III-C	UserReplicon_CAS_Class1-Subtype-III-C_3	1	1	1	6	1	Cas__cmr1gr7_III-B_III-C_3	accessory	250	3.5e-22	76.7	0.555	0.388	5	101
Asgard	D4991_C11_H1_Bin_188_scaffold_129414_3	D4991_C11_H1_Bin_188	Gerdarchaeales	Cas__cmr6gr7_III-C_1	497	defense-finder-models/Cas/Cas/CAS_Class1-Subtype-III-C	UserReplicon_CAS_Class1-Subtype-III-C_3	1	1	1	6	1	Cas__cmr6gr7_III-C_1	mandatory	276	6.8e-33	111.7	0.508	0.46	117	243
Asgard	D4991_C11_H1_Bin_188_scaffold_129414_4	D4991_C11_H1_Bin_188	Gerdarchaeales	Cas__cas10_III-C_3	498	defense-finder-models/Cas/Cas/CAS_Class1-Subtype-III-C	UserReplicon_CAS_Class1-Subtype-III-C_3	1	1	1	6	1	Cas__cas10_III-C_3	mandatory	983	6.3e-171	568	0.998	0.987	6	975
Asgard	D4991_C11_H1_Bin_188_scaffold_129414_5	D4991_C11_H1_Bin_188	Gerdarchaeales	Cas__cmr4gr7_III-B_III-C_2	499	defense-finder-models/Cas/Cas/CAS_Class1-Subtype-III-C	UserReplicon_CAS_Class1-Subtype-III-C_3	1	1	1	6	1	Cas__cmr4gr7_III-B_III-C_2	accessory	287	1.8e-45	153	0.987	0.93	15	281
Asgard	D4991_C11_H1_Bin_188_scaffold_129414_6	D4991_C11_H1_Bin_188	Gerdarchaeales	Cas__cmr5gr11_III-C_11	500	defense-finder-models/Cas/Cas/CAS_Class1-Subtype-III-C	UserReplicon_CAS_Class1-Subtype-III-C_3	1	1	1	6	1	Cas__cmr5gr11_III-C_11	accessory	130	3.8e-34	115.1	0.953	0.962	1	125
Asgard	D4991_C11_H1_Bin_188_scaffold_129414_7	D4991_C11_H1_Bin_188	Gerdarchaeales	Cas__cmr3gr5_III-C_1	501	defense-finder-models/Cas/Cas/CAS_Class1-Subtype-III-C	UserReplicon_CAS_Class1-Subtype-III-C_3	1	1	1	6	1	Cas__cmr3gr5_III-C_1	mandatory	313	1.4e-70	235.1	0.989	0.994	1	311
Asgard	D4991_C11_H1_Bin_188_scaffold_154645_3	D4991_C11_H1_Bin_188	Gerdarchaeales	RM_Type_IV__Type_IV_REases	895	defense-finder-models/RM/RM/RM_Type_IV	UserReplicon_RM_Type_IV_2	1	1	1	1	1	RM_Type_IV__Type_IV_REases	mandatory	351	1.6e-22	78.2	0.368	0.507	171	348
Asgard	D4991_C11_H1_Bin_188_scaffold_173045_3	D4991_C11_H1_Bin_188	Gerdarchaeales	AbiC__AbiC	1190	defense-finder-models/DefenseFinder_1/AbiC/AbiC	UserReplicon_AbiC_1	1	1	1	1	1	AbiC__AbiC	mandatory	212	2.5e-09	34.1	0.348	0.524	37	147
Asgard	D4991_C11_H1_Bin_188_scaffold_175614_2	D4991_C11_H1_Bin_188	Gerdarchaeales	Cas__cas2_I_II_III_IV_V_VI_5	1278	defense-finder-models/Cas/Cas/CAS_Class1-Subtype-I-B	UserReplicon_CAS_Class1-Subtype-I-B_1	1	1	1	8	1	Cas__cas2_I_II_III_IV_V_VI_3	accessory	87	1.1e-27	93.5	0.989	0.989	1	86
Asgard	D4991_C11_H1_Bin_188_scaffold_175614_3	D4991_C11_H1_Bin_188	Gerdarchaeales	Cas__cas1_I_II_III_IV_V_VI_7	1279	defense-finder-models/Cas/Cas/CAS_Class1-Subtype-I-B	UserReplicon_CAS_Class1-Subtype-I-B_1	1	1	1	8	1	Cas__cas1_I_II_III_IV_V_VI_7	accessory	331	1.6e-137	455.3	0.997	0.979	4	327
Asgard	D4991_C11_H1_Bin_188_scaffold_175614_4	D4991_C11_H1_Bin_188	Gerdarchaeales	Cas__cas4_I_II_III_IV_V_VI_6	1280	defense-finder-models/Cas/Cas/CAS_Class1-Subtype-I-B	UserReplicon_CAS_Class1-Subtype-I-B_1	1	1	1	8	1	Cas__cas4_I_II_III_IV_V_VI_6	accessory	157	1.2e-52	175.7	0.975	1	1	157
Asgard	D4991_C11_H1_Bin_188_scaffold_175614_5	D4991_C11_H1_Bin_188	Gerdarchaeales	Cas__cas3_I_5	1281	defense-finder-models/Cas/Cas/CAS_Class1-Subtype-I-B	UserReplicon_CAS_Class1-Subtype-I-B_1	1	1	1	8	1	Cas__cas3_I_5	accessory	841	2.9e-55	185.2	0.609	0.603	270	776
Asgard	D4991_C11_H1_Bin_188_scaffold_175614_6	D4991_C11_H1_Bin_188	Gerdarchaeales	Cas__cas5_I-B_17	1282	defense-finder-models/Cas/Cas/CAS_Class1-Subtype-I-B	UserReplicon_CAS_Class1-Subtype-I-B_1	1	1	1	8	1	Cas__cas5_I-B_6	mandatory	241	3.5e-51	171.5	0.996	0.983	5	241
Asgard	D4991_C11_H1_Bin_188_scaffold_175614_7	D4991_C11_H1_Bin_188	Gerdarchaeales	Cas__cas7_I-B_8	1283	defense-finder-models/Cas/Cas/CAS_Class1-Subtype-I-B	UserReplicon_CAS_Class1-Subtype-I-B_1	1	1	1	8	1	Cas__cas7_I-B_6	mandatory	334	1.6e-80	267.8	0.997	0.901	8	308
Asgard	D4991_C11_H1_Bin_188_scaffold_175614_8	D4991_C11_H1_Bin_188	Gerdarchaeales	Cas__cas8b1_I-B_14	1284	defense-finder-models/Cas/Cas/CAS_Class1-Subtype-I-B	UserReplicon_CAS_Class1-Subtype-I-B_1	1	1	1	8	1	Cas__cas8b2_I-B_2	mandatory	627	4.6e-110	366.3	0.998	0.982	1	616
Asgard	D4991_C11_H1_Bin_188_scaffold_175614_9	D4991_C11_H1_Bin_188	Gerdarchaeales	Cas__cas6_I_II_III_IV_V_VI_7	1285	defense-finder-models/Cas/Cas/CAS_Class1-Subtype-I-B	UserReplicon_CAS_Class1-Subtype-I-B_1	1	1	1	8	1	Cas__cas6_I-B_III_1	accessory	255	1e-26	91.9	1	0.796	45	247
Asgard	D4991_C11_H1_Bin_188_scaffold_28972_1	D4991_C11_H1_Bin_188	Gerdarchaeales	RM_Type_II__Type_II_MTases	1474	defense-finder-models/RM/RM/RM_Type_II	UserReplicon_RM_Type_II_1	1	1	1	2	1	RM_Type_II__Type_II_MTases	mandatory	327	1.5e-69	231.9	0.68	0.792	36	294
Asgard	D4991_C11_H1_Bin_188_scaffold_28972_2	D4991_C11_H1_Bin_188	Gerdarchaeales	RM_Type_II__Type_II_REases	1475	defense-finder-models/RM/RM/RM_Type_II	UserReplicon_RM_Type_II_1	1	1	1	2	1	RM_Type_II__Type_II_REases	mandatory	267	1.8e-34	117.1	0.87	0.955	10	264
Asgard	D4991_C11_H1_Bin_188_scaffold_34060_5	D4991_C11_H1_Bin_188	Gerdarchaeales	PD-T4-7__PD-T4-7	1681	defense-finder-models/DefenseFinder_3/PD-T4-7/PD-T4-7	UserReplicon_PD-T4-7_1	1	1	1	1	1	PD-T4-7__PD-T4-7	mandatory	289	2.9e-72	240.8	0.9	0.983	3	286
Asgard	D4991_C11_H1_Bin_188_scaffold_36506_2	D4991_C11_H1_Bin_188	Gerdarchaeales	Cas__csm2gr11_III-A_15	1706	defense-finder-models/Cas/Cas/CAS_Class1-Subtype-III-A	UserReplicon_CAS_Class1-Subtype-III-A_2	1	1	0.556	5	1	Cas__csm2gr11_III-A_15	mandatory	141	3.6e-30	102.6	0.991	0.723	37	138
Asgard	D4991_C11_H1_Bin_188_scaffold_36506_3	D4991_C11_H1_Bin_188	Gerdarchaeales	Cas__csm3gr7_III-A_1	1707	defense-finder-models/Cas/Cas/CAS_Class1-Subtype-III-A	UserReplicon_CAS_Class1-Subtype-III-A_2	1	1	0.556	5	1	Cas__csm3gr7_III-A_1	mandatory	256	4.5e-70	233.1	0.991	0.855	11	229
Asgard	D4991_C11_H1_Bin_188_scaffold_36506_4	D4991_C11_H1_Bin_188	Gerdarchaeales	Cas__csm4gr5_III-A_3	1708	defense-finder-models/Cas/Cas/CAS_Class1-Subtype-III-A	UserReplicon_CAS_Class1-Subtype-III-A_2	1	1	0.556	5	1	Cas__csm4gr5_III-A_3	mandatory	378	2.5e-42	142.5	0.962	0.971	10	376
Asgard	D4991_C11_H1_Bin_188_scaffold_36506_5	D4991_C11_H1_Bin_188	Gerdarchaeales	Cas__csm5gr7_III-A_2	1709	defense-finder-models/Cas/Cas/CAS_Class1-Subtype-III-A	UserReplicon_CAS_Class1-Subtype-III-A_2	1	1	0.556	5	1	Cas__csm5gr7_III-A_2	mandatory	394	3.6e-42	142.3	0.997	0.949	15	388
Asgard	D4991_C11_H1_Bin_188_scaffold_36506_6	D4991_C11_H1_Bin_188	Gerdarchaeales	Cas__csx1_III_19	1710	defense-finder-models/Cas/Cas/CAS_Class1-Subtype-III-A	UserReplicon_CAS_Class1-Subtype-III-A_2	1	1	0.556	5	1	Cas__csx1_III_10	accessory	433	4.2e-74	247.7	1	0.935	5	409
Asgard	D4991_C11_H1_Bin_86_scaffold_104243_2	D4991_C11_H1_Bin_86	Lokiarchaeles	RM_Type_II__Type_II_REases	87	defense-finder-models/RM/RM/RM_Type_II	UserReplicon_RM_Type_II_1	1	1	1	2	1	RM_Type_II__Type_II_REases	mandatory	291	1.8e-08	32.3	0.87	0.863	37	287
Asgard	D4991_C11_H1_Bin_86_scaffold_104243_3	D4991_C11_H1_Bin_86	Lokiarchaeles	RM_Type_II__Type_II_MTases	88	defense-finder-models/RM/RM/RM_Type_II	UserReplicon_RM_Type_II_1	1	1	1	2	1	RM_Type_II__Type_II_MTases	mandatory	355	9.5e-75	249	0.697	0.769	71	343
Asgard	D4991_C11_H1_Bin_86_scaffold_128620_3	D4991_C11_H1_Bin_86	Lokiarchaeles	RM_Type_III__Type_III_REases	553	defense-finder-models/RM/RM/RM_Type_III	UserReplicon_RM_Type_III_5	1	1	1	2	1	RM_Type_III__Type_III_REases	mandatory	719	4e-08	29.3	0.24	0.352	448	700
Asgard	D4991_C11_H1_Bin_86_scaffold_129098_2	D4991_C11_H1_Bin_86	Lokiarchaeles	RM_Type_III__Type_III_MTases	559	defense-finder-models/RM/RM/RM_Type_III	UserReplicon_RM_Type_III_5	1	1	1	2	1	RM_Type_III__Type_III_MTases	mandatory	1006	9.6e-64	213.9	0.658	0.412	390	803
Asgard	D4991_C11_H1_Bin_86_scaffold_142005_4	D4991_C11_H1_Bin_86	Lokiarchaeles	RM_Type_II__Type_II_REases	841	defense-finder-models/RM/RM/RM_Type_II	UserReplicon_RM_Type_II_2	1	1	1	2	1	RM_Type_II__Type_II_REases	mandatory	363	1.3e-36	125	1.397	1	1	363
Asgard	D4991_C11_H1_Bin_86_scaffold_142005_5	D4991_C11_H1_Bin_86	Lokiarchaeles	RM_Type_II__Type_II_MTases	842	defense-finder-models/RM/RM/RM_Type_II	UserReplicon_RM_Type_II_2	1	1	1	2	1	RM_Type_II__Type_II_MTases	mandatory	222	4.9e-22	76.1	0.205	0.333	26	99
Asgard	D4991_C11_H1_Bin_86_scaffold_156258_2	D4991_C11_H1_Bin_86	Lokiarchaeles	Cas__cas2_I_II_III_IV_V_VI_3	1074	defense-finder-models/Cas/Cas/CAS_Class1-Type-III	UserReplicon_CAS_Class1-Type-III_2	1	1	0.2	4	1	Cas__cas2_I_II_III_IV_V_VI_5	accessory	101	9.9e-25	84.1	0.975	0.772	8	85
Asgard	D4991_C11_H1_Bin_86_scaffold_156258_3	D4991_C11_H1_Bin_86	Lokiarchaeles	Cas__cas10_III-F_1	1075	defense-finder-models/Cas/Cas/CAS_Class1-Type-III	UserReplicon_CAS_Class1-Type-III_2	1	1	0.2	4	1	Cas__cas10_III_1	mandatory	761	3.5e-94	314.1	0.612	0.523	136	533
Asgard	D4991_C11_H1_Bin_86_scaffold_156258_4	D4991_C11_H1_Bin_86	Lokiarchaeles	Cas__cas5_III-F_1	1076	defense-finder-models/Cas/Cas/CAS_Class1-Type-III	UserReplicon_CAS_Class1-Type-III_2	1	1	0.2	4	1	Cas__csm4gr5_III-A_3	mandatory	206	1.2e-71	238.4	0.99	1	1	206
Asgard	D4991_C11_H1_Bin_86_scaffold_156258_5	D4991_C11_H1_Bin_86	Lokiarchaeles	Cas__SSgr11_III-F_1	1077	defense-finder-models/Cas/Cas/CAS_Class1-Type-III	UserReplicon_CAS_Class1-Type-III_2	1	1	0.2	4	1	Cas__csm2gr11_III-A_15	accessory	182	4.3e-44	148.1	0.98	0.995	1	181
Asgard	D4991_C11_H1_Bin_86_scaffold_29434_4	D4991_C11_H1_Bin_86	Lokiarchaeles	RM_Type_II__Type_II_MTases	1667	defense-finder-models/RM/RM/RM_Type_II	UserReplicon_RM_Type_II_3	1	1	1	2	1	RM_Type_II__Type_II_MTases	mandatory	312	1e-77	258.8	0.686	0.811	2	254
Asgard	D4991_C11_H1_Bin_86_scaffold_29434_6	D4991_C11_H1_Bin_86	Lokiarchaeles	RM_Type_II__Type_II_REases	1669	defense-finder-models/RM/RM/RM_Type_II	UserReplicon_RM_Type_II_3	1	1	1	2	1	RM_Type_II__Type_II_REases	mandatory	77	8e-05	20.4	0.183	0.623	28	75
Asgard	D4991_C11_H1_Bin_86_scaffold_37003_3	D4991_C11_H1_Bin_86	Lokiarchaeles	AbiB__AbiB	1735	defense-finder-models/DefenseFinder_1/AbiB/AbiB	UserReplicon_AbiB_1	1	1	1	1	1	AbiB__AbiB	mandatory	838	4.8e-05	20.3	0.537	0.156	263	393
Asgard	D4991_C11_H1_Bin_86_scaffold_59397_4	D4991_C11_H1_Bin_86	Lokiarchaeles	RM_Type_IIG__Type_IIG	2204	defense-finder-models/RM/RM/RM_Type_IIG	UserReplicon_RM_Type_IIG_4	1	1	1	1	1	RM_Type_IIG__Type_IIG	mandatory	1087	1.8e-92	308.7	0.938	0.768	65	899
Asgard	D4991_C11_H1_Bin_86_scaffold_63152_6	D4991_C11_H1_Bin_86	Lokiarchaeles	Cas__cas6_I_II_III_IV_V_VI_22	2240	defense-finder-models/Cas/Cas/CAS_Cluster	UserReplicon_CAS_Cluster_4	1	1	0.06	3	1	Cas__cas6_I_II_III_IV_V_VI_7	mandatory	258	1.9e-15	54.9	1	0.465	129	248
Asgard	D4991_C11_H1_Bin_86_scaffold_63152_8	D4991_C11_H1_Bin_86	Lokiarchaeles	Cas__cas4_I_II_III_IV_V_VI_1	2242	defense-finder-models/Cas/Cas/CAS_Cluster	UserReplicon_CAS_Cluster_4	1	1	0.06	3	1	Cas__cas4_I_II_III_IV_V_VI_1	mandatory	249	1.9e-16	58.2	0.682	0.542	112	246
Asgard	D4991_C11_H1_Bin_86_scaffold_63152_9	D4991_C11_H1_Bin_86	Lokiarchaeles	Cas__cas2_I_II_III_IV_V_VI_13	2243	defense-finder-models/Cas/Cas/CAS_Cluster	UserReplicon_CAS_Cluster_4	1	1	0.06	3	1	Cas__cas2_I_II_III_IV_V_VI_1	mandatory	401	6.6e-16	55.8	0.986	0.182	1	73
Asgard	D4991_C11_H1_Bin_86_scaffold_84241_2	D4991_C11_H1_Bin_86	Lokiarchaeles	AbiEii__AbiEi_1	2723	defense-finder-models/DefenseFinder_1/AbiE/AbiE	UserReplicon_AbiE_2	1	1	1	2	1	AbiEii__AbiEi_1	mandatory	262	2.1e-36	122.7	0.993	0.546	70	212
Asgard	D4991_C11_H1_Bin_86_scaffold_84241_3	D4991_C11_H1_Bin_86	Lokiarchaeles	AbiEii__AbiEii	2724	defense-finder-models/DefenseFinder_1/AbiE/AbiE	UserReplicon_AbiE_2	1	1	1	2	1	AbiEii__AbiEii	mandatory	262	1e-29	101.7	0.908	0.771	32	233
Asgard	D4993_C5_H1_Bin_185_scaffold_246473_3	D4993_C5_H1_Bin_185	Thorarchaeia	RM_Type_III__Type_III_REases	544	defense-finder-models/RM/RM/RM_Type_III	UserReplicon_RM_Type_III_2	1	1	1	2	1	RM_Type_III__Type_III_REases	mandatory	1005	1.2e-11	40.7	0.369	0.441	141	583
Asgard	D4993_C5_H1_Bin_185_scaffold_246473_4	D4993_C5_H1_Bin_185	Thorarchaeia	RM_Type_III__Type_III_MTases	545	defense-finder-models/RM/RM/RM_Type_III	UserReplicon_RM_Type_III_2	1	1	1	2	1	RM_Type_III__Type_III_MTases	mandatory	883	3.1e-84	281.2	0.665	0.59	262	782
Asgard	D4993_C5_H1_Bin_185_scaffold_253110_1	D4993_C5_H1_Bin_185	Thorarchaeia	RM__Type_I_MTases	591	defense-finder-models/RM/RM/RM_Type_I	UserReplicon_RM_Type_I_1	1	1	1	2.5	1	RM__Type_I_MTases	mandatory	799	5.1e-172	570.4	0.992	0.996	2	797
Asgard	D4993_C5_H1_Bin_185_scaffold_253110_2	D4993_C5_H1_Bin_185	Thorarchaeia	RM__Type_I_S	592	defense-finder-models/RM/RM/RM_Type_I	UserReplicon_RM_Type_I_1	1	1	1	2.5	1	RM__Type_I_S	accessory	446	5e-68	227.5	0.504	0.955	12	437
Asgard	D4993_C5_H1_Bin_185_scaffold_253110_3	D4993_C5_H1_Bin_185	Thorarchaeia	RM__Type_I_REases	593	defense-finder-models/RM/RM/RM_Type_I	UserReplicon_RM_Type_I_1	1	1	1	2.5	1	RM__Type_I_REases	mandatory	219	7.9e-31	104.3	0.168	0.95	12	219
Asgard	D4993_C5_H1_Bin_185_scaffold_646852_2	D4993_C5_H1_Bin_185	Thorarchaeia	RM_Type_IV__Type_IV_REases	1936	defense-finder-models/RM/RM/RM_Type_IV	UserReplicon_RM_Type_IV_3	1	1	1	1	1	RM_Type_IV__Type_IV_REases	mandatory	270	1.2e-52	176.4	0.411	0.663	88	266
Asgard	D4993_C5_H1_Bin_185_scaffold_96566_1	D4993_C5_H1_Bin_185	Thorarchaeia	BREX__pglZB	2408	defense-finder-models/DefenseFinder_5/BREX/BREX	UserReplicon_BREX_1	1	1	0.6	2.5	1	BREX__pglZB	mandatory	185	1.6e-62	208.8	0.231	0.957	9	185
Asgard	D4993_C5_H1_Bin_185_scaffold_96566_4	D4993_C5_H1_Bin_185	Thorarchaeia	BREX__pglX1	2411	defense-finder-models/DefenseFinder_5/BREX/BREX	UserReplicon_BREX_1	1	1	0.6	2.5	1	BREX__pglX1	accessory	1178	1.2e-97	325.1	0.657	0.723	9	860
Asgard	D4993_C5_H1_Bin_185_scaffold_96566_8	D4993_C5_H1_Bin_185	Thorarchaeia	BREX__brxC	2415	defense-finder-models/DefenseFinder_5/BREX/BREX	UserReplicon_BREX_1	1	1	0.6	2.5	1	BREX__brxC	mandatory	734	3.9e-87	290.7	0.612	0.996	2	732
Asgard	D4993_C5_H1_Bin_246_scaffold_42265_19	D4993_C5_H1_Bin_246	Gerdarchaeales	Lamassu-Fam__LmuB_SMC_Cap4_nuclease_II	1571	defense-finder-models/DefenseFinder_1/Lamassu-Fam/Lamassu-Fam	UserReplicon_Lamassu-Fam_1	1	1	0.667	2	1	Lamassu-Fam__LmuB_SMC_Cap4_nuclease_II	mandatory	451	1.1e-16	58.4	0.684	0.949	8	435
Asgard	D4993_C5_H1_Bin_246_scaffold_42265_2	D4993_C5_H1_Bin_246	Gerdarchaeales	Lamassu-Fam__LmuA_effector_Hydrolase	1572	defense-finder-models/DefenseFinder_1/Lamassu-Fam/Lamassu-Fam	UserReplicon_Lamassu-Fam_1	1	1	0.667	2	1	Lamassu-Fam__LmuA_effector_Cap4_nuclease_II	mandatory	232	1.5e-05	21.5	0.18	0.254	34	92
Asgard	D4993_C5_H1_Bin_263_scaffold_199725_13	D4993_C5_H1_Bin_263	Lokiarchaeles	Viperin__pVip	356	defense-finder-models/DefenseFinder_1/Viperin/Viperin	UserReplicon_Viperin_1	1	1	1	1	1	Viperin__pVip	mandatory	293	3.4e-83	276.9	0.9	0.908	24	289
Asgard	D4993_C5_H1_Bin_263_scaffold_199725_16	D4993_C5_H1_Bin_263	Lokiarchaeles	Mokosh_TypeI__MkoB	359	defense-finder-models/DefenseFinder_4/Mokosh/Mokosh_TypeI	UserReplicon_Mokosh_TypeI_1	1	1	1	2	1	Mokosh_TypeI__MkoB	mandatory	566	1.7e-05	21.9	0.221	0.256	93	237
Asgard	D4993_C5_H1_Bin_263_scaffold_199725_18	D4993_C5_H1_Bin_263	Lokiarchaeles	Mokosh_TypeI__MkoA	361	defense-finder-models/DefenseFinder_4/Mokosh/Mokosh_TypeI	UserReplicon_Mokosh_TypeI_1	1	1	1	2	1	Mokosh_TypeI__MkoA	mandatory	1107	4.3e-46	155.4	0.203	0.203	283	507
Asgard	D4993_C5_H1_Bin_263_scaffold_291609_18	D4993_C5_H1_Bin_263	Lokiarchaeles	ShosTA__ShosA	982	defense-finder-models/DefenseFinder_2/ShosTA/ShosTA	UserReplicon_ShosTA_1	1	1	1	2	1	ShosTA__ShosA	mandatory	440	2.2e-65	218.6	0.865	0.591	36	295
Asgard	D4993_C5_H1_Bin_263_scaffold_291609_19	D4993_C5_H1_Bin_263	Lokiarchaeles	ShosTA__ShosT	983	defense-finder-models/DefenseFinder_2/ShosTA/ShosTA	UserReplicon_ShosTA_1	1	1	1	2	1	ShosTA__ShosT	mandatory	238	1.2e-05	23	0.19	0.185	191	234
Asgard	D4993_C5_H1_Bin_263_scaffold_732120_14	D4993_C5_H1_Bin_263	Lokiarchaeles	RM_Type_IIG__Type_IIG	3484	defense-finder-models/RM/RM/RM_Type_IIG	UserReplicon_RM_Type_IIG_1	1	1	1	1	1	RM_Type_IIG__Type_IIG	mandatory	778	4.7e-130	433.5	0.782	0.838	95	746
Asgard	D4993_C5_H1_Bin_263_scaffold_733509_1	D4993_C5_H1_Bin_263	Lokiarchaeles	Cas__cmr1gr7_III-B_1	3495	defense-finder-models/Cas/Cas/CAS_Class1-Subtype-III-B	UserReplicon_CAS_Class1-Subtype-III-B_1	1	1	0.571	4	1	Cas__cmr1gr7_III-B_1	mandatory	468	1.2e-45	154.1	0.802	0.756	30	383
Asgard	D4993_C5_H1_Bin_263_scaffold_733509_2	D4993_C5_H1_Bin_263	Lokiarchaeles	Cas__cmr4gr7_III-B_III-C_2	3496	defense-finder-models/Cas/Cas/CAS_Class1-Subtype-III-B	UserReplicon_CAS_Class1-Subtype-III-B_1	1	1	0.571	4	1	Cas__cmr4gr7_III-B_III-C_2	accessory	304	1.2e-58	196.8	0.954	0.974	2	297
Asgard	D4993_C5_H1_Bin_263_scaffold_733509_3	D4993_C5_H1_Bin_263	Lokiarchaeles	Cas__cmr6gr7_III-B_3	3497	defense-finder-models/Cas/Cas/CAS_Class1-Subtype-III-B	UserReplicon_CAS_Class1-Subtype-III-B_1	1	1	0.571	4	1	Cas__cmr6gr7_III-B_1	mandatory	429	1.8e-38	130.5	0.833	0.531	41	268
Asgard	D4993_C5_H1_Bin_263_scaffold_733509_4	D4993_C5_H1_Bin_263	Lokiarchaeles	Cas__cas10_III-B_12	3498	defense-finder-models/Cas/Cas/CAS_Class1-Subtype-III-B	UserReplicon_CAS_Class1-Subtype-III-B_1	1	1	0.571	4	1	Cas__cas10_III-B_12	mandatory	229	1.3e-15	55.5	0.463	0.236	6	59
Asgard	D4993_C5_H1_Bin_263_scaffold_98000_1	D4993_C5_H1_Bin_263	Lokiarchaeles	Cas__csx1_III_9	3976	defense-finder-models/Cas/Cas/CAS_Class1-Subtype-III-B	UserReplicon_CAS_Class1-Subtype-III-B_2	1	1	0.571	4	1	Cas__csx1_III_10	accessory	595	8.1e-76	253.4	0.99	0.58	9	353
Asgard	D4993_C5_H1_Bin_263_scaffold_98000_2	D4993_C5_H1_Bin_263	Lokiarchaeles	Cas__cmr5gr11_III-B_18	3977	defense-finder-models/Cas/Cas/CAS_Class1-Subtype-III-B	UserReplicon_CAS_Class1-Subtype-III-B_2	1	1	0.571	4	1	Cas__cmr5gr11_III-B_18	mandatory	122	1.2e-21	75	0.983	0.844	17	119
Asgard	D4993_C5_H1_Bin_263_scaffold_98000_3	D4993_C5_H1_Bin_263	Lokiarchaeles	Cas__cmr4gr7_III-B_III-C_2	3978	defense-finder-models/Cas/Cas/CAS_Class1-Subtype-III-B	UserReplicon_CAS_Class1-Subtype-III-B_2	1	1	0.571	4	1	Cas__cmr4gr7_III-B_III-C_2	accessory	296	2.7e-68	228.5	0.987	0.986	4	295
Asgard	D4993_C5_H1_Bin_263_scaffold_98000_4	D4993_C5_H1_Bin_263	Lokiarchaeles	Cas__cmr3gr5_III-B_III-C_8	3979	defense-finder-models/Cas/Cas/CAS_Class1-Subtype-III-B	UserReplicon_CAS_Class1-Subtype-III-B_2	1	1	0.571	4	1	Cas__cmr3gr5_III-B_III-C_5	accessory	387	1.2e-78	262.9	0.986	0.966	9	382
Asgard	D4993_C5_H1_Bin_269_scaffold_274859_15	D4993_C5_H1_Bin_269	Thorarchaeia	RM_Type_II__Type_II_MTases	1067	defense-finder-models/RM/RM/RM_Type_II	UserReplicon_RM_Type_II_1	1	1	1	2	2	RM_Type_II__Type_II_MTases	mandatory	111	1.7e-15	55.1	0.161	0.532	31	89
Asgard	D4993_C5_H1_Bin_269_scaffold_274859_16	D4993_C5_H1_Bin_269	Thorarchaeia	RM_Type_II__Type_II_REases	1068	defense-finder-models/RM/RM/RM_Type_II	UserReplicon_RM_Type_II_1	1	1	1	2	2	RM_Type_II__Type_II_REases	mandatory	351	4.3e-14	51	0.653	0.755	35	299
Asgard	D4993_C5_H1_Bin_269_scaffold_274859_17	D4993_C5_H1_Bin_269	Thorarchaeia	RM_Type_II__Type_II_MTases	1069	defense-finder-models/RM/RM/RM_Type_II	UserReplicon_RM_Type_II_1	1	1	1	2	2	RM_Type_II__Type_II_MTases	mandatory	290	3.5e-127	421.2	0.732	0.924	10	277
Asgard	D4993_C5_H1_Bin_269_scaffold_499083_2	D4993_C5_H1_Bin_269	Thorarchaeia	Cas__cas4_I_II_III_IV_V_VI_1	2309	defense-finder-models/Cas/Cas/CAS_Cluster	UserReplicon_CAS_Cluster_1	1	1	0.06	3	1	Cas__cas4_I_II_III_IV_V_VI_1	mandatory	212	2.1e-27	94.3	0.989	0.901	19	209
Asgard	D4993_C5_H1_Bin_269_scaffold_499083_3	D4993_C5_H1_Bin_269	Thorarchaeia	Cas__cas2_I_II_III_IV_V_VI_5	2310	defense-finder-models/Cas/Cas/CAS_Cluster	UserReplicon_CAS_Cluster_1	1	1	0.06	3	1	Cas__cas2_I_II_III_IV_V_VI_1	mandatory	93	7.2e-22	75.4	0.944	0.925	1	86
Asgard	D4993_C5_H1_Bin_269_scaffold_499083_4	D4993_C5_H1_Bin_269	Thorarchaeia	Cas__cas1_I_II_III_IV_V_VI_1	2311	defense-finder-models/Cas/Cas/CAS_Cluster	UserReplicon_CAS_Cluster_1	1	1	0.06	3	1	Cas__cas1_I_II_III_IV_V_VI_1	mandatory	340	6.4e-74	246.7	0.994	0.956	3	327
Asgard	D4993_C5_H1_Bin_269_scaffold_576011_1	D4993_C5_H1_Bin_269	Thorarchaeia	Tiamat__TmtA_2731770353	2923	defense-finder-models/DefenseFinder_5/Tiamat/Tiamat	UserReplicon_Tiamat_1	1	1	1	1	1	Tiamat__TmtA	mandatory	820	1e-222	740.2	0.542	0.994	6	820
Asgard	D4993_C5_H1_Bin_406_scaffold_138363_19	D4993_C5_H1_Bin_406_clean	Lokiarchaeles	Mokosh_TypeI__MkoA	103	defense-finder-models/DefenseFinder_4/Mokosh/Mokosh_TypeI	UserReplicon_Mokosh_TypeI_1	1	1	1	2	1	Mokosh_TypeI__MkoA	mandatory	1451	7.1e-21	71.6	0.281	0.22	1006	1324
Asgard	D4993_C5_H1_Bin_406_scaffold_138363_22	D4993_C5_H1_Bin_406_clean	Lokiarchaeles	Mokosh_TypeI__MkoB2	107	defense-finder-models/DefenseFinder_4/Mokosh/Mokosh_TypeI	UserReplicon_Mokosh_TypeI_1	1	1	1	2	1	Mokosh_TypeI__MkoB	mandatory	140	0.00053	16.3	0.115	0.379	24	76
Asgard	D4993_C5_H1_Bin_526_scaffold_733949_13	D4993_C5_H1_Bin_526	Lokiarchaeles	RM_Type_IIG__Type_IIG	1855	defense-finder-models/RM/RM/RM_Type_IIG	UserReplicon_RM_Type_IIG_1	1	1	1	1	1	RM_Type_IIG__Type_IIG	mandatory	1067	5.7e-119	395.9	1.206	0.974	28	1066
Asgard	D4993_C5_H2_Bin_133_scaffold_217315_2	D4993_C5_H2_Bin_133_clean	Thorarchaeia	RM_Type_II__Type_II_MTases	296	defense-finder-models/RM/RM/RM_Type_II	UserReplicon_RM_Type_II_1	1	1	1	2	1	RM_Type_II__Type_II_MTases	mandatory	421	5.3e-64	213.6	1.016	0.872	24	390
Asgard	D4993_C5_H2_Bin_133_scaffold_217315_3	D4993_C5_H2_Bin_133_clean	Thorarchaeia	RM_Type_II__Type_II_REases	297	defense-finder-models/RM/RM/RM_Type_II	UserReplicon_RM_Type_II_1	1	1	1	2	1	RM_Type_II__Type_II_REases	mandatory	617	3.4e-30	101.8	1.718	0.642	40	435
Asgard	D4993_C5_H2_Bin_133_scaffold_280714_7	D4993_C5_H2_Bin_133_clean	Thorarchaeia	RM_Type_II__Type_II_MTases	597	defense-finder-models/RM/RM/RM_Type_II	UserReplicon_RM_Type_II_2	1	1	1	2	2	RM_Type_II__Type_II_MTases	mandatory	290	1.8e-127	421.2	0.732	0.924	10	277
Asgard	D4993_C5_H2_Bin_133_scaffold_280714_8	D4993_C5_H2_Bin_133_clean	Thorarchaeia	RM_Type_II__Type_II_REases	598	defense-finder-models/RM/RM/RM_Type_II	UserReplicon_RM_Type_II_2	1	1	1	2	2	RM_Type_II__Type_II_REases	mandatory	351	2.2e-14	51	0.653	0.755	35	299
Asgard	D4993_C5_H2_Bin_133_scaffold_280714_9	D4993_C5_H2_Bin_133_clean	Thorarchaeia	RM_Type_II__Type_II_MTases	599	defense-finder-models/RM/RM/RM_Type_II	UserReplicon_RM_Type_II_2	1	1	1	2	2	RM_Type_II__Type_II_MTases	mandatory	111	8.6e-16	55.1	0.161	0.532	31	89
Asgard	D4993_C5_H2_Bin_133_scaffold_281533_1	D4993_C5_H2_Bin_133_clean	Thorarchaeia	RM_Type_II__Type_II_MTases	600	defense-finder-models/RM/RM/RM_Type_II	UserReplicon_RM_Type_II_2	1	1	1	2	2	RM_Type_II__Type_II_MTases	mandatory	671	5.6e-69	229.2	0.658	0.332	16	238
Asgard	D4993_C5_H2_Bin_133_scaffold_390774_5	D4993_C5_H2_Bin_133_clean	Thorarchaeia	RM_Type_IV__Type_IV_REases	910	defense-finder-models/RM/RM/RM_Type_IV	UserReplicon_RM_Type_IV_3	1	1	1	1	1	RM_Type_IV__Type_IV_REases	mandatory	104	4.1e-30	101.9	0.233	0.971	2	102
Asgard	D4993_C5_H2_Bin_133_scaffold_635491_2	D4993_C5_H2_Bin_133_clean	Thorarchaeia	Gabija__GajA	1843	defense-finder-models/DefenseFinder_1/Gabija/Gabija	UserReplicon_Gabija_1	1	1	1	2	1	Gabija__GajA	mandatory	603	5.5e-137	455	0.989	0.998	1	602
Asgard	D4993_C5_H2_Bin_133_scaffold_635491_3	D4993_C5_H2_Bin_133_clean	Thorarchaeia	Gabija__GajB_2	1844	defense-finder-models/DefenseFinder_1/Gabija/Gabija	UserReplicon_Gabija_1	1	1	1	2	1	Gabija__GajB_1	mandatory	586	1.4e-95	318	0.739	0.969	3	570
Asgard	D4993_C5_H2_Bin_260_scaffold_110135_1	D4993_C5_H2_Bin_260	Lokiarchaeles	Gao_Qat__QatD	24	defense-finder-models/DefenseFinder_3/Gao_Qat/Gao_Qat	UserReplicon_Gao_Qat_1	1	1	1	4	1	Gao_Qat__QatD	mandatory	248	1.1e-73	245.6	0.953	0.968	2	241
Asgard	D4993_C5_H2_Bin_260_scaffold_110135_2	D4993_C5_H2_Bin_260	Lokiarchaeles	Gao_Qat__QatC	25	defense-finder-models/DefenseFinder_3/Gao_Qat/Gao_Qat	UserReplicon_Gao_Qat_1	1	1	1	4	1	Gao_Qat__QatC	mandatory	440	1e-79	266.4	0.884	0.891	43	434
Asgard	D4993_C5_H2_Bin_260_scaffold_110135_3	D4993_C5_H2_Bin_260	Lokiarchaeles	Gao_Qat__QatB	26	defense-finder-models/DefenseFinder_3/Gao_Qat/Gao_Qat	UserReplicon_Gao_Qat_1	1	1	1	4	1	Gao_Qat__QatB	mandatory	253	5e-11	40.5	0.858	0.83	17	226
Asgard	D4993_C5_H2_Bin_260_scaffold_110135_4	D4993_C5_H2_Bin_260	Lokiarchaeles	Gao_Qat__QatA	27	defense-finder-models/DefenseFinder_3/Gao_Qat/Gao_Qat	UserReplicon_Gao_Qat_1	1	1	1	4	1	Gao_Qat__QatA	mandatory	600	2.7e-80	268.6	0.923	0.973	3	586
Asgard	D4993_C5_H2_Bin_260_scaffold_15741_1	D4993_C5_H2_Bin_260	Lokiarchaeles	PD-T7-5__PD-T7-5	312	defense-finder-models/DefenseFinder_4/PD-T7-5/PD-T7-5	UserReplicon_PD-T7-5_3	1	1	1	1	1	PD-T7-5__PD-T7-5	mandatory	264	5.5e-27	92.3	0.642	0.898	5	241
Asgard	D4993_C5_H2_Bin_260_scaffold_171059_1	D4993_C5_H2_Bin_260	Lokiarchaeles	RM_Type_IIG__Type_IIG	404	defense-finder-models/RM/RM/RM_Type_IIG	UserReplicon_RM_Type_IIG_2	1	1	1	1	1	RM_Type_IIG__Type_IIG	mandatory	942	1.7e-93	312.5	0.818	0.9	49	896
Asgard	D4993_C5_H2_Bin_260_scaffold_212509_5	D4993_C5_H2_Bin_260	Lokiarchaeles	RM__Type_I_REases	778	defense-finder-models/RM/RM/RM_Type_I	UserReplicon_RM_Type_I_1	1	1	1	2.5	1	RM__Type_I_REases	mandatory	1032	1.9e-249	828.7	0.992	0.97	8	1008
Asgard	D4993_C5_H2_Bin_260_scaffold_212509_6	D4993_C5_H2_Bin_260	Lokiarchaeles	RM__Type_I_S	779	defense-finder-models/RM/RM/RM_Type_I	UserReplicon_RM_Type_I_1	1	1	1	2.5	1	RM__Type_I_S	accessory	396	1.8e-50	170.2	0.485	0.975	9	394
Asgard	D4993_C5_H2_Bin_260_scaffold_212509_8	D4993_C5_H2_Bin_260	Lokiarchaeles	RM__Type_I_MTases	781	defense-finder-models/RM/RM/RM_Type_I	UserReplicon_RM_Type_I_1	1	1	1	2.5	1	RM__Type_I_MTases	mandatory	516	1.4e-177	589.6	0.998	0.998	1	515
Asgard	D4993_C5_H2_Bin_260_scaffold_30396_3	D4993_C5_H2_Bin_260	Lokiarchaeles	pAgo__pAgo_LongB	1427	defense-finder-models/DefenseFinder_5/pAgo/pAgo	UserReplicon_pAgo_1	1	1	1	1	1	pAgo__pAgo_LongA	mandatory	671	1.1e-112	375.6	1	1	1	671
Asgard	D4993_C5_H2_Bin_260_scaffold_322061_5	D4993_C5_H2_Bin_260	Lokiarchaeles	Cas__csc2gr7_I-D_1	1633	defense-finder-models/Cas/Cas/CAS_Class1-Subtype-I-D	UserReplicon_CAS_Class1-Subtype-I-D_2	1	1	0.5	4	1	Cas__csc2gr7_I-D_1	mandatory	320	5.2e-32	109.2	0.894	0.747	27	265
Asgard	D4993_C5_H2_Bin_260_scaffold_322061_6	D4993_C5_H2_Bin_260	Lokiarchaeles	Cas__csc1gr5_I-D_2	1634	defense-finder-models/Cas/Cas/CAS_Class1-Subtype-I-D	UserReplicon_CAS_Class1-Subtype-I-D_2	1	1	0.5	4	1	Cas__csc1gr5_I-D_2	mandatory	227	3.6e-26	89.9	0.938	0.863	9	204
Asgard	D4993_C5_H2_Bin_260_scaffold_322061_7	D4993_C5_H2_Bin_260	Lokiarchaeles	Cas__cas3_I-D_4	1635	defense-finder-models/Cas/Cas/CAS_Class1-Subtype-I-D	UserReplicon_CAS_Class1-Subtype-I-D_2	1	1	0.5	4	1	Cas__cas3_I-D_4	accessory	682	4.2e-34	116	0.997	0.54	31	398
Asgard	D4993_C5_H2_Bin_260_scaffold_322061_8	D4993_C5_H2_Bin_260	Lokiarchaeles	Cas__cas6_I_II_III_IV_V_VI_7	1636	defense-finder-models/Cas/Cas/CAS_Class1-Subtype-I-D	UserReplicon_CAS_Class1-Subtype-I-D_2	1	1	0.5	4	1	Cas__cas6_I-A_III-D_3	accessory	272	1.5e-22	78.8	0.995	0.79	50	264
Asgard	D4993_C5_H2_Bin_260_scaffold_363079_3	D4993_C5_H2_Bin_260	Lokiarchaeles	Hachiman__HamA_1	2144	defense-finder-models/DefenseFinder_4/Hachiman/Hachiman	UserReplicon_Hachiman_1	1	1	1	2	1	Hachiman__HamA_1	mandatory	264	3.1e-22	77.3	0.628	0.686	40	220
Asgard	D4993_C5_H2_Bin_260_scaffold_363079_4	D4993_C5_H2_Bin_260	Lokiarchaeles	Hachiman__HamB	2145	defense-finder-models/DefenseFinder_4/Hachiman/Hachiman	UserReplicon_Hachiman_1	1	1	1	2	1	Hachiman__HamB	mandatory	1185	5.7e-142	472.8	0.932	0.853	16	1026
Asgard	D4993_C5_H2_Bin_260_scaffold_370170_2	D4993_C5_H2_Bin_260	Lokiarchaeles	RloC__RloC	2265	defense-finder-models/DefenseFinder_1/RloC/RloC	UserReplicon_RloC_1	1	1	1	1	1	RloC__RloC	mandatory	747	1e-143	478.6	0.996	0.992	1	741
Asgard	D4993_C5_H2_Bin_260_scaffold_469066_6	D4993_C5_H2_Bin_260	Lokiarchaeles	RM_Type_IV__Type_IV_REases	2898	defense-finder-models/RM/RM/RM_Type_IV	UserReplicon_RM_Type_IV_3	1	1	1	1	1	RM_Type_IV__Type_IV_REases	mandatory	296	8.7e-57	190.8	0.399	0.584	121	293
Asgard	D4993_C5_H2_Bin_260_scaffold_529627_2	D4993_C5_H2_Bin_260	Lokiarchaeles	Mokosh_TypeI__MkoB	3135	defense-finder-models/DefenseFinder_4/Mokosh/Mokosh_TypeI	UserReplicon_Mokosh_TypeI_2	1	1	1	2	1	Mokosh_TypeI__MkoB	mandatory	491	9.8e-07	26.1	0.195	0.261	48	175
Asgard	D4993_C5_H2_Bin_260_scaffold_529627_4	D4993_C5_H2_Bin_260	Lokiarchaeles	Mokosh_TypeI__MkoA	3137	defense-finder-models/DefenseFinder_4/Mokosh/Mokosh_TypeI	UserReplicon_Mokosh_TypeI_2	1	1	1	2	1	Mokosh_TypeI__MkoA	mandatory	919	5e-44	148.6	0.322	0.416	81	462
Asgard	D4993_C5_H2_Bin_260_scaffold_529627_5	D4993_C5_H2_Bin_260	Lokiarchaeles	Viperin__pVip	3138	defense-finder-models/DefenseFinder_1/Viperin/Viperin	UserReplicon_Viperin_2	1	1	1	1	1	Viperin__pVip	mandatory	297	1.6e-83	278	0.913	0.909	10	279
Asgard	D4993_C5_H2_Bin_260_scaffold_622281_6	D4993_C5_H2_Bin_260	Lokiarchaeles	pAgo__COG1431_pAgo	3913	defense-finder-models/DefenseFinder_5/pAgo/pAgo	UserReplicon_pAgo_2	1	1	1	1	1	pAgo__pAgo_LongA	mandatory	765	5.6e-42	142.1	0.947	0.95	38	764
Asgard	D4993_C5_H2_Bin_260_scaffold_63030_1	D4993_C5_H2_Bin_260	Lokiarchaeles	Cas__csa5gr11_I-A_4	3966	defense-finder-models/Cas/Cas/CAS_Class1-Subtype-I-A	UserReplicon_CAS_Class1-Subtype-I-A_1	1	1	0.778	7	1	Cas__csa5gr11_I-A_3	mandatory	120	2.2e-22	77.2	0.98	0.792	15	109
Asgard	D4993_C5_H2_Bin_260_scaffold_63030_2	D4993_C5_H2_Bin_260	Lokiarchaeles	Cas__cas7_I-A_1	3967	defense-finder-models/Cas/Cas/CAS_Class1-Subtype-I-A	UserReplicon_CAS_Class1-Subtype-I-A_1	1	1	0.778	7	1	Cas__cas7_I-A_1	mandatory	342	1.4e-80	268.3	0.982	0.827	7	289
Asgard	D4993_C5_H2_Bin_260_scaffold_63030_3	D4993_C5_H2_Bin_260	Lokiarchaeles	Cas__cas5_I-A_4	3968	defense-finder-models/Cas/Cas/CAS_Class1-Subtype-I-A	UserReplicon_CAS_Class1-Subtype-I-A_1	1	1	0.778	7	1	Cas__cas5a_I-A_1	mandatory	252	1e-29	101.7	0.972	0.71	11	189
Asgard	D4993_C5_H2_Bin_260_scaffold_63030_4	D4993_C5_H2_Bin_260	Lokiarchaeles	Cas__cas8a1_I-A_3	3969	defense-finder-models/Cas/Cas/CAS_Class1-Subtype-I-A	UserReplicon_CAS_Class1-Subtype-I-A_1	1	1	0.778	7	1	Cas__cas8a1_I-A_1	mandatory	436	2.8e-71	238.5	0.894	0.796	56	402
Asgard	D4993_C5_H2_Bin_260_scaffold_63030_5	D4993_C5_H2_Bin_260	Lokiarchaeles	Cas__cas3_I_5	3970	defense-finder-models/Cas/Cas/CAS_Class1-Subtype-I-A	UserReplicon_CAS_Class1-Subtype-I-A_1	1	1	0.778	7	1	Cas__cas3_I_5	accessory	566	2.4e-69	232.3	0.506	0.652	33	401
Asgard	D4993_C5_H2_Bin_260_scaffold_63030_6	D4993_C5_H2_Bin_260	Lokiarchaeles	Cas__cas3HD_I_2	3971	defense-finder-models/Cas/Cas/CAS_Class1-Subtype-I-A	UserReplicon_CAS_Class1-Subtype-I-A_1	1	1	0.778	7	1	Cas__cas3HD_I_1	accessory	275	4.3e-28	96.3	1	0.829	12	239
Asgard	D4993_C5_H2_Bin_260_scaffold_63030_7	D4993_C5_H2_Bin_260	Lokiarchaeles	Cas__casR_I_2	3972	defense-finder-models/Cas/Cas/CAS_Class1-Subtype-I-A	UserReplicon_CAS_Class1-Subtype-I-A_1	1	1	0.778	7	1	Cas__casR_I_1	neutral	228	8.3e-33	111.3	0.968	0.921	2	211
Asgard	D4993_C5_H2_Bin_260_scaffold_63030_8	D4993_C5_H2_Bin_260	Lokiarchaeles	Cas__cas6_I_II_III_IV_V_VI_15	3973	defense-finder-models/Cas/Cas/CAS_Class1-Subtype-I-A	UserReplicon_CAS_Class1-Subtype-I-A_1	1	1	0.778	7	1	Cas__cas6_I-A_III-D_3	accessory	284	4.8e-20	70	0.686	0.658	83	269
Asgard	D4993_C5_H2_Bin_260_scaffold_84099_1	D4993_C5_H2_Bin_260	Lokiarchaeles	AbiP2__AbiP2	4065	defense-finder-models/DefenseFinder_2/AbiP2/AbiP2	UserReplicon_AbiP2_1	1	1	1	1	1	AbiP2__AbiP2	mandatory	511	5.2e-198	656.6	0.99	0.959	17	506
Asgard	D4993_C5_H2_Bin_290_scaffold_146033_2	D4993_C5_H2_Bin_290_clean	Helarchaeles	Cas__cas1_I_II_III_IV_V_VI_1	300	defense-finder-models/Cas/Cas/CAS_Cluster	UserReplicon_CAS_Cluster_5	1	1	0.06	3	1	Cas__cas1_I_II_III_IV_V_VI_1	mandatory	340	1.7e-82	274.5	0.994	0.956	2	326
Asgard	D4993_C5_H2_Bin_290_scaffold_146033_3	D4993_C5_H2_Bin_290_clean	Helarchaeles	Cas__cas2_I_II_III_IV_V_VI_13	301	defense-finder-models/Cas/Cas/CAS_Cluster	UserReplicon_CAS_Cluster_5	1	1	0.06	3	1	Cas__cas2_I_II_III_IV_V_VI_1	mandatory	102	6.8e-14	49.3	0.986	0.716	1	73
Asgard	D4993_C5_H2_Bin_290_scaffold_146033_4	D4993_C5_H2_Bin_290_clean	Helarchaeles	Cas__cas6_I_II_III_IV_V_VI_22	302	defense-finder-models/Cas/Cas/CAS_Cluster	UserReplicon_CAS_Cluster_5	1	1	0.06	3	1	Cas__cas6_I_II_III_IV_V_VI_7	mandatory	269	4.2e-16	57	1	0.446	128	247
Asgard	D4993_C5_H2_Bin_290_scaffold_289277_10	D4993_C5_H2_Bin_290_clean	Helarchaeles	Cas__csm3gr7_III-A_1	1091	defense-finder-models/Cas/Cas/CAS_Class1-Subtype-III-A	UserReplicon_CAS_Class1-Subtype-III-A_1	1	1	0.333	3	1	Cas__csm3gr7_III-A_1	mandatory	239	3.2e-77	256.6	0.986	0.921	8	227
Asgard	D4993_C5_H2_Bin_290_scaffold_289277_11	D4993_C5_H2_Bin_290_clean	Helarchaeles	Cas__csm4gr5_III-A_1	1092	defense-finder-models/Cas/Cas/CAS_Class1-Subtype-III-A	UserReplicon_CAS_Class1-Subtype-III-A_1	1	1	0.333	3	1	Cas__csm4gr5_III-A_3	mandatory	320	8.9e-69	229.5	0.99	0.953	5	309
Asgard	D4993_C5_H2_Bin_290_scaffold_289277_12	D4993_C5_H2_Bin_290_clean	Helarchaeles	Cas__csm5gr7_III-A_3	1093	defense-finder-models/Cas/Cas/CAS_Class1-Subtype-III-A	UserReplicon_CAS_Class1-Subtype-III-A_1	1	1	0.333	3	1	Cas__csm5gr7_III-A_2	mandatory	382	3.1e-58	195.6	0.984	0.966	14	382
Asgard	D4993_C5_H2_Bin_290_scaffold_289277_8	D4993_C5_H2_Bin_290_clean	Helarchaeles	Cas__cas10_III-A_1	1103	defense-finder-models/Cas/Cas/CAS_Class1-Subtype-III-A	UserReplicon_CAS_Class1-Subtype-III-A_2	1	1	0.222	2	1	Cas__cas10_III-A_1	mandatory	814	8.3e-168	557.3	0.998	0.823	8	677
Asgard	D4993_C5_H2_Bin_290_scaffold_289277_9	D4993_C5_H2_Bin_290_clean	Helarchaeles	Cas__csm2gr11_III-A_15	1104	defense-finder-models/Cas/Cas/CAS_Class1-Subtype-III-A	UserReplicon_CAS_Class1-Subtype-III-A_2	1	1	0.222	2	1	Cas__csm2gr11_III-A_15	mandatory	174	1.6e-20	71.6	0.864	0.54	78	171
Asgard	D4993_C5_H2_Bin_290_scaffold_294380_1	D4993_C5_H2_Bin_290_clean	Helarchaeles	RM_Type_IIG__Type_IIG	1142	defense-finder-models/RM/RM/RM_Type_IIG	UserReplicon_RM_Type_IIG_1	1	1	1	1	1	RM_Type_IIG__Type_IIG	mandatory	752	2.5e-90	301.6	0.743	0.993	5	751
Asgard	D4993_C5_H2_Bin_325_scaffold_221697_2	D4993_C5_H2_Bin_325	Lokiarchaeles	RM_Type_IIG__Type_IIG	738	defense-finder-models/RM/RM/RM_Type_IIG	UserReplicon_RM_Type_IIG_1	1	1	1	1	1	RM_Type_IIG__Type_IIG	mandatory	892	1.3e-97	325.9	0.738	0.918	46	864
Asgard	D4993_C5_H2_Bin_370_scaffold_116686_2	D4993_C5_H2_Bin_370	Lokiarchaeles	AbiH__AbiH	200	defense-finder-models/DefenseFinder_1/AbiH/AbiH	UserReplicon_AbiH_1	1	1	1	1	1	AbiH__AbiH	mandatory	353	1.9e-28	97.7	0.992	0.856	4	305
Asgard	D4993_C5_H2_Bin_370_scaffold_150760_1	D4993_C5_H2_Bin_370	Lokiarchaeles	PD-T7-2__PD-T7-2_A	580	defense-finder-models/DefenseFinder_3/PD-T7-2/PD-T7-2	UserReplicon_PD-T7-2_1	1	1	1	2	1	PD-T7-2__PD-T7-2_A	mandatory	357	8.9e-58	193.5	0.818	0.877	1	313
Asgard	D4993_C5_H2_Bin_370_scaffold_150760_2	D4993_C5_H2_Bin_370	Lokiarchaeles	PD-T7-2__PD-T7-2_B	581	defense-finder-models/DefenseFinder_3/PD-T7-2/PD-T7-2	UserReplicon_PD-T7-2_1	1	1	1	2	1	PD-T7-2__PD-T7-2_B	mandatory	583	2.3e-100	334.2	0.961	0.935	4	548
Asgard	D4993_C5_H2_Bin_370_scaffold_170773_7	D4993_C5_H2_Bin_370	Lokiarchaeles	RM_Type_III__Type_III_MTases	696	defense-finder-models/RM/RM/RM_Type_III	UserReplicon_RM_Type_III_2	1	1	1	2	1	RM_Type_III__Type_III_MTases	mandatory	659	1.2e-48	164.1	0.362	0.379	3	252
Asgard	D4993_C5_H2_Bin_370_scaffold_170773_8	D4993_C5_H2_Bin_370	Lokiarchaeles	RM_Type_III__Type_III_REases	697	defense-finder-models/RM/RM/RM_Type_III	UserReplicon_RM_Type_III_2	1	1	1	2	1	RM_Type_III__Type_III_REases	mandatory	855	3.6e-22	75.9	0.402	0.496	106	529
Asgard	D4993_C5_H2_Bin_370_scaffold_347402_3	D4993_C5_H2_Bin_370	Lokiarchaeles	pAgo__pAgo_LongB	1595	defense-finder-models/DefenseFinder_5/pAgo/pAgo	UserReplicon_pAgo_1	1	1	1	1	1	pAgo__pAgo_LongA	mandatory	433	3.5e-81	271.2	0.592	0.977	11	433
Asgard	D4993_C5_H2_Bin_370_scaffold_368318_2	D4993_C5_H2_Bin_370	Lokiarchaeles	DRT8__DRT8	1651	defense-finder-models/DefenseFinder_2/DRT/DRT8	UserReplicon_DRT8_1	1	1	1	1.5	1	DRT8__DRT8	mandatory	531	7.5e-141	468	0.979	0.974	5	521
Asgard	D4993_C5_H2_Bin_370_scaffold_368318_3	D4993_C5_H2_Bin_370	Lokiarchaeles	DRT8__DRT8b	1652	defense-finder-models/DefenseFinder_2/DRT/DRT8	UserReplicon_DRT8_1	1	1	1	1.5	1	DRT8__DRT8b	accessory	229	8.5e-59	196.7	0.983	0.974	1	223
Asgard	D4993_C5_H2_Bin_370_scaffold_604247_1	D4993_C5_H2_Bin_370	Lokiarchaeles	Cas__cas3_I_5	3024	defense-finder-models/Cas/Cas/CAS_Class1-Subtype-I-B	UserReplicon_CAS_Class1-Subtype-I-B_1	1	1	0.5	4	1	Cas__cas3_I_5	accessory	790	2.4e-80	268.4	0.522	0.561	272	714
Asgard	D4993_C5_H2_Bin_370_scaffold_604247_2	D4993_C5_H2_Bin_370	Lokiarchaeles	Cas__cas5_I-B_1	3025	defense-finder-models/Cas/Cas/CAS_Class1-Subtype-I-B	UserReplicon_CAS_Class1-Subtype-I-B_1	1	1	0.5	4	1	Cas__cas5_I-B_6	mandatory	212	2.1e-63	211.4	0.914	0.906	1	192
Asgard	D4993_C5_H2_Bin_370_scaffold_604247_3	D4993_C5_H2_Bin_370	Lokiarchaeles	Cas__cas7_I-B_6	3026	defense-finder-models/Cas/Cas/CAS_Class1-Subtype-I-B	UserReplicon_CAS_Class1-Subtype-I-B_1	1	1	0.5	4	1	Cas__cas7_I-B_6	mandatory	349	6.5e-53	177.5	0.964	0.923	17	338
Asgard	D4993_C5_H2_Bin_370_scaffold_604247_4	D4993_C5_H2_Bin_370	Lokiarchaeles	Cas__cas8b2_I-B_6	3027	defense-finder-models/Cas/Cas/CAS_Class1-Subtype-I-B	UserReplicon_CAS_Class1-Subtype-I-B_1	1	1	0.5	4	1	Cas__cas8b2_I-B_2	mandatory	484	1.4e-26	90.7	0.722	0.715	126	471
Asgard	D4993_C5_H2_Bin_370_scaffold_615466_5	D4993_C5_H2_Bin_370	Lokiarchaeles	RM_Type_IV__Type_IV_REases	3063	defense-finder-models/RM/RM/RM_Type_IV	UserReplicon_RM_Type_IV_3	1	1	1	1	2	RM_Type_IV__Type_IV_REases	mandatory	481	3.2e-68	228.8	0.549	0.578	167	444
Asgard	D4993_C5_H2_Bin_370_scaffold_615466_6	D4993_C5_H2_Bin_370	Lokiarchaeles	RM_Type_IV__Type_IV_REases	3064	defense-finder-models/RM/RM/RM_Type_IV	UserReplicon_RM_Type_IV_3	1	1	1	1	2	RM_Type_IV__Type_IV_REases	mandatory	429	8.1e-46	155.4	0.758	0.902	13	399
Asgard	D4993_C5_H2_Bin_370_scaffold_63487_1	D4993_C5_H2_Bin_370	Lokiarchaeles	RM_Type_IIG__Type_IIG	3149	defense-finder-models/RM/RM/RM_Type_IIG	UserReplicon_RM_Type_IIG_1	1	1	1	1	1	RM_Type_IIG__Type_IIG	mandatory	842	5.4e-188	625.2	0.993	0.987	12	842
Asgard	D4993_C5_H2_Bin_435_scaffold_169457_3	D4993_C5_H2_Bin_435	Thorarchaeia	pAgo__pAgo_LongA	317	defense-finder-models/DefenseFinder_5/pAgo/pAgo	UserReplicon_pAgo_1	1	1	1	1	1	pAgo__pAgo_LongA	mandatory	738	2.3e-72	241.7	0.865	0.936	31	721
Asgard	D4993_C5_H2_Bin_435_scaffold_340440_2	D4993_C5_H2_Bin_435	Thorarchaeia	RM_Type_II__Type_II_REases	1255	defense-finder-models/RM/RM/RM_Type_II	UserReplicon_RM_Type_II_1	1	1	1	2	1	RM_Type_II__Type_II_REases	mandatory	273	2.7e-06	25.4	0.939	0.886	16	257
Asgard	D4993_C5_H2_Bin_435_scaffold_340440_3	D4993_C5_H2_Bin_435	Thorarchaeia	RM_Type_II__Type_II_MTases	1256	defense-finder-models/RM/RM/RM_Type_II	UserReplicon_RM_Type_II_1	1	1	1	2	1	RM_Type_II__Type_II_MTases	mandatory	429	3.2e-101	336.7	1.093	0.949	22	428
Asgard	D4993_C5_H2_Bin_435_scaffold_394559_3	D4993_C5_H2_Bin_435	Thorarchaeia	RM_Type_III__Type_III_REases	1548	defense-finder-models/RM/RM/RM_Type_III	UserReplicon_RM_Type_III_2	1	1	1	2	1	RM_Type_III__Type_III_REases	mandatory	1005	1.4e-11	40.7	0.369	0.441	141	583
Asgard	D4993_C5_H2_Bin_435_scaffold_394559_4	D4993_C5_H2_Bin_435	Thorarchaeia	RM_Type_III__Type_III_MTases	1549	defense-finder-models/RM/RM/RM_Type_III	UserReplicon_RM_Type_III_2	1	1	1	2	1	RM_Type_III__Type_III_MTases	mandatory	883	3.7e-84	281.2	0.665	0.59	262	782
Asgard	D4993_C5_H2_Bin_435_scaffold_495147_1	D4993_C5_H2_Bin_435	Thorarchaeia	pAgo__pAgo_Short	1976	defense-finder-models/DefenseFinder_5/pAgo/pAgo	UserReplicon_pAgo_2	1	1	1	1	1	pAgo__pAgo_LongA	mandatory	481	8.3e-127	421.3	0.979	0.988	7	481
Asgard	D4993_C5_H2_Bin_435_scaffold_513306_2	D4993_C5_H2_Bin_435	Thorarchaeia	RM_Type_IV__Type_IV_REases	2087	defense-finder-models/RM/RM/RM_Type_IV	UserReplicon_RM_Type_IV_3	1	1	1	1	2	RM_Type_IV__Type_IV_REases	mandatory	535	2.4e-57	192.7	0.684	0.518	237	513
Asgard	D4993_C5_H2_Bin_435_scaffold_513306_3	D4993_C5_H2_Bin_435	Thorarchaeia	RM_Type_IV__Type_IV_REases	2088	defense-finder-models/RM/RM/RM_Type_IV	UserReplicon_RM_Type_IV_3	1	1	1	1	2	RM_Type_IV__Type_IV_REases	mandatory	422	1.1e-30	105.4	0.71	0.846	54	410
Asgard	D4993_C5_H2_Bin_435_scaffold_59588_1	D4993_C5_H2_Bin_435	Thorarchaeia	pAgo__pAgo_LongA	2502	defense-finder-models/DefenseFinder_5/pAgo/pAgo	UserReplicon_pAgo_3	1	1	1	1	1	pAgo__pAgo_LongA	mandatory	642	3.8e-39	131.9	0.78	0.889	59	629
Asgard	D4993_C5_H2_Bin_444_scaffold_143277_2	D4993_C5_H2_Bin_444	Heimdallarchaeaceae	Pycsar__AG_cyclase	38	defense-finder-models/DefenseFinder_5/Pycsar/Pycsar	UserReplicon_Pycsar_1	1	1	1	1.5	1	Pycsar__AG_cyclase	mandatory	237	4.6e-39	131.9	0.779	0.928	8	227
Asgard	D4993_C5_H2_Bin_444_scaffold_143277_3	D4993_C5_H2_Bin_444	Heimdallarchaeaceae	CBASS__2TM_5	39	defense-finder-models/DefenseFinder_5/Pycsar/Pycsar	UserReplicon_Pycsar_1	1	1	1	1.5	1	CBASS__Effector_2TM_S_2TMBeta	accessory	187	4.9e-26	88.8	0.931	0.914	5	175
Asgard	D4993_C5_H2_Bin_444_scaffold_193532_73	D4993_C5_H2_Bin_444	Heimdallarchaeaceae	RM__Type_I_REases	388	defense-finder-models/RM/RM/RM_Type_I	UserReplicon_RM_Type_I_1	1	1	1	2.5	1	RM__Type_I_REases	mandatory	475	1e-55	187	0.275	0.526	204	453
Asgard	D4993_C5_H2_Bin_444_scaffold_193532_74	D4993_C5_H2_Bin_444	Heimdallarchaeaceae	RM__Type_I_S	389	defense-finder-models/RM/RM/RM_Type_I	UserReplicon_RM_Type_I_1	1	1	1	2.5	1	RM__Type_I_S	accessory	371	4.6e-66	221.5	0.45	0.863	52	371
Asgard	D4993_C5_H2_Bin_444_scaffold_193532_75	D4993_C5_H2_Bin_444	Heimdallarchaeaceae	RM__Type_I_MTases	390	defense-finder-models/RM/RM/RM_Type_I	UserReplicon_RM_Type_I_1	1	1	1	2.5	1	RM__Type_I_MTases	mandatory	486	8.1e-172	569.6	0.955	0.998	1	485
Asgard	D4993_C5_H2_Bin_444_scaffold_290576_10	D4993_C5_H2_Bin_444	Heimdallarchaeaceae	PD-T7-4__PD-T7-4	843	defense-finder-models/DefenseFinder_4/PD-T7-4/PD-T7-4	UserReplicon_PD-T7-4_1	1	1	1	1	1	PD-T7-4__PD-T7-4	mandatory	224	1.5e-57	192	0.92	0.969	3	219
Asgard	D4993_C5_H2_Bin_444_scaffold_598686_5	D4993_C5_H2_Bin_444	Heimdallarchaeaceae	pAgo__pAgo_LongA	2807	defense-finder-models/DefenseFinder_5/pAgo/pAgo	UserReplicon_pAgo_2	1	1	1	1	1	pAgo__pAgo_LongA	mandatory	775	5.5e-30	101.7	0.901	0.925	40	756
Asgard	D4993_C5_H2_Bin_518_scaffold_180256_2	D4993_C5_H2_Bin_518	Thorarchaeia	Cas__casR_I_2	385	defense-finder-models/Cas/Cas/CAS_Cluster	UserReplicon_CAS_Cluster_5	1	1	0.04	2	1	Cas__casR_I_1	neutral	216	4.5e-13	46.1	0.972	0.954	2	207
Asgard	D4993_C5_H2_Bin_518_scaffold_180256_3	D4993_C5_H2_Bin_518	Thorarchaeia	Cas__cas4_I_II_III_IV_V_VI_7	386	defense-finder-models/Cas/Cas/CAS_Cluster	UserReplicon_CAS_Cluster_5	1	1	0.04	2	1	Cas__cas4_I_II_III_IV_V_VI_1	mandatory	313	2.3e-78	260.8	0.973	0.974	9	313
Asgard	D4993_C5_H2_Bin_518_scaffold_180256_4	D4993_C5_H2_Bin_518	Thorarchaeia	Cas__cas6_I_II_III_IV_V_VI_22	387	defense-finder-models/Cas/Cas/CAS_Cluster	UserReplicon_CAS_Cluster_5	1	1	0.04	2	1	Cas__cas6_I_II_III_IV_V_VI_7	mandatory	303	6.8e-19	65.8	0.991	0.393	142	260
Asgard	D4993_C5_H2_Bin_518_scaffold_180256_5	D4993_C5_H2_Bin_518	Thorarchaeia	Cas__cas3_I-D_4	388	defense-finder-models/Cas/Cas/CAS_Cluster	UserReplicon_CAS_Cluster_5	1	1	0.04	2	1	Cas__cas3_I_5	neutral	611	2.6e-27	93	0.742	0.427	51	311
Asgard	D4993_C5_H2_Bin_518_scaffold_19374_1	D4993_C5_H2_Bin_518	Thorarchaeia	Cas__cas7_I-B_6	416	defense-finder-models/Cas/Cas/CAS_Cluster	UserReplicon_CAS_Cluster_6	1	1	0.1	5	1	Cas__cas7_I-B_6	mandatory	326	8.1e-59	196.5	0.928	0.914	19	316
Asgard	D4993_C5_H2_Bin_518_scaffold_19374_2	D4993_C5_H2_Bin_518	Thorarchaeia	Cas__cas8b2_I-B_2	417	defense-finder-models/Cas/Cas/CAS_Cluster	UserReplicon_CAS_Cluster_6	1	1	0.1	5	1	Cas__cas8b2_I-B_2	mandatory	456	1.2e-31	107.5	0.988	0.719	102	429
Asgard	D4993_C5_H2_Bin_518_scaffold_19374_3	D4993_C5_H2_Bin_518	Thorarchaeia	Cas__cas6_I_II_III_IV_V_VI_10	418	defense-finder-models/Cas/Cas/CAS_Cluster	UserReplicon_CAS_Cluster_6	1	1	0.1	5	1	Cas__cas6_I_II_III_IV_V_VI_7	mandatory	242	5.3e-65	217	0.996	0.992	1	240
Asgard	D4993_C5_H2_Bin_518_scaffold_19374_5	D4993_C5_H2_Bin_518	Thorarchaeia	Cas__casR_I_2	420	defense-finder-models/Cas/Cas/CAS_Cluster	UserReplicon_CAS_Cluster_6	1	1	0.1	5	1	Cas__casR_I_1	neutral	226	3.6e-11	39.9	0.853	0.81	31	213
Asgard	D4993_C5_H2_Bin_518_scaffold_19374_7	D4993_C5_H2_Bin_518	Thorarchaeia	Cas__csm3gr7_III-D_2	422	defense-finder-models/Cas/Cas/CAS_Cluster	UserReplicon_CAS_Cluster_6	1	1	0.1	5	1	Cas__csm3gr7_III-A_1	mandatory	668	3e-106	354	0.9	0.895	40	637
Asgard	D4993_C5_H2_Bin_518_scaffold_19374_8	D4993_C5_H2_Bin_518	Thorarchaeia	Cas__csx19_III-D_2	423	defense-finder-models/Cas/Cas/CAS_Cluster	UserReplicon_CAS_Cluster_6	1	1	0.1	5	1	Cas__csx19_III-D_2	mandatory	204	1.4e-20	70.8	0.821	0.809	39	203
Asgard	D4993_C5_H2_Bin_518_scaffold_388942_4	D4993_C5_H2_Bin_518	Thorarchaeia	RM_Type_II__Type_II_REases	1353	defense-finder-models/RM/RM/RM_Type_II	UserReplicon_RM_Type_II_1	1	1	1	2	2	RM_Type_II__Type_II_REases	mandatory	392	7.5e-14	48.9	0.263	0.189	280	353
Asgard	D4993_C5_H2_Bin_518_scaffold_388942_5	D4993_C5_H2_Bin_518	Thorarchaeia	RM_Type_II__Type_II_MTases	1354	defense-finder-models/RM/RM/RM_Type_II	UserReplicon_RM_Type_II_1	1	1	1	2	2	RM_Type_II__Type_II_MTases	mandatory	495	9.5e-75	249.3	0.675	0.497	62	307
Asgard	D4993_C5_H2_Bin_518_scaffold_388942_6	D4993_C5_H2_Bin_518	Thorarchaeia	RM_Type_II__Type_II_MTases	1355	defense-finder-models/RM/RM/RM_Type_II	UserReplicon_RM_Type_II_1	1	1	1	2	2	RM_Type_II__Type_II_MTases	mandatory	288	5e-96	318.4	0.73	0.934	6	274
Asgard	D4993_C5_H2_Bin_518_scaffold_411173_7	D4993_C5_H2_Bin_518	Thorarchaeia	ShosTA__ShosA	1415	defense-finder-models/DefenseFinder_2/ShosTA/ShosTA	UserReplicon_ShosTA_1	1	1	1	2	1	ShosTA__ShosA	mandatory	311	8.8e-70	232.4	0.782	0.772	58	297
Asgard	D4993_C5_H2_Bin_518_scaffold_411173_8	D4993_C5_H2_Bin_518	Thorarchaeia	ShosTA__ShosT	1416	defense-finder-models/DefenseFinder_2/ShosTA/ShosTA	UserReplicon_ShosTA_1	1	1	1	2	1	ShosTA__ShosT	mandatory	232	2.4e-09	34.5	0.186	0.185	189	231
Asgard	D4993_C5_H2_Bin_565_scaffold_16594_1	D4993_C5_H2_Bin_565	Helarchaeles	Borvo__BovA_addition	316	defense-finder-models/DefenseFinder_5/Borvo/Borvo	UserReplicon_Borvo_1	1	1	1	1	1	Borvo__BovA	mandatory	710	7.3e-10	36	0.238	0.238	528	696
Asgard	D4993_C5_H2_Bin_565_scaffold_172323_3	D4993_C5_H2_Bin_565	Helarchaeles	Gabija__GajA	368	defense-finder-models/DefenseFinder_1/Gabija/Gabija	UserReplicon_Gabija_1	1	1	1	2	1	Gabija__GajA	mandatory	549	2.8e-39	133.1	0.979	0.989	1	543
Asgard	D4993_C5_H2_Bin_565_scaffold_172323_4	D4993_C5_H2_Bin_565	Helarchaeles	Gabija__GajB_3	369	defense-finder-models/DefenseFinder_1/Gabija/Gabija	UserReplicon_Gabija_1	1	1	1	2	1	Gabija__GajB_1	mandatory	373	4.4e-124	412	0.969	0.957	3	359
Asgard	D4993_C5_H2_Bin_565_scaffold_223135_16	D4993_C5_H2_Bin_565	Helarchaeles	Lamassu-Fam__LmuB_SMC_Cap4_nuclease_II	665	defense-finder-models/DefenseFinder_1/Lamassu-Fam/Lamassu-Fam	UserReplicon_Lamassu-Fam_2	1	1	0.667	2	1	Lamassu-Fam__LmuB_SMC_Cap4_nuclease_II	mandatory	930	1.1e-14	52.1	0.779	0.524	1	487
Asgard	D4993_C5_H2_Bin_565_scaffold_223135_19	D4993_C5_H2_Bin_565	Helarchaeles	Lamassu-Fam__LmuA_effector_Hydrolase	668	defense-finder-models/DefenseFinder_1/Lamassu-Fam/Lamassu-Fam	UserReplicon_Lamassu-Fam_2	1	1	0.667	2	1	Lamassu-Fam__LmuA_effector_Cap4_nuclease_II	mandatory	227	7.2e-08	29.4	0.223	0.326	12	85
Asgard	D4993_C5_H2_Bin_565_scaffold_231449_2	D4993_C5_H2_Bin_565	Helarchaeles	RM_Type_II__Type_II_MTases	780	defense-finder-models/RM/RM/RM_Type_II	UserReplicon_RM_Type_II_1	1	1	1	2	1	RM_Type_II__Type_II_MTases	mandatory	217	4.2e-52	175	0.495	0.797	1	173
Asgard	D4993_C5_H2_Bin_565_scaffold_231449_3	D4993_C5_H2_Bin_565	Helarchaeles	RM_Type_II__Type_II_REases	781	defense-finder-models/RM/RM/RM_Type_II	UserReplicon_RM_Type_II_1	1	1	1	2	1	RM_Type_II__Type_II_REases	mandatory	707	6.5e-14	50	1.298	0.649	14	472
Asgard	D4993_C5_H2_Bin_565_scaffold_359868_16	D4993_C5_H2_Bin_565	Helarchaeles	RM_Type_IIG__Type_IIG	1511	defense-finder-models/RM/RM/RM_Type_IIG	UserReplicon_RM_Type_IIG_3	1	1	1	1	1	RM_Type_IIG__Type_IIG	mandatory	913	3.1e-105	351.2	0.776	0.912	10	842
Asgard	D4993_C5_H2_Bin_565_scaffold_614701_3	D4993_C5_H2_Bin_565	Helarchaeles	pAgo__COG1431_pAgo	3056	defense-finder-models/DefenseFinder_5/pAgo/pAgo	UserReplicon_pAgo_2	1	1	1	1	1	pAgo__pAgo_LongA	mandatory	800	3.4e-30	102.9	0.943	0.943	22	775
Asgard	D4993_C5_H2_Bin_565_scaffold_61558_4	D4993_C5_H2_Bin_565	Helarchaeles	RM_Type_II__Type_II_REases	3061	defense-finder-models/RM/RM/RM_Type_II	UserReplicon_RM_Type_II_2	1	1	1	2	1	RM_Type_II__Type_II_REases	mandatory	327	1.6e-16	58.9	0.889	0.939	20	326
Asgard	D4993_C5_H2_Bin_565_scaffold_61558_5	D4993_C5_H2_Bin_565	Helarchaeles	RM_Type_II__Type_II_MTases	3062	defense-finder-models/RM/RM/RM_Type_II	UserReplicon_RM_Type_II_2	1	1	1	2	1	RM_Type_II__Type_II_MTases	mandatory	383	1.2e-188	624.2	0.959	0.922	1	353
Asgard	D4993_C5_H2_Bin_570_scaffold_190615_17	D4993_C5_H2_Bin_570	Hodarchaeles	RM_Type_IV__Type_IV_REases	777	defense-finder-models/RM/RM/RM_Type_IV	UserReplicon_RM_Type_IV_5	1	1	1	1	2	RM_Type_IV__Type_IV_REases	mandatory	422	2.9e-45	153.8	0.705	0.874	40	408
Asgard	D4993_C5_H2_Bin_570_scaffold_190615_18	D4993_C5_H2_Bin_570	Hodarchaeles	RM_Type_IV__Type_IV_REases	778	defense-finder-models/RM/RM/RM_Type_IV	UserReplicon_RM_Type_IV_5	1	1	1	1	2	RM_Type_IV__Type_IV_REases	mandatory	1001	3.3e-90	301.7	0.665	0.533	431	964
Asgard	D4993_C5_H2_Bin_570_scaffold_203049_3	D4993_C5_H2_Bin_570	Hodarchaeles	RM__Type_I_S	858	defense-finder-models/RM/RM/RM_Type_I	UserReplicon_RM_Type_I_1	1	1	1	2.5	1	RM__Type_I_S	accessory	421	9.8e-76	252.9	0.587	0.995	2	420
Asgard	D4993_C5_H2_Bin_570_scaffold_203049_5	D4993_C5_H2_Bin_570	Hodarchaeles	RM__Type_I_MTases	860	defense-finder-models/RM/RM/RM_Type_I	UserReplicon_RM_Type_I_1	1	1	1	2.5	1	RM__Type_I_MTases	mandatory	532	3.8e-175	581.5	0.979	0.942	31	531
Asgard	D4993_C5_H2_Bin_570_scaffold_204626_10	D4993_C5_H2_Bin_570	Hodarchaeles	RM__Type_I_REases	864	defense-finder-models/RM/RM/RM_Type_I	UserReplicon_RM_Type_I_1	1	1	1	2.5	1	RM__Type_I_REases	mandatory	912	4.9e-161	535.8	0.847	0.993	3	908
Asgard	D4993_C5_H2_Bin_570_scaffold_233223_14	D4993_C5_H2_Bin_570	Hodarchaeles	Mokosh_TypeI__MkoA	974	defense-finder-models/DefenseFinder_4/Mokosh/Mokosh_TypeI	UserReplicon_Mokosh_TypeI_1	1	1	1	2	1	Mokosh_TypeI__MkoA	mandatory	850	6.7e-46	154.8	0.309	0.395	240	575
Asgard	D4993_C5_H2_Bin_570_scaffold_233223_16	D4993_C5_H2_Bin_570	Hodarchaeles	Mokosh_TypeI__MkoB	976	defense-finder-models/DefenseFinder_4/Mokosh/Mokosh_TypeI	UserReplicon_Mokosh_TypeI_1	1	1	1	2	1	Mokosh_TypeI__MkoB	mandatory	286	1.3e-05	22.4	0.133	0.304	180	266
Asgard	D4993_C5_H2_Bin_570_scaffold_291448_7	D4993_C5_H2_Bin_570	Hodarchaeles	RM_Type_IV__Type_IV_REases	1464	defense-finder-models/RM/RM/RM_Type_IV	UserReplicon_RM_Type_IV_6	1	1	1	1	2	RM_Type_IV__Type_IV_REases	mandatory	953	6.5e-84	280.9	0.67	0.289	670	944
Asgard	D4993_C5_H2_Bin_570_scaffold_291448_8	D4993_C5_H2_Bin_570	Hodarchaeles	RM_Type_IV__Type_IV_REases	1465	defense-finder-models/RM/RM/RM_Type_IV	UserReplicon_RM_Type_IV_6	1	1	1	1	2	RM_Type_IV__Type_IV_REases	mandatory	347	1.1e-62	210	0.824	0.991	2	345
Asgard	D4993_C5_H2_Bin_570_scaffold_313641_1	D4993_C5_H2_Bin_570	Hodarchaeles	BREX__pglZ3	1631	defense-finder-models/DefenseFinder_5/BREX/BREX_III	UserReplicon_BREX_III_1	1	1	0.429	3	1	BREX__pglZB	mandatory	516	5e-114	379.7	0.821	0.996	1	514
Asgard	D4993_C5_H2_Bin_570_scaffold_313641_2	D4993_C5_H2_Bin_570	Hodarchaeles	BREX__brxHII	1632	defense-finder-models/DefenseFinder_5/BREX/BREX_III	UserReplicon_BREX_III_1	1	1	0.429	3	1	BREX__brxHII	mandatory	919	0	1094.9	0.998	0.996	1	915
Asgard	D4993_C5_H2_Bin_570_scaffold_313641_3	D4993_C5_H2_Bin_570	Hodarchaeles	BREX__pglXI	1633	defense-finder-models/DefenseFinder_5/BREX/BREX_III	UserReplicon_BREX_III_1	1	1	0.429	3	1	BREX__pglXI	mandatory	859	5.6e-263	873	0.808	0.875	15	766
Asgard	D4993_C5_H2_Bin_570_scaffold_422967_1	D4993_C5_H2_Bin_570	Hodarchaeles	RM_Type_IIG__Type_IIG	2484	defense-finder-models/RM/RM/RM_Type_IIG	UserReplicon_RM_Type_IIG_3	1	1	1	1	1	RM_Type_IIG__Type_IIG	mandatory	789	1.9e-137	458	0.774	0.868	105	789
Asgard	D4993_C5_H2_Bin_570_scaffold_440274_6	D4993_C5_H2_Bin_570	Hodarchaeles	pAgo__pAgo_Short	2580	defense-finder-models/DefenseFinder_5/pAgo/pAgo	UserReplicon_pAgo_3	1	1	1	1	1	pAgo__pAgo_LongA	mandatory	482	1.9e-112	374.4	0.979	0.992	5	482
Asgard	D4993_C5_H2_Bin_570_scaffold_453906_1	D4993_C5_H2_Bin_570	Hodarchaeles	RM_Type_IIG__Type_IIG	2612	defense-finder-models/RM/RM/RM_Type_IIG	UserReplicon_RM_Type_IIG_4	1	1	1	1	1	RM_Type_IIG__Type_IIG	mandatory	819	1.6e-113	378.8	0.689	0.982	3	806
Asgard	D4993_C5_H2_Bin_570_scaffold_461359_10	D4993_C5_H2_Bin_570	Hodarchaeles	Cas__csm6_III_3	2640	defense-finder-models/Cas/Cas/CAS_Class1-Subtype-III-A	UserReplicon_CAS_Class1-Subtype-III-A_1	1	1	0.667	6	1	Cas__csm6_III_2	accessory	400	4.1e-36	121.9	0.826	0.407	60	222
Asgard	D4993_C5_H2_Bin_570_scaffold_461359_3	D4993_C5_H2_Bin_570	Hodarchaeles	Cas__cas10_III-A_1	2643	defense-finder-models/Cas/Cas/CAS_Class1-Subtype-III-A	UserReplicon_CAS_Class1-Subtype-III-A_1	1	1	0.667	6	1	Cas__cas10_III-A_1	mandatory	792	2.1e-88	295.4	0.856	0.746	49	639
Asgard	D4993_C5_H2_Bin_570_scaffold_461359_4	D4993_C5_H2_Bin_570	Hodarchaeles	Cas__csm2gr11_III-A_15	2644	defense-finder-models/Cas/Cas/CAS_Class1-Subtype-III-A	UserReplicon_CAS_Class1-Subtype-III-A_1	1	1	0.667	6	1	Cas__csm2gr11_III-A_15	mandatory	145	1.3e-28	98	0.982	0.793	26	140
Asgard	D4993_C5_H2_Bin_570_scaffold_461359_5	D4993_C5_H2_Bin_570	Hodarchaeles	Cas__csm3gr7_III-A_1	2645	defense-finder-models/Cas/Cas/CAS_Class1-Subtype-III-A	UserReplicon_CAS_Class1-Subtype-III-A_1	1	1	0.667	6	1	Cas__csm3gr7_III-A_1	mandatory	270	8.6e-70	232.7	0.981	0.822	12	233
Asgard	D4993_C5_H2_Bin_570_scaffold_461359_6	D4993_C5_H2_Bin_570	Hodarchaeles	Cas__csm4gr5_III-A_1	2646	defense-finder-models/Cas/Cas/CAS_Class1-Subtype-III-A	UserReplicon_CAS_Class1-Subtype-III-A_1	1	1	0.667	6	1	Cas__csm4gr5_III-A_3	mandatory	332	6.3e-58	194.3	0.983	0.952	7	322
Asgard	D4993_C5_H2_Bin_570_scaffold_461359_7	D4993_C5_H2_Bin_570	Hodarchaeles	Cas__csm5gr7_III-A_2	2647	defense-finder-models/Cas/Cas/CAS_Class1-Subtype-III-A	UserReplicon_CAS_Class1-Subtype-III-A_1	1	1	0.667	6	1	Cas__csm5gr7_III-A_2	mandatory	360	6.1e-30	102.5	0.997	0.956	10	353
Asgard	D4993_C5_H2_Bin_570_scaffold_503218_4	D4993_C5_H2_Bin_570	Hodarchaeles	Borvo__BovA_addition	2951	defense-finder-models/DefenseFinder_5/Borvo/Borvo	UserReplicon_Borvo_2	1	1	1	1	1	Borvo__BovA	mandatory	919	1.8e-05	21.7	0.105	0.082	828	902
Asgard	D4993_C5_H2_Bin_570_scaffold_522140_2	D4993_C5_H2_Bin_570	Hodarchaeles	Gabija__GajA	3022	defense-finder-models/DefenseFinder_1/Gabija/Gabija	UserReplicon_Gabija_1	1	1	1	2	1	Gabija__GajA	mandatory	522	5.7e-32	109.1	0.43	0.46	191	430
Asgard	D4993_C5_H2_Bin_570_scaffold_522140_3	D4993_C5_H2_Bin_570	Hodarchaeles	Gabija__GajB_3	3023	defense-finder-models/DefenseFinder_1/Gabija/Gabija	UserReplicon_Gabija_1	1	1	1	2	1	Gabija__GajB_1	mandatory	348	1.3e-107	357.9	0.992	0.994	1	346
Asgard	D4993_C5_H2_Bin_570_scaffold_582278_15	D4993_C5_H2_Bin_570	Hodarchaeles	RM_Type_IV__Type_IV_REases	3438	defense-finder-models/RM/RM/RM_Type_IV	UserReplicon_RM_Type_IV_7	1	1	1	1	1	RM_Type_IV__Type_IV_REases	mandatory	269	7.4e-21	73.1	0.24	0.409	159	268
Asgard	D4993_C5_H2_Bin_570_scaffold_582278_6	D4993_C5_H2_Bin_570	Hodarchaeles	RM__Type_I_REases	3445	defense-finder-models/RM/RM/RM_Type_I	UserReplicon_RM_Type_I_2	1	1	1	2.5	1	RM__Type_I_REases	mandatory	1038	5.6e-232	770.9	0.987	0.979	8	1023
Asgard	D4993_C5_H2_Bin_570_scaffold_582278_7	D4993_C5_H2_Bin_570	Hodarchaeles	RM__Type_I_S	3446	defense-finder-models/RM/RM/RM_Type_I	UserReplicon_RM_Type_I_2	1	1	1	2.5	1	RM__Type_I_S	accessory	378	6.4e-41	138.7	0.264	0.521	3	199
Asgard	D4993_C5_H2_Bin_570_scaffold_582278_8	D4993_C5_H2_Bin_570	Hodarchaeles	RM__Type_I_MTases	3447	defense-finder-models/RM/RM/RM_Type_I	UserReplicon_RM_Type_I_2	1	1	1	2.5	1	RM__Type_I_MTases	mandatory	812	3.5e-153	509	0.988	0.995	2	809
Asgard	D4993_C5_H2_Bin_570_scaffold_593470_1	D4993_C5_H2_Bin_570	Hodarchaeles	Gabija__GajA	3469	defense-finder-models/DefenseFinder_1/Gabija/Gabija	UserReplicon_Gabija_2	1	1	1	2	1	Gabija__GajA	mandatory	574	1.7e-44	150.5	0.813	0.868	1	498
Asgard	D4993_C5_H2_Bin_570_scaffold_593470_2	D4993_C5_H2_Bin_570	Hodarchaeles	Gabija__GajB_2	3470	defense-finder-models/DefenseFinder_1/Gabija/Gabija	UserReplicon_Gabija_2	1	1	1	2	1	Gabija__GajB_1	mandatory	602	3.4e-76	254.9	0.742	0.934	20	581
Asgard	D4993_C5_H2_Bin_581_scaffold_157512_1	D4993_C5_H2_Bin_581	Gerdarchaeales	Cas__cas4_I_II_III_IV_V_VI_1	247	defense-finder-models/Cas/Cas/CAS_Cluster	UserReplicon_CAS_Cluster_3	1	1	0.04	2	1	Cas__cas4_I_II_III_IV_V_VI_1	mandatory	188	8.2e-30	101.4	0.978	0.941	10	186
Asgard	D4993_C5_H2_Bin_581_scaffold_157512_10	D4993_C5_H2_Bin_581	Gerdarchaeales	Cas__cas3_I_5	248	defense-finder-models/Cas/Cas/CAS_Cluster	UserReplicon_CAS_Cluster_3	1	1	0.04	2	1	Cas__cas3_I_5	neutral	859	5.4e-44	147.7	0.52	0.484	331	746
Asgard	D4993_C5_H2_Bin_581_scaffold_157512_11	D4993_C5_H2_Bin_581	Gerdarchaeales	Cas__cas6_I_II_III_IV_V_VI_7	249	defense-finder-models/Cas/Cas/CAS_Cluster	UserReplicon_CAS_Cluster_3	1	1	0.04	2	1	Cas__cas6_I_II_III_IV_V_VI_7	mandatory	281	6.3e-24	82.6	0.99	0.758	50	262
Asgard	D4993_C5_H2_Bin_581_scaffold_157512_8	D4993_C5_H2_Bin_581	Gerdarchaeales	Cas__cas7_I-B_8	277	defense-finder-models/Cas/Cas/CAS_Class1-Subtype-I-B	UserReplicon_CAS_Class1-Subtype-I-B_1	1	1	0.25	2	1	Cas__cas7_I-B_6	mandatory	321	6.9e-64	213	0.993	0.894	9	295
Asgard	D4993_C5_H2_Bin_581_scaffold_157512_9	D4993_C5_H2_Bin_581	Gerdarchaeales	Cas__cas5_I-B_17	278	defense-finder-models/Cas/Cas/CAS_Class1-Subtype-I-B	UserReplicon_CAS_Class1-Subtype-I-B_1	1	1	0.25	2	1	Cas__cas5_I-B_6	mandatory	280	2.3e-35	119.5	0.698	0.668	1	187
Asgard	D4993_C5_H2_Bin_648_scaffold_156852_3	D4993_C5_H2_Bin_648	Lokiarchaeles	Retron_XIII__WHSWIM	227	defense-finder-models/DefenseFinder_5/Retron/Retron_XIII	UserReplicon_Retron_XIII_1	1	1	0.667	1.5	1	Retron_XIII__WHSWIM	accessory	635	7.4e-167	553.8	0.977	0.945	1	600
Asgard	D4993_C5_H2_Bin_648_scaffold_156852_4	D4993_C5_H2_Bin_648	Lokiarchaeles	Retron__RT_Tot	228	defense-finder-models/DefenseFinder_5/Retron/Retron_XIII	UserReplicon_Retron_XIII_1	1	1	0.667	1.5	1	Retron__RT_Tot	mandatory	502	1e-167	557.5	1.481	0.986	6	500
Asgard	D4993_C5_H2_Bin_648_scaffold_19440_6	D4993_C5_H2_Bin_648	Lokiarchaeles	pAgo__COG1431_pAgo	541	defense-finder-models/DefenseFinder_5/pAgo/pAgo	UserReplicon_pAgo_2	1	1	1	1	1	pAgo__pAgo_LongA	mandatory	834	1e-35	121.2	0.548	0.487	421	826
Asgard	D4993_C5_H2_Bin_648_scaffold_199887_1	D4993_C5_H2_Bin_648	Lokiarchaeles	Cas__cas1_I-E_1	560	defense-finder-models/Cas/Cas/CAS_Class1-Subtype-I-E	UserReplicon_CAS_Class1-Subtype-I-E_1	1	1	0.25	2	1	Cas__cas1_I-E_1	mandatory	389	9.8e-99	327.5	1	0.699	11	282
Asgard	D4993_C5_H2_Bin_648_scaffold_199887_2	D4993_C5_H2_Bin_648	Lokiarchaeles	Cas__cas2_I-E_1	561	defense-finder-models/Cas/Cas/CAS_Class1-Subtype-I-E	UserReplicon_CAS_Class1-Subtype-I-E_1	1	1	0.25	2	1	Cas__cas2_I-E_1	accessory	434	9.2e-22	74.6	0.977	0.194	6	89
Asgard	D4993_C5_H2_Bin_648_scaffold_306671_1	D4993_C5_H2_Bin_648	Lokiarchaeles	Cas__csm4gr5_III-A_3	1447	defense-finder-models/Cas/Cas/CAS_Class1-Subtype-III-A	UserReplicon_CAS_Class1-Subtype-III-A_3	1	1	0.444	4	1	Cas__csm4gr5_III-A_3	mandatory	382	3.1e-30	103.2	0.917	0.901	8	351
Asgard	D4993_C5_H2_Bin_648_scaffold_306671_2	D4993_C5_H2_Bin_648	Lokiarchaeles	Cas__csm3gr7_III-A_1	1448	defense-finder-models/Cas/Cas/CAS_Class1-Subtype-III-A	UserReplicon_CAS_Class1-Subtype-III-A_3	1	1	0.444	4	1	Cas__csm3gr7_III-A_1	mandatory	236	9.9e-77	255.2	0.986	0.932	13	232
Asgard	D4993_C5_H2_Bin_648_scaffold_306671_3	D4993_C5_H2_Bin_648	Lokiarchaeles	Cas__csm2gr11_III-A_15	1449	defense-finder-models/Cas/Cas/CAS_Class1-Subtype-III-A	UserReplicon_CAS_Class1-Subtype-III-A_3	1	1	0.444	4	1	Cas__csm2gr11_III-A_15	mandatory	180	4.3e-14	51.1	0.855	0.572	75	177
Asgard	D4993_C5_H2_Bin_648_scaffold_306671_4	D4993_C5_H2_Bin_648	Lokiarchaeles	Cas__cas10_III-A_1	1450	defense-finder-models/Cas/Cas/CAS_Class1-Subtype-III-A	UserReplicon_CAS_Class1-Subtype-III-A_3	1	1	0.444	4	1	Cas__cas10_III-A_1	mandatory	983	3.5e-112	373.8	0.998	0.832	17	834
Asgard	D4993_C5_H2_Bin_648_scaffold_306671_5	D4993_C5_H2_Bin_648	Lokiarchaeles	Cas__cas6e_I_II_III_IV_V_VI_2	1451	defense-finder-models/Cas/Cas/CAS_Class1-Subtype-I-E	UserReplicon_CAS_Class1-Subtype-I-E_2	1	1	0.625	5	1	Cas__cas6e_I_II_III_IV_V_VI_1	mandatory	276	5.1e-45	151.8	1	0.924	17	271
Asgard	D4993_C5_H2_Bin_648_scaffold_306671_6	D4993_C5_H2_Bin_648	Lokiarchaeles	Cas__cas5_I-E_13	1452	defense-finder-models/Cas/Cas/CAS_Class1-Subtype-I-E	UserReplicon_CAS_Class1-Subtype-I-E_2	1	1	0.625	5	1	Cas__cas5_I-E_3	mandatory	291	3.6e-41	138.6	0.967	0.564	26	189
Asgard	D4993_C5_H2_Bin_648_scaffold_306671_7	D4993_C5_H2_Bin_648	Lokiarchaeles	Cas__cas7_I-E_16	1453	defense-finder-models/Cas/Cas/CAS_Class1-Subtype-I-E	UserReplicon_CAS_Class1-Subtype-I-E_2	1	1	0.625	5	1	Cas__cas7_I-E_16	mandatory	393	8e-101	335.7	0.95	0.936	3	370
Asgard	D4993_C5_H2_Bin_648_scaffold_306671_8	D4993_C5_H2_Bin_648	Lokiarchaeles	Cas__cse2gr11_I-E_2	1454	defense-finder-models/Cas/Cas/CAS_Class1-Subtype-I-E	UserReplicon_CAS_Class1-Subtype-I-E_2	1	1	0.625	5	1	Cas__cse2gr11_I-E_2	mandatory	195	1.6e-25	87.6	0.993	0.764	45	193
Asgard	D4993_C5_H2_Bin_648_scaffold_306671_9	D4993_C5_H2_Bin_648	Lokiarchaeles	Cas__cas8e_I-E_2	1455	defense-finder-models/Cas/Cas/CAS_Class1-Subtype-I-E	UserReplicon_CAS_Class1-Subtype-I-E_2	1	1	0.625	5	1	Cas__cas8e_I-E_1	mandatory	642	1e-54	184.1	0.996	0.852	33	579
Asgard	D4993_C5_H2_Bin_733_scaffold_1415_1	D4993_C5_H2_Bin_733	Lokiarchaeles	RM_Type_IV__Type_IV_REases	307	defense-finder-models/RM/RM/RM_Type_IV	UserReplicon_RM_Type_IV_3	1	1	1	1	1	RM_Type_IV__Type_IV_REases	mandatory	544	6.1e-23	79.6	0.28	0.27	394	540
Asgard	D4993_C5_H2_Bin_733_scaffold_163411_1	D4993_C5_H2_Bin_733	Lokiarchaeles	ShosTA__ShosT	373	defense-finder-models/DefenseFinder_2/ShosTA/ShosTA	UserReplicon_ShosTA_1	1	1	1	2	1	ShosTA__ShosT	mandatory	189	3.3e-14	50.6	0.603	0.741	48	187
Asgard	D4993_C5_H2_Bin_733_scaffold_163411_2	D4993_C5_H2_Bin_733	Lokiarchaeles	ShosTA__ShosA	374	defense-finder-models/DefenseFinder_2/ShosTA/ShosTA	UserReplicon_ShosTA_1	1	1	1	2	1	ShosTA__ShosA	mandatory	344	2.2e-68	228	0.931	0.86	7	302
Asgard	D4993_C5_H2_Bin_733_scaffold_197451_4	D4993_C5_H2_Bin_733	Lokiarchaeles	RM_Type_IIG__Type_IIG	528	defense-finder-models/RM/RM/RM_Type_IIG	UserReplicon_RM_Type_IIG_1	1	1	1	1	1	RM_Type_IIG__Type_IIG	mandatory	1087	1.8e-92	308.6	0.938	0.768	65	899
Asgard	D4993_C5_H2_Bin_733_scaffold_287446_2	D4993_C5_H2_Bin_733	Lokiarchaeles	RM_Type_IIG__Type_IIG	1102	defense-finder-models/RM/RM/RM_Type_IIG	UserReplicon_RM_Type_IIG_2	1	1	1	1	1	RM_Type_IIG__Type_IIG	mandatory	1209	3.2e-108	360.8	0.832	0.701	336	1182
Asgard	D4993_C5_H2_Bin_733_scaffold_380764_14	D4993_C5_H2_Bin_733	Lokiarchaeles	AbiB__AbiB	1412	defense-finder-models/DefenseFinder_1/AbiB/AbiB	UserReplicon_AbiB_1	1	1	1	1	1	AbiB__AbiB	mandatory	838	4.5e-05	20.3	0.537	0.156	263	393
Asgard	D4993_C5_H2_Bin_733_scaffold_421633_1	D4993_C5_H2_Bin_733	Lokiarchaeles	Cas__cas1_I_II_III_IV_V_VI_1	1633	defense-finder-models/Cas/Cas/CAS_Cluster	UserReplicon_CAS_Cluster_1	1	1	0.06	3	1	Cas__cas1_I_II_III_IV_V_VI_1	mandatory	399	6.8e-72	239.6	0.997	0.947	10	387
Asgard	D4993_C5_H2_Bin_733_scaffold_421633_2	D4993_C5_H2_Bin_733	Lokiarchaeles	Cas__cas2_I_II_III_IV_V_VI_13	1634	defense-finder-models/Cas/Cas/CAS_Cluster	UserReplicon_CAS_Cluster_1	1	1	0.06	3	1	Cas__cas2_I_II_III_IV_V_VI_1	mandatory	401	6.2e-16	55.8	0.986	0.182	1	73
Asgard	D4993_C5_H2_Bin_733_scaffold_421633_3	D4993_C5_H2_Bin_733	Lokiarchaeles	Cas__cas4_I_II_III_IV_V_VI_1	1635	defense-finder-models/Cas/Cas/CAS_Cluster	UserReplicon_CAS_Cluster_1	1	1	0.06	3	1	Cas__cas4_I_II_III_IV_V_VI_1	mandatory	249	1.8e-16	58.2	0.682	0.542	112	246
Asgard	D4993_C5_H2_Bin_79_scaffold_29442_2	D4993_C5_H2_Bin_79	Thorarchaeia	Cas__cas1_I_II_III_IV_V_VI_7	863	defense-finder-models/Cas/Cas/CAS_Class1-Subtype-I-B	UserReplicon_CAS_Class1-Subtype-I-B_1	1	1	0.875	7	1	Cas__cas1_I_II_III_IV_V_VI_7	accessory	330	8.9e-122	403.6	0.997	0.973	4	324
Asgard	D4993_C5_H2_Bin_79_scaffold_29442_3	D4993_C5_H2_Bin_79	Thorarchaeia	Cas__cas4_I_II_III_IV_V_VI_6	864	defense-finder-models/Cas/Cas/CAS_Class1-Subtype-I-B	UserReplicon_CAS_Class1-Subtype-I-B_1	1	1	0.875	7	1	Cas__cas4_I_II_III_IV_V_VI_6	accessory	181	6.8e-44	147.2	0.988	0.873	22	179
Asgard	D4993_C5_H2_Bin_79_scaffold_29442_4	D4993_C5_H2_Bin_79	Thorarchaeia	Cas__cas3_I_5	865	defense-finder-models/Cas/Cas/CAS_Class1-Subtype-I-B	UserReplicon_CAS_Class1-Subtype-I-B_1	1	1	0.875	7	1	Cas__cas3_I_5	accessory	781	2.3e-76	255	0.609	0.566	275	716
Asgard	D4993_C5_H2_Bin_79_scaffold_29442_5	D4993_C5_H2_Bin_79	Thorarchaeia	Cas__cas5_I-B_1	866	defense-finder-models/Cas/Cas/CAS_Class1-Subtype-I-B	UserReplicon_CAS_Class1-Subtype-I-B_1	1	1	0.875	7	1	Cas__cas5_I-B_6	mandatory	217	2.6e-51	171.5	0.9	0.885	1	192
Asgard	D4993_C5_H2_Bin_79_scaffold_29442_6	D4993_C5_H2_Bin_79	Thorarchaeia	Cas__cas7_I-B_6	867	defense-finder-models/Cas/Cas/CAS_Class1-Subtype-I-B	UserReplicon_CAS_Class1-Subtype-I-B_1	1	1	0.875	7	1	Cas__cas7_I-B_6	mandatory	339	1.3e-59	199.3	0.97	0.917	17	327
Asgard	D4993_C5_H2_Bin_79_scaffold_29442_7	D4993_C5_H2_Bin_79	Thorarchaeia	Cas__cas8b2_I-B_2	868	defense-finder-models/Cas/Cas/CAS_Class1-Subtype-I-B	UserReplicon_CAS_Class1-Subtype-I-B_1	1	1	0.875	7	1	Cas__cas8b2_I-B_2	mandatory	474	3.9e-33	112.4	0.988	0.688	120	445
Asgard	D4993_C5_H2_Bin_79_scaffold_29442_8	D4993_C5_H2_Bin_79	Thorarchaeia	Cas__cas6_I_II_III_IV_V_VI_10	869	defense-finder-models/Cas/Cas/CAS_Class1-Subtype-I-B	UserReplicon_CAS_Class1-Subtype-I-B_1	1	1	0.875	7	1	Cas__cas6_I-B_III_1	accessory	248	5.3e-65	217.1	0.996	0.976	1	242
Asgard	D4993_C5_H2_Bin_79_scaffold_371522_7	D4993_C5_H2_Bin_79	Thorarchaeia	AbiEii__AbiEi_1	1091	defense-finder-models/DefenseFinder_1/AbiE/AbiE	UserReplicon_AbiE_1	1	1	1	2	1	AbiEii__AbiEi_1	mandatory	302	2.9e-07	28.2	0.887	0.427	101	229
Asgard	D4993_C5_H2_Bin_79_scaffold_371522_8	D4993_C5_H2_Bin_79	Thorarchaeia	AbiEii__AbiEii	1092	defense-finder-models/DefenseFinder_1/AbiE/AbiE	UserReplicon_AbiE_1	1	1	1	2	1	AbiEii__AbiEii	mandatory	324	4.7e-20	69.9	0.736	0.54	41	215
Asgard	D4993_C5_H2_Bin_79_scaffold_517446_2	D4993_C5_H2_Bin_79	Thorarchaeia	Cas__cas2_I_II_III_IV_V_VI_13	2061	defense-finder-models/Cas/Cas/CAS_Cluster	UserReplicon_CAS_Cluster_4	1	1	0.04	2	1	Cas__cas2_I_II_III_IV_V_VI_1	mandatory	96	1.6e-19	67.2	0.986	0.74	1	71
Asgard	D4993_C5_H2_Bin_79_scaffold_517446_3	D4993_C5_H2_Bin_79	Thorarchaeia	Cas__cas1_I_II_III_IV_V_VI_1	2062	defense-finder-models/Cas/Cas/CAS_Cluster	UserReplicon_CAS_Cluster_4	1	1	0.04	2	1	Cas__cas1_I_II_III_IV_V_VI_1	mandatory	343	1.5e-87	291	1	0.965	1	331
Asgard	D4993_C5_H2_Bin_811_scaffold_214442_2	D4993_C5_H2_Bin_811	Heimdallarchaeaceae	Cas__cas5_I-B_17	562	defense-finder-models/Cas/Cas/CAS_Class1-Subtype-I-B	UserReplicon_CAS_Class1-Subtype-I-B_1	1	1	0.625	5	1	Cas__cas5_I-B_6	mandatory	250	2.1e-35	120	0.835	0.84	10	219
Asgard	D4993_C5_H2_Bin_811_scaffold_214442_3	D4993_C5_H2_Bin_811	Heimdallarchaeaceae	Cas__cas3_I_5	563	defense-finder-models/Cas/Cas/CAS_Class1-Subtype-I-B	UserReplicon_CAS_Class1-Subtype-I-B_1	1	1	0.625	5	1	Cas__cas3_I_5	accessory	821	3.8e-58	194.8	0.726	0.666	252	798
Asgard	D4993_C5_H2_Bin_811_scaffold_214442_4	D4993_C5_H2_Bin_811	Heimdallarchaeaceae	Cas__cas4_I_II_III_IV_V_VI_6	564	defense-finder-models/Cas/Cas/CAS_Class1-Subtype-I-B	UserReplicon_CAS_Class1-Subtype-I-B_1	1	1	0.625	5	1	Cas__cas4_I_II_III_IV_V_VI_6	accessory	175	1e-46	156.4	0.994	0.909	16	174
Asgard	D4993_C5_H2_Bin_811_scaffold_214442_5	D4993_C5_H2_Bin_811	Heimdallarchaeaceae	Cas__cas1_I_II_III_IV_V_VI_7	565	defense-finder-models/Cas/Cas/CAS_Class1-Subtype-I-B	UserReplicon_CAS_Class1-Subtype-I-B_1	1	1	0.625	5	1	Cas__cas1_I_II_III_IV_V_VI_7	accessory	325	1.1e-120	400.1	0.997	0.978	5	322
Asgard	D4993_C5_H2_Bin_811_scaffold_214442_6	D4993_C5_H2_Bin_811	Heimdallarchaeaceae	Cas__cas2_I_II_III_IV_V_VI_5	566	defense-finder-models/Cas/Cas/CAS_Class1-Subtype-I-B	UserReplicon_CAS_Class1-Subtype-I-B_1	1	1	0.625	5	1	Cas__cas2_I_II_III_IV_V_VI_3	accessory	91	3.2e-28	95.3	0.978	0.934	6	90
Asgard	D4993_C5_H2_Bin_811_scaffold_517116_29	D4993_C5_H2_Bin_811	Heimdallarchaeaceae	Mokosh_TypeI__MkoB	2101	defense-finder-models/DefenseFinder_4/Mokosh/Mokosh_TypeI	UserReplicon_Mokosh_TypeI_1	1	1	1	2	1	Mokosh_TypeI__MkoB	mandatory	169	1.9e-05	21.4	0.193	0.769	6	135
Asgard	D4993_C5_H2_Bin_811_scaffold_517116_30	D4993_C5_H2_Bin_811	Heimdallarchaeaceae	Mokosh_TypeI__MkoA	2103	defense-finder-models/DefenseFinder_4/Mokosh/Mokosh_TypeI	UserReplicon_Mokosh_TypeI_1	1	1	1	2	1	Mokosh_TypeI__MkoA	mandatory	996	5.4e-48	161.3	0.285	0.284	605	887
Asgard	D4993_C5_H2_Bin_84_scaffold_467434_59	D4993_C5_H2_Bin_84_clean	Thorarchaeia	pAgo__pAgo_Short	784	defense-finder-models/DefenseFinder_5/pAgo/pAgo	UserReplicon_pAgo_1	1	1	1	1	1	pAgo__pAgo_LongA	mandatory	55	1.1e-16	56.7	0.114	0.982	2	55
Asgard	D4993_C5_H3_Bin_186_scaffold_105365_11	D4993_C5_H3_Bin_186	Thorarchaeia	Cas__cas6_I_II_III_IV_V_VI_10	40	defense-finder-models/Cas/Cas/CAS_Cluster	UserReplicon_CAS_Cluster_9	1	1	0.22	11	1	Cas__cas6_I_II_III_IV_V_VI_7	mandatory	242	1.1e-64	216	0.996	0.992	1	240
Asgard	D4993_C5_H3_Bin_186_scaffold_105365_12	D4993_C5_H3_Bin_186	Thorarchaeia	Cas__cas8b2_I-B_2	41	defense-finder-models/Cas/Cas/CAS_Cluster	UserReplicon_CAS_Cluster_9	1	1	0.22	11	1	Cas__cas8b2_I-B_2	mandatory	456	2.7e-31	106.4	0.988	0.719	102	429
Asgard	D4993_C5_H3_Bin_186_scaffold_105365_13	D4993_C5_H3_Bin_186	Thorarchaeia	Cas__cas7_I-B_6	42	defense-finder-models/Cas/Cas/CAS_Cluster	UserReplicon_CAS_Cluster_9	1	1	0.22	11	1	Cas__cas7_I-B_6	mandatory	339	2.7e-59	198.1	0.967	0.914	19	328
Asgard	D4993_C5_H3_Bin_186_scaffold_105365_14	D4993_C5_H3_Bin_186	Thorarchaeia	Cas__cas5_I-B_1	43	defense-finder-models/Cas/Cas/CAS_Cluster	UserReplicon_CAS_Cluster_9	1	1	0.22	11	1	Cas__cas5_I-B_1	mandatory	226	6.3e-47	157.1	0.873	0.823	10	195
Asgard	D4993_C5_H3_Bin_186_scaffold_105365_15	D4993_C5_H3_Bin_186	Thorarchaeia	Cas__cas3_I_5	44	defense-finder-models/Cas/Cas/CAS_Cluster	UserReplicon_CAS_Cluster_9	1	1	0.22	11	1	Cas__cas3_I_5	neutral	751	1.1e-82	275.8	0.623	0.599	254	703
Asgard	D4993_C5_H3_Bin_186_scaffold_105365_16	D4993_C5_H3_Bin_186	Thorarchaeia	Cas__cas4_I_II_III_IV_V_VI_6	45	defense-finder-models/Cas/Cas/CAS_Cluster	UserReplicon_CAS_Cluster_9	1	1	0.22	11	1	Cas__cas4_I_II_III_IV_V_VI_1	mandatory	173	6.7e-49	163.4	0.988	0.913	14	171
Asgard	D4993_C5_H3_Bin_186_scaffold_105365_17	D4993_C5_H3_Bin_186	Thorarchaeia	Cas__cas1_I_II_III_IV_V_VI_7	46	defense-finder-models/Cas/Cas/CAS_Cluster	UserReplicon_CAS_Cluster_9	1	1	0.22	11	1	Cas__cas1_I_II_III_IV_V_VI_1	mandatory	330	9.3e-112	370.6	0.997	0.973	4	324
Asgard	D4993_C5_H3_Bin_186_scaffold_105365_18	D4993_C5_H3_Bin_186	Thorarchaeia	Cas__cas2_I_II_III_IV_V_VI_5	47	defense-finder-models/Cas/Cas/CAS_Cluster	UserReplicon_CAS_Cluster_9	1	1	0.22	11	1	Cas__cas2_I_II_III_IV_V_VI_1	mandatory	87	4.5e-26	88.3	0.966	0.966	1	84
Asgard	D4993_C5_H3_Bin_186_scaffold_105365_2	D4993_C5_H3_Bin_186	Thorarchaeia	Cas__cas10_III-D_3	48	defense-finder-models/Cas/Cas/CAS_Cluster	UserReplicon_CAS_Cluster_9	1	1	0.22	11	1	Cas__cas10_III-D_3	mandatory	528	2.5e-87	290.8	0.99	0.801	2	424
Asgard	D4993_C5_H3_Bin_186_scaffold_105365_3	D4993_C5_H3_Bin_186	Thorarchaeia	Cas__csm3gr7_III-D_3	49	defense-finder-models/Cas/Cas/CAS_Cluster	UserReplicon_CAS_Cluster_9	1	1	0.22	11	1	Cas__csm3gr7_III-A_1	mandatory	213	1.2e-46	156.1	0.912	0.901	5	196
Asgard	D4993_C5_H3_Bin_186_scaffold_105365_4	D4993_C5_H3_Bin_186	Thorarchaeia	Cas__csx10gr5_III-D_3	50	defense-finder-models/Cas/Cas/CAS_Cluster	UserReplicon_CAS_Cluster_9	1	1	0.22	11	1	Cas__csx10gr5_III-D_3	mandatory	530	1.3e-21	74.6	0.967	0.647	1	343
Asgard	D4993_C5_H3_Bin_186_scaffold_105365_6	D4993_C5_H3_Bin_186	Thorarchaeia	Cas__csx19_III-D_2	52	defense-finder-models/Cas/Cas/CAS_Cluster	UserReplicon_CAS_Cluster_9	1	1	0.22	11	1	Cas__csx19_III-D_2	mandatory	204	2e-20	70.3	0.811	0.799	41	203
Asgard	D4993_C5_H3_Bin_186_scaffold_105365_7	D4993_C5_H3_Bin_186	Thorarchaeia	Cas__csm3gr7_III-D_2	53	defense-finder-models/Cas/Cas/CAS_Cluster	UserReplicon_CAS_Cluster_9	1	1	0.22	11	1	Cas__csm3gr7_III-A_1	mandatory	668	3.1e-106	354	0.9	0.895	40	637
Asgard	D4993_C5_H3_Bin_186_scaffold_105365_9	D4993_C5_H3_Bin_186	Thorarchaeia	Cas__casR_I_2	55	defense-finder-models/Cas/Cas/CAS_Cluster	UserReplicon_CAS_Cluster_9	1	1	0.22	11	1	Cas__casR_I_1	neutral	226	2e-11	40.7	0.858	0.814	31	214
Asgard	D4993_C5_H3_Bin_186_scaffold_123543_3	D4993_C5_H3_Bin_186	Thorarchaeia	Cas__casR_I_2	143	defense-finder-models/Cas/Cas/CAS_Class1-Subtype-I-D	UserReplicon_CAS_Class1-Subtype-I-D_2	1	1	0.625	5	1	Cas__casR_I_1	neutral	216	4.6e-13	46.1	0.972	0.954	2	207
Asgard	D4993_C5_H3_Bin_186_scaffold_123543_4	D4993_C5_H3_Bin_186	Thorarchaeia	Cas__cas4_I_II_III_IV_V_VI_7	144	defense-finder-models/Cas/Cas/CAS_Class1-Subtype-I-D	UserReplicon_CAS_Class1-Subtype-I-D_2	1	1	0.625	5	1	Cas__cas4_I_II_III_IV_V_VI_1	accessory	313	9.4e-78	258.8	0.973	0.974	9	313
Asgard	D4993_C5_H3_Bin_186_scaffold_123543_5	D4993_C5_H3_Bin_186	Thorarchaeia	Cas__cas6_I_II_III_IV_V_VI_22	145	defense-finder-models/Cas/Cas/CAS_Class1-Subtype-I-D	UserReplicon_CAS_Class1-Subtype-I-D_2	1	1	0.625	5	1	Cas__cas6_I-A_III-D_3	accessory	303	7e-19	65.8	0.991	0.393	142	260
Asgard	D4993_C5_H3_Bin_186_scaffold_123543_6	D4993_C5_H3_Bin_186	Thorarchaeia	Cas__cas3_I-D_4	146	defense-finder-models/Cas/Cas/CAS_Class1-Subtype-I-D	UserReplicon_CAS_Class1-Subtype-I-D_2	1	1	0.625	5	1	Cas__cas3_I-D_4	accessory	691	2.3e-41	139.3	0.994	0.524	30	391
Asgard	D4993_C5_H3_Bin_186_scaffold_123543_7	D4993_C5_H3_Bin_186	Thorarchaeia	Cas__csc1gr5_I-D_2	147	defense-finder-models/Cas/Cas/CAS_Class1-Subtype-I-D	UserReplicon_CAS_Class1-Subtype-I-D_2	1	1	0.625	5	1	Cas__csc1gr5_I-D_2	mandatory	260	5.8e-22	75.6	0.938	0.854	13	234
Asgard	D4993_C5_H3_Bin_186_scaffold_123543_8	D4993_C5_H3_Bin_186	Thorarchaeia	Cas__csc2gr7_I-D_1	148	defense-finder-models/Cas/Cas/CAS_Class1-Subtype-I-D	UserReplicon_CAS_Class1-Subtype-I-D_2	1	1	0.625	5	1	Cas__csc2gr7_I-D_1	mandatory	210	6.1e-28	95.3	0.661	0.848	3	180
Asgard	D4993_C5_H3_Bin_186_scaffold_221526_5	D4993_C5_H3_Bin_186	Thorarchaeia	ShosTA__ShosA	801	defense-finder-models/DefenseFinder_2/ShosTA/ShosTA	UserReplicon_ShosTA_1	1	1	1	2	1	ShosTA__ShosA	mandatory	311	9.1e-70	232.4	0.782	0.772	58	297
Asgard	D4993_C5_H3_Bin_186_scaffold_221526_6	D4993_C5_H3_Bin_186	Thorarchaeia	ShosTA__ShosT	802	defense-finder-models/DefenseFinder_2/ShosTA/ShosTA	UserReplicon_ShosTA_1	1	1	1	2	1	ShosTA__ShosT	mandatory	232	2.5e-09	34.5	0.186	0.185	189	231
Asgard	D4993_C5_H3_Bin_186_scaffold_242144_2	D4993_C5_H3_Bin_186	Thorarchaeia	Cas__cas1_I_II_III_IV_V_VI_1	912	defense-finder-models/Cas/Cas/CAS_Cluster	UserReplicon_CAS_Cluster_11	1	1	0.06	3	1	Cas__cas1_I_II_III_IV_V_VI_1	mandatory	344	6.5e-90	298.7	0.997	0.962	1	331
Asgard	D4993_C5_H3_Bin_186_scaffold_242144_3	D4993_C5_H3_Bin_186	Thorarchaeia	Cas__cas2_I_II_III_IV_V_VI_13	913	defense-finder-models/Cas/Cas/CAS_Cluster	UserReplicon_CAS_Cluster_11	1	1	0.06	3	1	Cas__cas2_I_II_III_IV_V_VI_1	mandatory	96	5.4e-20	68.7	0.986	0.74	1	71
Asgard	D4993_C5_H3_Bin_186_scaffold_242144_4	D4993_C5_H3_Bin_186	Thorarchaeia	Cas__cas4_I_II_III_IV_V_VI_1	914	defense-finder-models/Cas/Cas/CAS_Cluster	UserReplicon_CAS_Cluster_11	1	1	0.06	3	1	Cas__cas4_I_II_III_IV_V_VI_1	mandatory	199	3.5e-31	106	0.989	0.899	18	196
Asgard	D4993_C5_H3_Bin_186_scaffold_362287_1	D4993_C5_H3_Bin_186	Thorarchaeia	Cas__cas3_I_2	1580	defense-finder-models/Cas/Cas/CAS_Cluster	UserReplicon_CAS_Cluster_12	1	1	0.06	3	1	Cas__cas3_I_5	neutral	432	4.9e-61	204.1	0.776	0.618	19	285
Asgard	D4993_C5_H3_Bin_186_scaffold_362287_2	D4993_C5_H3_Bin_186	Thorarchaeia	Cas__cas4_I_II_III_IV_V_VI_6	1581	defense-finder-models/Cas/Cas/CAS_Cluster	UserReplicon_CAS_Cluster_12	1	1	0.06	3	1	Cas__cas4_I_II_III_IV_V_VI_1	mandatory	171	2e-45	152.1	0.988	0.924	12	169
Asgard	D4993_C5_H3_Bin_186_scaffold_362287_3	D4993_C5_H3_Bin_186	Thorarchaeia	Cas__cas1_I_II_III_IV_V_VI_7	1582	defense-finder-models/Cas/Cas/CAS_Cluster	UserReplicon_CAS_Cluster_12	1	1	0.06	3	1	Cas__cas1_I_II_III_IV_V_VI_1	mandatory	330	6.9e-113	374.4	1	0.976	4	325
Asgard	D4993_C5_H3_Bin_186_scaffold_362287_4	D4993_C5_H3_Bin_186	Thorarchaeia	Cas__cas2_I_II_III_IV_V_VI_5	1583	defense-finder-models/Cas/Cas/CAS_Cluster	UserReplicon_CAS_Cluster_12	1	1	0.06	3	1	Cas__cas2_I_II_III_IV_V_VI_1	mandatory	87	1.1e-26	90.3	0.978	0.977	1	85
Asgard	D4993_C5_H3_Bin_186_scaffold_402842_1	D4993_C5_H3_Bin_186	Thorarchaeia	Cas__cas1_I_II_III_IV_V_VI_10	1807	defense-finder-models/Cas/Cas/CAS_Cluster	UserReplicon_CAS_Cluster_13	1	1	0.06	3	1	Cas__cas1_I_II_III_IV_V_VI_1	mandatory	340	1.4e-80	267.8	0.989	0.853	5	294
Asgard	D4993_C5_H3_Bin_186_scaffold_402842_2	D4993_C5_H3_Bin_186	Thorarchaeia	Cas__cas2_I_II_III_IV_V_VI_3	1808	defense-finder-models/Cas/Cas/CAS_Cluster	UserReplicon_CAS_Cluster_13	1	1	0.06	3	1	Cas__cas2_I_II_III_IV_V_VI_1	mandatory	96	2.3e-22	76.3	0.987	0.844	3	83
Asgard	D4993_C5_H3_Bin_186_scaffold_402842_3	D4993_C5_H3_Bin_186	Thorarchaeia	Cas__cas4_I_II_III_IV_V_VI_1	1809	defense-finder-models/Cas/Cas/CAS_Cluster	UserReplicon_CAS_Cluster_13	1	1	0.06	3	1	Cas__cas4_I_II_III_IV_V_VI_1	mandatory	212	1.1e-29	101.1	0.989	0.901	19	209
Asgard	D4993_C5_H3_Bin_186_scaffold_413616_2	D4993_C5_H3_Bin_186	Thorarchaeia	Cas__csm3gr7_III_1	1892	defense-finder-models/Cas/Cas/CAS_Class1-Subtype-III-D	UserReplicon_CAS_Class1-Subtype-III-D_4	1	1	0.25	2	1	Cas__csm3gr7_III-A_III-D_10	accessory	199	5.1e-21	73.2	0.888	0.769	14	166
Asgard	D4993_C5_H3_Bin_186_scaffold_413616_3	D4993_C5_H3_Bin_186	Thorarchaeia	Cas__cas10_III-D_3	1893	defense-finder-models/Cas/Cas/CAS_Class1-Subtype-III-D	UserReplicon_CAS_Class1-Subtype-III-D_4	1	1	0.25	2	1	Cas__cas10_III-D_1	mandatory	687	1e-28	97.8	0.99	0.616	136	558
Asgard	D4993_C5_H3_Bin_186_scaffold_457268_4	D4993_C5_H3_Bin_186	Thorarchaeia	Gabija__GajA	2173	defense-finder-models/DefenseFinder_1/Gabija/Gabija	UserReplicon_Gabija_1	1	1	1	2	1	Gabija__GajA	mandatory	538	5.1e-42	141.7	0.759	0.862	5	468
Asgard	D4993_C5_H3_Bin_186_scaffold_457268_5	D4993_C5_H3_Bin_186	Thorarchaeia	Gabija__GajB_3	2174	defense-finder-models/DefenseFinder_1/Gabija/Gabija	UserReplicon_Gabija_1	1	1	1	2	1	Gabija__GajB_1	mandatory	359	2.1e-113	376.5	0.969	0.955	5	347
Asgard	D4993_C5_H3_Bin_368_scaffold_215265_10	D4993_C5_H3_Bin_368	Thorarchaeia	Cas__cas6_I_II_III_IV_V_VI_10	609	defense-finder-models/Cas/Cas/CAS_Class1-Subtype-I-B	UserReplicon_CAS_Class1-Subtype-I-B_1	1	1	1	8	1	Cas__cas6_I-B_III_1	accessory	248	4.9e-65	217.1	0.996	0.976	1	242
Asgard	D4993_C5_H3_Bin_368_scaffold_215265_11	D4993_C5_H3_Bin_368	Thorarchaeia	Cas__cas8b2_I-B_2	610	defense-finder-models/Cas/Cas/CAS_Class1-Subtype-I-B	UserReplicon_CAS_Class1-Subtype-I-B_1	1	1	1	8	1	Cas__cas8b2_I-B_2	mandatory	474	3.6e-33	112.4	0.988	0.688	120	445
Asgard	D4993_C5_H3_Bin_368_scaffold_215265_12	D4993_C5_H3_Bin_368	Thorarchaeia	Cas__cas7_I-B_6	611	defense-finder-models/Cas/Cas/CAS_Class1-Subtype-I-B	UserReplicon_CAS_Class1-Subtype-I-B_1	1	1	1	8	1	Cas__cas7_I-B_6	mandatory	339	1.2e-59	199.3	0.97	0.917	17	327
Asgard	D4993_C5_H3_Bin_368_scaffold_215265_13	D4993_C5_H3_Bin_368	Thorarchaeia	Cas__cas5_I-B_1	612	defense-finder-models/Cas/Cas/CAS_Class1-Subtype-I-B	UserReplicon_CAS_Class1-Subtype-I-B_1	1	1	1	8	1	Cas__cas5_I-B_6	mandatory	217	2.4e-51	171.5	0.9	0.885	1	192
Asgard	D4993_C5_H3_Bin_368_scaffold_215265_14	D4993_C5_H3_Bin_368	Thorarchaeia	Cas__cas3_I_5	613	defense-finder-models/Cas/Cas/CAS_Class1-Subtype-I-B	UserReplicon_CAS_Class1-Subtype-I-B_1	1	1	1	8	1	Cas__cas3_I_5	accessory	781	2.2e-76	255	0.609	0.566	275	716
Asgard	D4993_C5_H3_Bin_368_scaffold_215265_15	D4993_C5_H3_Bin_368	Thorarchaeia	Cas__cas4_I_II_III_IV_V_VI_6	614	defense-finder-models/Cas/Cas/CAS_Class1-Subtype-I-B	UserReplicon_CAS_Class1-Subtype-I-B_1	1	1	1	8	1	Cas__cas4_I_II_III_IV_V_VI_6	accessory	181	6.3e-44	147.2	0.988	0.873	22	179
Asgard	D4993_C5_H3_Bin_368_scaffold_215265_16	D4993_C5_H3_Bin_368	Thorarchaeia	Cas__cas1_I_II_III_IV_V_VI_7	615	defense-finder-models/Cas/Cas/CAS_Class1-Subtype-I-B	UserReplicon_CAS_Class1-Subtype-I-B_1	1	1	1	8	1	Cas__cas1_I_II_III_IV_V_VI_7	accessory	330	8.2e-122	403.6	0.997	0.973	4	324
Asgard	D4993_C5_H3_Bin_368_scaffold_215265_17	D4993_C5_H3_Bin_368	Thorarchaeia	Cas__cas2_I_II_III_IV_V_VI_5	616	defense-finder-models/Cas/Cas/CAS_Class1-Subtype-I-B	UserReplicon_CAS_Class1-Subtype-I-B_1	1	1	1	8	1	Cas__cas2_I_II_III_IV_V_VI_3	accessory	87	4.5e-27	91.5	0.989	0.989	1	86
Asgard	D4993_C5_H3_Bin_368_scaffold_287975_2	D4993_C5_H3_Bin_368	Thorarchaeia	AbiEii__AbiEii	1116	defense-finder-models/DefenseFinder_1/AbiE/AbiE	UserReplicon_AbiE_1	1	1	1	2	1	AbiEii__AbiEii	mandatory	324	7.1e-20	69.2	0.736	0.54	41	215
Asgard	D4993_C5_H3_Bin_368_scaffold_287975_3	D4993_C5_H3_Bin_368	Thorarchaeia	AbiEii__AbiEi_1	1117	defense-finder-models/DefenseFinder_1/AbiE/AbiE	UserReplicon_AbiE_1	1	1	1	2	1	AbiEii__AbiEi_1	mandatory	302	2.7e-07	28.2	0.887	0.427	101	229
Asgard	D4993_C5_H3_Bin_385_scaffold_169537_22	D4993_C5_H3_Bin_385	Gerdarchaeales	Cas__cas6_I_II_III_IV_V_VI_7	375	defense-finder-models/Cas/Cas/CAS_Class1-Subtype-I-B	UserReplicon_CAS_Class1-Subtype-I-B_1	1	1	0.5	4	1	Cas__cas6_I-B_III_1	accessory	281	5.4e-24	82.6	0.99	0.758	50	262
Asgard	D4993_C5_H3_Bin_385_scaffold_169537_23	D4993_C5_H3_Bin_385	Gerdarchaeales	Cas__cas3_I_5	376	defense-finder-models/Cas/Cas/CAS_Class1-Subtype-I-B	UserReplicon_CAS_Class1-Subtype-I-B_1	1	1	0.5	4	1	Cas__cas3_I_5	accessory	859	4.7e-44	147.7	0.52	0.484	331	746
Asgard	D4993_C5_H3_Bin_385_scaffold_169537_24	D4993_C5_H3_Bin_385	Gerdarchaeales	Cas__cas5_I-B_17	377	defense-finder-models/Cas/Cas/CAS_Class1-Subtype-I-B	UserReplicon_CAS_Class1-Subtype-I-B_1	1	1	0.5	4	1	Cas__cas5_I-B_6	mandatory	280	2e-35	119.5	0.698	0.668	1	187
Asgard	D4993_C5_H3_Bin_385_scaffold_169537_25	D4993_C5_H3_Bin_385	Gerdarchaeales	Cas__cas7_I-B_8	378	defense-finder-models/Cas/Cas/CAS_Class1-Subtype-I-B	UserReplicon_CAS_Class1-Subtype-I-B_1	1	1	0.5	4	1	Cas__cas7_I-B_6	mandatory	321	6e-64	213	0.993	0.894	9	295
Asgard	D4993_C5_H3_Bin_385_scaffold_169537_30	D4993_C5_H3_Bin_385	Gerdarchaeales	Cas__cas1_I_II_III_IV_V_VI_10	384	defense-finder-models/Cas/Cas/CAS_Cluster	UserReplicon_CAS_Cluster_4	1	1	0.06	3	1	Cas__cas1_I_II_III_IV_V_VI_1	mandatory	344	1.5e-82	273.9	0.993	0.855	3	296
Asgard	D4993_C5_H3_Bin_385_scaffold_169537_31	D4993_C5_H3_Bin_385	Gerdarchaeales	Cas__cas2_I_II_III_IV_V_VI_13	385	defense-finder-models/Cas/Cas/CAS_Cluster	UserReplicon_CAS_Cluster_4	1	1	0.06	3	1	Cas__cas2_I_II_III_IV_V_VI_1	mandatory	104	1e-17	61	1	0.692	1	72
Asgard	D4993_C5_H3_Bin_385_scaffold_169537_32	D4993_C5_H3_Bin_385	Gerdarchaeales	Cas__cas4_I_II_III_IV_V_VI_1	386	defense-finder-models/Cas/Cas/CAS_Cluster	UserReplicon_CAS_Cluster_4	1	1	0.06	3	1	Cas__cas4_I_II_III_IV_V_VI_1	mandatory	188	7.1e-30	101.4	0.978	0.941	10	186
Asgard	D4993_C5_H3_Bin_400_scaffold_107342_16	D4993_C5_H3_Bin_400	Helarchaeles	Lamassu-Fam__LmuB_SMC_Cap4_nuclease_II	61	defense-finder-models/DefenseFinder_1/Lamassu-Fam/Lamassu-Fam	UserReplicon_Lamassu-Fam_1	1	1	0.667	2	1	Lamassu-Fam__LmuB_SMC_Cap4_nuclease_II	mandatory	930	1.1e-14	52.1	0.779	0.524	1	487
Asgard	D4993_C5_H3_Bin_400_scaffold_107342_19	D4993_C5_H3_Bin_400	Helarchaeles	Lamassu-Fam__LmuA_effector_Hydrolase	64	defense-finder-models/DefenseFinder_1/Lamassu-Fam/Lamassu-Fam	UserReplicon_Lamassu-Fam_1	1	1	0.667	2	1	Lamassu-Fam__LmuA_effector_Cap4_nuclease_II	mandatory	227	7.1e-08	29.4	0.223	0.326	12	85
Asgard	D4993_C5_H3_Bin_400_scaffold_141039_3	D4993_C5_H3_Bin_400	Helarchaeles	pAgo__COG1431_pAgo	353	defense-finder-models/DefenseFinder_5/pAgo/pAgo	UserReplicon_pAgo_2	1	1	1	1	1	pAgo__pAgo_LongA	mandatory	800	3.3e-30	102.9	0.943	0.943	22	775
Asgard	D4993_C5_H3_Bin_400_scaffold_163020_1	D4993_C5_H3_Bin_400	Helarchaeles	DarTG__DarG	511	defense-finder-models/DefenseFinder_2/DarTG/DarTG	UserReplicon_DarTG_1	1	1	1	2	1	DarTG__DarG	mandatory	346	1.8e-32	110.7	0.735	0.468	1	162
Asgard	D4993_C5_H3_Bin_400_scaffold_163020_2	D4993_C5_H3_Bin_400	Helarchaeles	DarTG__DarT	512	defense-finder-models/DefenseFinder_2/DarTG/DarTG	UserReplicon_DarTG_1	1	1	1	2	1	DarTG__DarT	mandatory	136	2.6e-24	83.8	0.662	0.993	2	136
Asgard	D4993_C5_H3_Bin_400_scaffold_309418_9	D4993_C5_H3_Bin_400	Helarchaeles	RM_Type_IIG__Type_IIG	1723	defense-finder-models/RM/RM/RM_Type_IIG	UserReplicon_RM_Type_IIG_1	1	1	1	1	1	RM_Type_IIG__Type_IIG	mandatory	913	3e-105	351.2	0.776	0.912	10	842
Asgard	D4993_C5_H3_Bin_400_scaffold_44173_2	D4993_C5_H3_Bin_400	Helarchaeles	Borvo__BovA_addition	2806	defense-finder-models/DefenseFinder_5/Borvo/Borvo	UserReplicon_Borvo_1	1	1	1	1	1	Borvo__BovA	mandatory	710	7.2e-10	36	0.238	0.238	528	696
Asgard	D4993_C5_H3_Bin_450_scaffold_215626_1	D4993_C5_H3_Bin_450	Heimdallarchaeaceae	Cas__cas2_I_II_III_IV_V_VI_3	753	defense-finder-models/Cas/Cas/CAS_Class1-Subtype-III-A	UserReplicon_CAS_Class1-Subtype-III-A_2	1	1	0.889	8	1	Cas__cas2_I_II_III_IV_V_VI_5	accessory	82	2.7e-18	63.4	0.949	0.927	3	78
Asgard	D4993_C5_H3_Bin_450_scaffold_215626_10	D4993_C5_H3_Bin_450	Heimdallarchaeaceae	Cas__cas10_III-A_1	754	defense-finder-models/Cas/Cas/CAS_Class1-Subtype-III-A	UserReplicon_CAS_Class1-Subtype-III-A_2	1	1	0.889	8	1	Cas__cas10_III-A_1	mandatory	879	3.4e-122	406.6	0.997	0.81	18	729
Asgard	D4993_C5_H3_Bin_450_scaffold_215626_11	D4993_C5_H3_Bin_450	Heimdallarchaeaceae	Cas__csx1_III_9	755	defense-finder-models/Cas/Cas/CAS_Class1-Subtype-III-A	UserReplicon_CAS_Class1-Subtype-III-A_2	1	1	0.889	8	1	Cas__csx1_III_10	accessory	426	3.7e-79	263.9	1	0.768	22	348
Asgard	D4993_C5_H3_Bin_450_scaffold_215626_2	D4993_C5_H3_Bin_450	Heimdallarchaeaceae	Cas__cas1_I_II_III_IV_V_VI_10	759	defense-finder-models/Cas/Cas/CAS_Class1-Subtype-III-A	UserReplicon_CAS_Class1-Subtype-III-A_2	1	1	0.889	8	1	Cas__cas1_I_II_III_IV_V_VI_10	accessory	341	7.1e-73	242.7	0.986	0.853	5	295
Asgard	D4993_C5_H3_Bin_450_scaffold_215626_5	D4993_C5_H3_Bin_450	Heimdallarchaeaceae	Cas__csx1_III_11	762	defense-finder-models/Cas/Cas/CAS_Class1-Subtype-III-A	UserReplicon_CAS_Class1-Subtype-III-A_2	1	1	0.889	8	1	Cas__csx1_III_10	accessory	406	6.6e-88	292.6	0.992	0.884	23	381
Asgard	D4993_C5_H3_Bin_450_scaffold_215626_6	D4993_C5_H3_Bin_450	Heimdallarchaeaceae	Cas__csm5gr7_III-A_2	763	defense-finder-models/Cas/Cas/CAS_Class1-Subtype-III-A	UserReplicon_CAS_Class1-Subtype-III-A_2	1	1	0.889	8	1	Cas__csm5gr7_III-A_2	mandatory	377	4.9e-16	56.4	0.953	0.912	14	357
Asgard	D4993_C5_H3_Bin_450_scaffold_215626_7	D4993_C5_H3_Bin_450	Heimdallarchaeaceae	Cas__csm4gr5_III-A_1	764	defense-finder-models/Cas/Cas/CAS_Class1-Subtype-III-A	UserReplicon_CAS_Class1-Subtype-III-A_2	1	1	0.889	8	1	Cas__csm4gr5_III-A_3	mandatory	330	3.6e-22	76.5	0.857	0.818	19	288
Asgard	D4993_C5_H3_Bin_450_scaffold_215626_8	D4993_C5_H3_Bin_450	Heimdallarchaeaceae	Cas__csm3gr7_III-A_1	765	defense-finder-models/Cas/Cas/CAS_Class1-Subtype-III-A	UserReplicon_CAS_Class1-Subtype-III-A_2	1	1	0.889	8	1	Cas__csm3gr7_III-A_1	mandatory	250	5.9e-72	239.4	0.991	0.84	9	218
Asgard	D4993_C5_H3_Bin_450_scaffold_215626_9	D4993_C5_H3_Bin_450	Heimdallarchaeaceae	Cas__csm2gr11_III-A_15	766	defense-finder-models/Cas/Cas/CAS_Class1-Subtype-III-A	UserReplicon_CAS_Class1-Subtype-III-A_2	1	1	0.889	8	1	Cas__csm2gr11_III-A_15	mandatory	167	5.7e-11	40.9	0.909	0.641	56	162
Asgard	D4993_C5_H3_Bin_450_scaffold_217035_2	D4993_C5_H3_Bin_450	Heimdallarchaeaceae	RM__Type_I_MTases	783	defense-finder-models/RM/RM/RM_Type_I	UserReplicon_RM_Type_I_1	1	1	0.667	2	1	RM__Type_I_MTases	mandatory	509	2.3e-169	561.5	0.955	0.969	1	493
Asgard	D4993_C5_H3_Bin_450_scaffold_217035_4	D4993_C5_H3_Bin_450	Heimdallarchaeaceae	RM__Type_I_REases	785	defense-finder-models/RM/RM/RM_Type_I	UserReplicon_RM_Type_I_1	1	1	0.667	2	1	RM__Type_I_REases	mandatory	976	2.2e-130	434	0.776	0.845	86	910
Asgard	D4993_C5_H3_Bin_450_scaffold_287429_76	D4993_C5_H3_Bin_450	Heimdallarchaeaceae	RM__Type_I_REases	1448	defense-finder-models/RM/RM/RM_Type_I	UserReplicon_RM_Type_I_2	1	1	1	2.5	1	RM__Type_I_REases	mandatory	475	9.6e-56	187	0.275	0.526	204	453
Asgard	D4993_C5_H3_Bin_450_scaffold_287429_77	D4993_C5_H3_Bin_450	Heimdallarchaeaceae	RM__Type_I_S	1449	defense-finder-models/RM/RM/RM_Type_I	UserReplicon_RM_Type_I_2	1	1	1	2.5	1	RM__Type_I_S	accessory	371	4.4e-66	221.5	0.45	0.863	52	371
Asgard	D4993_C5_H3_Bin_450_scaffold_287429_78	D4993_C5_H3_Bin_450	Heimdallarchaeaceae	RM__Type_I_MTases	1450	defense-finder-models/RM/RM/RM_Type_I	UserReplicon_RM_Type_I_2	1	1	1	2.5	1	RM__Type_I_MTases	mandatory	486	7.8e-172	569.6	0.955	0.998	1	485
Asgard	D4993_C5_H3_Bin_450_scaffold_388220_3	D4993_C5_H3_Bin_450	Heimdallarchaeaceae	RM__Type_I_S	2157	defense-finder-models/RM/RM/RM_Type_I	UserReplicon_RM_Type_I_3	1	1	1	2.5	1	RM__Type_I_S	accessory	418	3e-66	221.2	0.582	0.971	2	407
Asgard	D4993_C5_H3_Bin_450_scaffold_388220_5	D4993_C5_H3_Bin_450	Heimdallarchaeaceae	RM__Type_I_MTases	2159	defense-finder-models/RM/RM/RM_Type_I	UserReplicon_RM_Type_I_3	1	1	1	2.5	1	RM__Type_I_MTases	mandatory	449	8.1e-165	546.8	0.949	0.991	3	447
Asgard	D4993_C5_H3_Bin_450_scaffold_388220_6	D4993_C5_H3_Bin_450	Heimdallarchaeaceae	RM__Type_I_REases	2160	defense-finder-models/RM/RM/RM_Type_I	UserReplicon_RM_Type_I_3	1	1	1	2.5	1	RM__Type_I_REases	mandatory	906	2.1e-132	440.6	0.853	0.994	4	904
Asgard	D4993_C5_H3_Bin_450_scaffold_519_2	D4993_C5_H3_Bin_450	Heimdallarchaeaceae	Cas__cas3_I_5	2632	defense-finder-models/Cas/Cas/CAS_Class1-Subtype-I-B	UserReplicon_CAS_Class1-Subtype-I-B_1	1	1	0.5	4	1	Cas__cas3_I_5	accessory	831	1e-45	153.7	0.68	0.658	152	698
Asgard	D4993_C5_H3_Bin_450_scaffold_519_3	D4993_C5_H3_Bin_450	Heimdallarchaeaceae	Cas__cas5_I-B_17	2633	defense-finder-models/Cas/Cas/CAS_Class1-Subtype-I-B	UserReplicon_CAS_Class1-Subtype-I-B_1	1	1	0.5	4	1	Cas__cas5_I-B_6	mandatory	245	7.2e-43	144.4	0.992	0.967	8	244
Asgard	D4993_C5_H3_Bin_450_scaffold_519_4	D4993_C5_H3_Bin_450	Heimdallarchaeaceae	Cas__cas7_I-B_8	2634	defense-finder-models/Cas/Cas/CAS_Class1-Subtype-I-B	UserReplicon_CAS_Class1-Subtype-I-B_1	1	1	0.5	4	1	Cas__cas7_I-B_6	mandatory	336	1.4e-96	320.7	0.997	0.893	8	307
Asgard	D4993_C5_H3_Bin_450_scaffold_519_5	D4993_C5_H3_Bin_450	Heimdallarchaeaceae	Cas__cas8b1_I-B_14	2635	defense-finder-models/Cas/Cas/CAS_Class1-Subtype-I-B	UserReplicon_CAS_Class1-Subtype-I-B_1	1	1	0.5	4	1	Cas__cas8b2_I-B_2	mandatory	631	4.2e-113	376.5	0.998	0.968	1	611
Asgard	D4993_C5_H3_Bin_468_scaffold_143437_2	D4993_C5_H3_Bin_468	Lokiarchaeles	AbiL__AbiLi	243	defense-finder-models/DefenseFinder_1/AbiL/AbiL	UserReplicon_AbiL_1	1	1	1	2	1	AbiL__AbiLi	mandatory	431	9.8e-25	85.1	0.315	0.35	273	423
Asgard	D4993_C5_H3_Bin_468_scaffold_143437_3	D4993_C5_H3_Bin_468	Lokiarchaeles	AbiL__AbiLii2	244	defense-finder-models/DefenseFinder_1/AbiL/AbiL	UserReplicon_AbiL_1	1	1	1	2	1	AbiL__AbiLii	mandatory	213	8.1e-06	23	0.278	0.371	105	183
Asgard	D4993_C5_H3_Bin_468_scaffold_250588_4	D4993_C5_H3_Bin_468	Lokiarchaeles	RM__Type_I_REases	1378	defense-finder-models/RM/RM/RM_Type_I	UserReplicon_RM_Type_I_1	1	1	1	2.5	1	RM__Type_I_REases	mandatory	1032	1.6e-249	828.7	0.992	0.97	8	1008
Asgard	D4993_C5_H3_Bin_468_scaffold_250588_5	D4993_C5_H3_Bin_468	Lokiarchaeles	RM__Type_I_S	1379	defense-finder-models/RM/RM/RM_Type_I	UserReplicon_RM_Type_I_1	1	1	1	2.5	1	RM__Type_I_S	accessory	396	1.5e-50	170.2	0.485	0.975	9	394
Asgard	D4993_C5_H3_Bin_468_scaffold_250588_7	D4993_C5_H3_Bin_468	Lokiarchaeles	RM__Type_I_MTases	1381	defense-finder-models/RM/RM/RM_Type_I	UserReplicon_RM_Type_I_1	1	1	1	2.5	1	RM__Type_I_MTases	mandatory	516	1.2e-177	589.6	0.998	0.998	1	515
Asgard	D4993_C5_H3_Bin_468_scaffold_316185_2	D4993_C5_H3_Bin_468	Lokiarchaeles	RM_Type_IIG__Type_IIG	1850	defense-finder-models/RM/RM/RM_Type_IIG	UserReplicon_RM_Type_IIG_2	1	1	1	1	1	RM_Type_IIG__Type_IIG	mandatory	803	1.8e-92	308.9	0.806	0.954	32	797
Asgard	D4993_C5_H3_Bin_468_scaffold_5282_44	D4993_C5_H3_Bin_468	Lokiarchaeles	Mokosh_TypeI__MkoA	3214	defense-finder-models/DefenseFinder_4/Mokosh/Mokosh_TypeI	UserReplicon_Mokosh_TypeI_1	1	1	1	2	1	Mokosh_TypeI__MkoA	mandatory	1451	7.9e-21	71.6	0.281	0.22	1006	1324
Asgard	D4993_C5_H3_Bin_468_scaffold_5282_47	D4993_C5_H3_Bin_468	Lokiarchaeles	Mokosh_TypeI__MkoB2	3217	defense-finder-models/DefenseFinder_4/Mokosh/Mokosh_TypeI	UserReplicon_Mokosh_TypeI_1	1	1	1	2	1	Mokosh_TypeI__MkoB	mandatory	140	0.00059	16.3	0.115	0.379	24	76
Asgard	D4993_C5_H3_Bin_468_scaffold_59155_1	D4993_C5_H3_Bin_468	Lokiarchaeles	Cas__cas3_I_5	3272	defense-finder-models/Cas/Cas/CAS_Class1-Subtype-I-B	UserReplicon_CAS_Class1-Subtype-I-B_1	1	1	0.5	4	1	Cas__cas3_I_5	accessory	797	1e-46	157.2	0.648	0.61	219	704
Asgard	D4993_C5_H3_Bin_468_scaffold_59155_2	D4993_C5_H3_Bin_468	Lokiarchaeles	Cas__cas5_I-B_8	3273	defense-finder-models/Cas/Cas/CAS_Class1-Subtype-I-B	UserReplicon_CAS_Class1-Subtype-I-B_1	1	1	0.5	4	1	Cas__cas5_I-B_6	mandatory	266	1.7e-33	113.5	0.894	0.684	14	195
Asgard	D4993_C5_H3_Bin_468_scaffold_59155_3	D4993_C5_H3_Bin_468	Lokiarchaeles	Cas__cas7b_I-B_I-C_2	3274	defense-finder-models/Cas/Cas/CAS_Class1-Subtype-I-B	UserReplicon_CAS_Class1-Subtype-I-B_1	1	1	0.5	4	1	Cas__cas7_I_15	accessory	361	4.1e-59	197.8	0.902	0.706	7	261
Asgard	D4993_C5_H3_Bin_468_scaffold_59155_4	D4993_C5_H3_Bin_468	Lokiarchaeles	Cas__cas8b1_I-B_14	3275	defense-finder-models/Cas/Cas/CAS_Class1-Subtype-I-B	UserReplicon_CAS_Class1-Subtype-I-B_1	1	1	0.5	4	1	Cas__cas8b2_I-B_2	mandatory	766	1.1e-121	405	0.998	0.914	1	700
Asgard	D4993_C5_H3_Bin_468_scaffold_74261_1	D4993_C5_H3_Bin_468	Lokiarchaeles	Cas__cas4_I_II_III_IV_V_VI_1	3353	defense-finder-models/Cas/Cas/CAS_Class1-Subtype-I-B	UserReplicon_CAS_Class1-Subtype-I-B_2	1	1	0.75	6	1	Cas__cas4_I_II_III_IV_V_VI_6	accessory	177	5e-28	96.1	0.95	0.983	2	175
Asgard	D4993_C5_H3_Bin_468_scaffold_74261_4	D4993_C5_H3_Bin_468	Lokiarchaeles	Cas__cas8b1_I-B_4	3357	defense-finder-models/Cas/Cas/CAS_Class1-Subtype-I-B	UserReplicon_CAS_Class1-Subtype-I-B_2	1	1	0.75	6	1	Cas__cas8b2_I-B_2	mandatory	527	4.2e-16	56.4	0.534	0.638	3	338
Asgard	D4993_C5_H3_Bin_468_scaffold_74261_6	D4993_C5_H3_Bin_468	Lokiarchaeles	Cas__cas7_I-B_8	3359	defense-finder-models/Cas/Cas/CAS_Class1-Subtype-I-B	UserReplicon_CAS_Class1-Subtype-I-B_2	1	1	0.75	6	1	Cas__cas7_I-B_6	mandatory	319	1.1e-64	216.1	0.99	0.871	11	288
Asgard	D4993_C5_H3_Bin_468_scaffold_74261_7	D4993_C5_H3_Bin_468	Lokiarchaeles	Cas__cas5_I-B_17	3360	defense-finder-models/Cas/Cas/CAS_Class1-Subtype-I-B	UserReplicon_CAS_Class1-Subtype-I-B_2	1	1	0.75	6	1	Cas__cas5_I-B_6	mandatory	275	5.7e-25	86	0.909	0.862	5	241
Asgard	D4993_C5_H3_Bin_468_scaffold_74261_8	D4993_C5_H3_Bin_468	Lokiarchaeles	Cas__cas7b_I-B_I-C_2	3361	defense-finder-models/Cas/Cas/CAS_Class1-Subtype-I-B	UserReplicon_CAS_Class1-Subtype-I-B_2	1	1	0.75	6	1	Cas__cas7_I_15	accessory	325	2.4e-41	139.6	0.843	0.698	14	240
Asgard	D4993_C5_H3_Bin_468_scaffold_74261_9	D4993_C5_H3_Bin_468	Lokiarchaeles	Cas__cas3_I_5	3362	defense-finder-models/Cas/Cas/CAS_Class1-Subtype-I-B	UserReplicon_CAS_Class1-Subtype-I-B_2	1	1	0.75	6	1	Cas__cas3_I_5	accessory	884	1e-39	134.1	0.606	0.578	324	834
Asgard	D4993_C5_H3_Bin_486_scaffold_261982_1	D4993_C5_H3_Bin_486		BREX__pglZ3	683	defense-finder-models/DefenseFinder_5/BREX/BREX_III	UserReplicon_BREX_III_1	1	1	0.571	4	1	BREX__pglZB	mandatory	516	2.3e-114	379.9	0.821	0.996	1	514
Asgard	D4993_C5_H3_Bin_486_scaffold_261982_2	D4993_C5_H3_Bin_486		BREX__brxHII	684	defense-finder-models/DefenseFinder_5/BREX/BREX_III	UserReplicon_BREX_III_1	1	1	0.571	4	1	BREX__brxHII	mandatory	919	0	1094.9	0.998	0.996	1	915
Asgard	D4993_C5_H3_Bin_486_scaffold_261982_3	D4993_C5_H3_Bin_486		BREX__pglXI	685	defense-finder-models/DefenseFinder_5/BREX/BREX_III	UserReplicon_BREX_III_1	1	1	0.571	4	1	BREX__pglXI	mandatory	859	2.9e-263	873	0.808	0.875	15	766
Asgard	D4993_C5_H3_Bin_486_scaffold_261982_5	D4993_C5_H3_Bin_486		BREX__brxF	687	defense-finder-models/DefenseFinder_5/BREX/BREX_III	UserReplicon_BREX_III_1	1	1	0.571	4	1	BREX__brxF	mandatory	161	2.4e-45	151.1	0.815	0.932	8	157
Asgard	D4993_C5_H3_Bin_497_scaffold_167487_1	D4993_C5_H3_Bin_497	Lokiarchaeles	Cas__cas1_I-E_1	494	defense-finder-models/Cas/Cas/CAS_Class1-Subtype-I-E	UserReplicon_CAS_Class1-Subtype-I-E_1	1	1	0.25	2	1	Cas__cas1_I-E_1	mandatory	389	8.9e-99	327.5	1	0.699	11	282
Asgard	D4993_C5_H3_Bin_497_scaffold_167487_2	D4993_C5_H3_Bin_497	Lokiarchaeles	Cas__cas2_I-E_1	495	defense-finder-models/Cas/Cas/CAS_Class1-Subtype-I-E	UserReplicon_CAS_Class1-Subtype-I-E_1	1	1	0.25	2	1	Cas__cas2_I-E_1	accessory	434	8.5e-22	74.6	0.977	0.194	6	89
Asgard	D4993_C5_H3_Bin_497_scaffold_189326_16	D4993_C5_H3_Bin_497	Lokiarchaeles	RM_Type_IIG__Type_IIG	629	defense-finder-models/RM/RM/RM_Type_IIG	UserReplicon_RM_Type_IIG_1	1	1	1	1	1	RM_Type_IIG__Type_IIG	mandatory	1276	1.2e-103	345.7	0.946	0.727	297	1224
Asgard	D4993_C5_H3_Bin_497_scaffold_192121_1	D4993_C5_H3_Bin_497	Lokiarchaeles	pAgo__COG1431_pAgo	650	defense-finder-models/DefenseFinder_5/pAgo/pAgo	UserReplicon_pAgo_2	1	1	1	1	1	pAgo__pAgo_LongA	mandatory	603	4.7e-36	122.2	0.62	0.75	144	595
Asgard	D4993_C5_H3_Bin_497_scaffold_94162_8	D4993_C5_H3_Bin_497	Lokiarchaeles	Retron__RT_Tot	3156	defense-finder-models/DefenseFinder_5/Retron/Retron_XIII	UserReplicon_Retron_XIII_1	1	1	0.667	1.5	1	Retron__RT_Tot	mandatory	502	9.6e-168	557.5	1.481	0.986	6	500
Asgard	D4993_C5_H3_Bin_497_scaffold_94162_9	D4993_C5_H3_Bin_497	Lokiarchaeles	Retron_XIII__WHSWIM	3157	defense-finder-models/DefenseFinder_5/Retron/Retron_XIII	UserReplicon_Retron_XIII_1	1	1	0.667	1.5	1	Retron_XIII__WHSWIM	accessory	625	7.8e-164	543.7	0.954	0.936	6	590
Asgard	D4993_C5_H3_Bin_532_scaffold_34840_1	D4993_C5_H3_Bin_532	Heimdallarchaeaceae	RM_Type_II__Type_II_REases	1336	defense-finder-models/RM/RM/RM_Type_II	UserReplicon_RM_Type_II_1	1	1	1	2	2	RM_Type_II__Type_II_REases	mandatory	340	2.8e-10	37.3	0.618	0.524	151	328
Asgard	D4993_C5_H3_Bin_532_scaffold_34840_2	D4993_C5_H3_Bin_532	Heimdallarchaeaceae	RM_Type_II__Type_II_MTases	1337	defense-finder-models/RM/RM/RM_Type_II	UserReplicon_RM_Type_II_1	1	1	1	2	2	RM_Type_II__Type_II_MTases	mandatory	340	3.7e-118	391.2	0.781	0.826	52	332
Asgard	D4993_C5_H3_Bin_532_scaffold_350809_1	D4993_C5_H3_Bin_532	Heimdallarchaeaceae	RM_Type_II__Type_II_MTases	1340	defense-finder-models/RM/RM/RM_Type_II	UserReplicon_RM_Type_II_1	1	1	1	2	2	RM_Type_II__Type_II_MTases	mandatory	232	4.9e-30	102	0.451	0.789	44	226
Asgard	D4993_C5_H3_Bin_532_scaffold_459252_1	D4993_C5_H3_Bin_532	Heimdallarchaeaceae	Cas__cas2_I_II_III_IV_V_VI_5	2030	defense-finder-models/Cas/Cas/CAS_Class1-Subtype-I-B	UserReplicon_CAS_Class1-Subtype-I-B_1	1	1	0.625	5	1	Cas__cas2_I_II_III_IV_V_VI_3	accessory	91	2.7e-28	95.3	0.978	0.934	6	90
Asgard	D4993_C5_H3_Bin_532_scaffold_459252_2	D4993_C5_H3_Bin_532	Heimdallarchaeaceae	Cas__cas1_I_II_III_IV_V_VI_7	2031	defense-finder-models/Cas/Cas/CAS_Class1-Subtype-I-B	UserReplicon_CAS_Class1-Subtype-I-B_1	1	1	0.625	5	1	Cas__cas1_I_II_III_IV_V_VI_7	accessory	325	9.1e-121	400.1	0.997	0.978	5	322
Asgard	D4993_C5_H3_Bin_532_scaffold_459252_3	D4993_C5_H3_Bin_532	Heimdallarchaeaceae	Cas__cas4_I_II_III_IV_V_VI_6	2032	defense-finder-models/Cas/Cas/CAS_Class1-Subtype-I-B	UserReplicon_CAS_Class1-Subtype-I-B_1	1	1	0.625	5	1	Cas__cas4_I_II_III_IV_V_VI_6	accessory	175	8.6e-47	156.4	0.994	0.909	16	174
Asgard	D4993_C5_H3_Bin_532_scaffold_459252_4	D4993_C5_H3_Bin_532	Heimdallarchaeaceae	Cas__cas3_I_5	2033	defense-finder-models/Cas/Cas/CAS_Class1-Subtype-I-B	UserReplicon_CAS_Class1-Subtype-I-B_1	1	1	0.625	5	1	Cas__cas3_I_5	accessory	821	3.2e-58	194.8	0.726	0.666	252	798
Asgard	D4993_C5_H3_Bin_532_scaffold_459252_5	D4993_C5_H3_Bin_532	Heimdallarchaeaceae	Cas__cas5_I-B_17	2034	defense-finder-models/Cas/Cas/CAS_Class1-Subtype-I-B	UserReplicon_CAS_Class1-Subtype-I-B_1	1	1	0.625	5	1	Cas__cas5_I-B_6	mandatory	250	1.7e-35	120	0.835	0.84	10	219
Asgard	D4993_C5_H3_Bin_603_scaffold_120753_3	D4993_C5_H3_Bin_603_clean	Baldrarchaeia	pAgo__pAgo_LongA	111	defense-finder-models/DefenseFinder_5/pAgo/pAgo	UserReplicon_pAgo_1	1	1	1	1	2	pAgo__pAgo_LongA	mandatory	405	1.5e-50	169.7	0.419	0.768	95	405
Asgard	D4993_C5_H3_Bin_603_scaffold_120753_4	D4993_C5_H3_Bin_603_clean	Baldrarchaeia	pAgo__COG1431_pAgo	112	defense-finder-models/DefenseFinder_5/pAgo/pAgo	UserReplicon_pAgo_1	1	1	1	1	2	pAgo__pAgo_LongA	mandatory	429	2.3e-16	57	0.426	0.739	103	419
Asgard	D4993_C5_H3_Bin_603_scaffold_227772_1	D4993_C5_H3_Bin_603_clean	Baldrarchaeia	pAgo__pAgo_Short	961	defense-finder-models/DefenseFinder_5/pAgo/pAgo	UserReplicon_pAgo_2	1	1	1	1	1	pAgo__pAgo_LongA	mandatory	214	2.6e-25	86.7	0.362	0.822	22	197
Asgard	D4993_C5_H3_Bin_603_scaffold_405397_1	D4993_C5_H3_Bin_603_clean	Baldrarchaeia	Cas__cas5_I-A_4	2178	defense-finder-models/Cas/Cas/CAS_Class1-Subtype-I-A	UserReplicon_CAS_Class1-Subtype-I-A_1	1	1	0.444	4	1	Cas__cas5a_I-A_1	mandatory	85	5e-20	69.7	0.469	0.965	4	85
Asgard	D4993_C5_H3_Bin_603_scaffold_405397_2	D4993_C5_H3_Bin_603_clean	Baldrarchaeia	Cas__cas7_I-A_1	2179	defense-finder-models/Cas/Cas/CAS_Class1-Subtype-I-A	UserReplicon_CAS_Class1-Subtype-I-A_1	1	1	0.444	4	1	Cas__cas7_I-A_1	mandatory	323	3.4e-95	315.9	0.996	0.87	9	289
Asgard	D4993_C5_H3_Bin_603_scaffold_405397_3	D4993_C5_H3_Bin_603_clean	Baldrarchaeia	Cas__csa5gr11_I-A_3	2180	defense-finder-models/Cas/Cas/CAS_Class1-Subtype-I-A	UserReplicon_CAS_Class1-Subtype-I-A_1	1	1	0.444	4	1	Cas__csa5gr11_I-A_3	mandatory	117	6.2e-14	49.5	0.98	0.786	15	106
Asgard	D4993_C5_H3_Bin_603_scaffold_405397_4	D4993_C5_H3_Bin_603_clean	Baldrarchaeia	Cas__casR_I_2	2181	defense-finder-models/Cas/Cas/CAS_Class1-Subtype-I-A	UserReplicon_CAS_Class1-Subtype-I-A_1	1	1	0.444	4	1	Cas__casR_I_1	neutral	212	5.5e-37	124.5	0.959	0.991	1	210
Asgard	D4993_C5_H3_Bin_603_scaffold_405397_5	D4993_C5_H3_Bin_603_clean	Baldrarchaeia	Cas__cas6_I_II_III_IV_V_VI_22	2182	defense-finder-models/Cas/Cas/CAS_Class1-Subtype-I-A	UserReplicon_CAS_Class1-Subtype-I-A_1	1	1	0.444	4	1	Cas__cas6_I-A_III-D_3	accessory	299	1.2e-17	62	1	0.475	138	279
Asgard	D4993_C5_H3_Bin_603_scaffold_65028_2	D4993_C5_H3_Bin_603_clean	Baldrarchaeia	RloC__RloC	2823	defense-finder-models/DefenseFinder_1/RloC/RloC	UserReplicon_RloC_1	1	1	1	1	1	RloC__RloC	mandatory	617	2.6e-39	132.9	0.729	0.885	37	582
Asgard	D4993_C5_H3_Bin_680_scaffold_171691_2	D4993_C5_H3_Bin_680	Heimdallarchaeaceae	RM_Type_III__Type_III_MTases	348	defense-finder-models/RM/RM/RM_Type_III	UserReplicon_RM_Type_III_1	1	1	1	2	1	RM_Type_III__Type_III_MTases	mandatory	679	1.5e-163	543.1	0.869	0.81	129	678
Asgard	D4993_C5_H3_Bin_680_scaffold_171691_3	D4993_C5_H3_Bin_680	Heimdallarchaeaceae	RM_Type_III__Type_III_REases	349	defense-finder-models/RM/RM/RM_Type_III	UserReplicon_RM_Type_III_1	1	1	1	2	1	RM_Type_III__Type_III_REases	mandatory	876	8.8e-52	173.5	0.868	0.96	25	865
Asgard	D4993_C5_H3_Bin_680_scaffold_322916_1	D4993_C5_H3_Bin_680	Heimdallarchaeaceae	AVAST_II__Avs2A	1223	defense-finder-models/DefenseFinder_2/AVAST/AVAST_II	UserReplicon_AVAST_II_1	1	1	1	1	1	AVAST_II__Avs2A	mandatory	1447	1.6e-37	125.8	0.409	0.445	362	1005
Asgard	D4993_C5_H3_Bin_769_scaffold_214956_10	D4993_C5_H3_Bin_769	Helarchaeles	Cas__cas5_I-B_17	714	defense-finder-models/Cas/Cas/CAS_Class1-Subtype-I-B	UserReplicon_CAS_Class1-Subtype-I-B_1	1	1	0.5	4	1	Cas__cas5_I-B_6	mandatory	287	2.9e-28	96.6	0.756	0.693	21	219
Asgard	D4993_C5_H3_Bin_769_scaffold_214956_2	D4993_C5_H3_Bin_769	Helarchaeles	Cas__cas1_I_II_III_IV_V_VI_1	716	defense-finder-models/Cas/Cas/CAS_Class1-Subtype-I-B	UserReplicon_CAS_Class1-Subtype-I-B_1	1	1	0.5	4	1	Cas__cas1_I_II_III_IV_V_VI_7	accessory	340	1.7e-82	274.5	0.994	0.956	2	326
Asgard	D4993_C5_H3_Bin_769_scaffold_214956_3	D4993_C5_H3_Bin_769	Helarchaeles	Cas__cas2_I_II_III_IV_V_VI_13	717	defense-finder-models/Cas/Cas/CAS_Class1-Subtype-I-B	UserReplicon_CAS_Class1-Subtype-I-B_1	1	1	0.5	4	1	Cas__cas2_I_II_III_IV_V_VI_3	accessory	102	7.1e-14	49.3	0.986	0.716	1	73
Asgard	D4993_C5_H3_Bin_769_scaffold_214956_4	D4993_C5_H3_Bin_769	Helarchaeles	Cas__cas6_I_II_III_IV_V_VI_22	718	defense-finder-models/Cas/Cas/CAS_Class1-Subtype-I-B	UserReplicon_CAS_Class1-Subtype-I-B_1	1	1	0.5	4	1	Cas__cas6_I-B_III_1	accessory	269	4.4e-16	57	1	0.446	128	247
Asgard	D4993_C5_H3_Bin_769_scaffold_330529_2	D4993_C5_H3_Bin_769	Helarchaeles	Cas__csx1_III_11	1558	defense-finder-models/Cas/Cas/CAS_Class1-Subtype-III-A	UserReplicon_CAS_Class1-Subtype-III-A_2	1	1	0.667	6	1	Cas__csx1_III_10	accessory	581	7.2e-50	167.4	0.992	0.699	139	544
Asgard	D4993_C5_H3_Bin_769_scaffold_330529_5	D4993_C5_H3_Bin_769	Helarchaeles	Cas__csm5gr7_III-A_3	1561	defense-finder-models/Cas/Cas/CAS_Class1-Subtype-III-A	UserReplicon_CAS_Class1-Subtype-III-A_2	1	1	0.667	6	1	Cas__csm5gr7_III-A_2	mandatory	382	1.5e-58	196.7	0.984	0.966	14	382
Asgard	D4993_C5_H3_Bin_769_scaffold_330529_6	D4993_C5_H3_Bin_769	Helarchaeles	Cas__csm4gr5_III-A_1	1562	defense-finder-models/Cas/Cas/CAS_Class1-Subtype-III-A	UserReplicon_CAS_Class1-Subtype-III-A_2	1	1	0.667	6	1	Cas__csm4gr5_III-A_3	mandatory	320	9.3e-69	229.5	0.99	0.953	5	309
Asgard	D4993_C5_H3_Bin_769_scaffold_330529_7	D4993_C5_H3_Bin_769	Helarchaeles	Cas__csm3gr7_III-A_1	1563	defense-finder-models/Cas/Cas/CAS_Class1-Subtype-III-A	UserReplicon_CAS_Class1-Subtype-III-A_2	1	1	0.667	6	1	Cas__csm3gr7_III-A_1	mandatory	239	3.3e-77	256.6	0.986	0.921	8	227
Asgard	D4993_C5_H3_Bin_769_scaffold_330529_8	D4993_C5_H3_Bin_769	Helarchaeles	Cas__csm2gr11_III-A_15	1564	defense-finder-models/Cas/Cas/CAS_Class1-Subtype-III-A	UserReplicon_CAS_Class1-Subtype-III-A_2	1	1	0.667	6	1	Cas__csm2gr11_III-A_15	mandatory	174	1.7e-20	71.6	0.864	0.54	78	171
Asgard	D4993_C5_H3_Bin_769_scaffold_330529_9	D4993_C5_H3_Bin_769	Helarchaeles	Cas__cas10_III-A_1	1565	defense-finder-models/Cas/Cas/CAS_Class1-Subtype-III-A	UserReplicon_CAS_Class1-Subtype-III-A_2	1	1	0.667	6	1	Cas__cas10_III-A_1	mandatory	814	8.7e-168	557.3	0.998	0.823	8	677
Asgard	D4993_C5_H3_Bin_769_scaffold_337959_17	D4993_C5_H3_Bin_769	Helarchaeles	RM_Type_II__Type_II_REases	1627	defense-finder-models/RM/RM/RM_Type_II	UserReplicon_RM_Type_II_1	1	1	1	2	1	RM_Type_II__Type_II_REases	mandatory	238	6.1e-26	89.9	0.771	0.891	26	237
Asgard	D4993_C5_H3_Bin_769_scaffold_337959_18	D4993_C5_H3_Bin_769	Helarchaeles	RM_Type_II__Type_II_MTases	1628	defense-finder-models/RM/RM/RM_Type_II	UserReplicon_RM_Type_II_1	1	1	1	2	1	RM_Type_II__Type_II_MTases	mandatory	585	1e-09	35	0.314	0.222	58	187
Asgard	D4993_C5_H4_Bin_33_scaffold_50808_1	D4993_C5_H4_Bin_33	Odinarchaeia	Cas__cas2_I_II_III_IV_V_VI_5	685	defense-finder-models/Cas/Cas/CAS_Cluster	UserReplicon_CAS_Cluster_1	1	1	0.06	3	1	Cas__cas2_I_II_III_IV_V_VI_1	mandatory	87	1.6e-29	98.1	0.978	0.977	1	85
Asgard	D4993_C5_H4_Bin_33_scaffold_50808_2	D4993_C5_H4_Bin_33	Odinarchaeia	Cas__cas1_I_II_III_IV_V_VI_7	686	defense-finder-models/Cas/Cas/CAS_Cluster	UserReplicon_CAS_Cluster_1	1	1	0.06	3	1	Cas__cas1_I_II_III_IV_V_VI_1	mandatory	329	1.2e-143	474.1	1	0.982	4	326
Asgard	D4993_C5_H4_Bin_33_scaffold_50808_3	D4993_C5_H4_Bin_33	Odinarchaeia	Cas__cas4_I_II_III_IV_V_VI_6	687	defense-finder-models/Cas/Cas/CAS_Cluster	UserReplicon_CAS_Cluster_1	1	1	0.06	3	1	Cas__cas4_I_II_III_IV_V_VI_1	mandatory	188	2.2e-55	183.1	0.994	0.824	33	187
Asgard	D4993_C5_H4_Bin_46_scaffold_32990_3	D4993_C5_H4_Bin_46	Lokiarchaeles	RM_Type_IV__Type_IV_REases	1097	defense-finder-models/RM/RM/RM_Type_IV	UserReplicon_RM_Type_IV_1	1	1	1	1	1	RM_Type_IV__Type_IV_REases	mandatory	506	6.2e-39	131.8	0.603	0.514	177	436
Asgard	D4993_C5_H4_Bin_46_scaffold_75150_2	D4993_C5_H4_Bin_46	Lokiarchaeles	Cas__cmr5gr11_III-C_11	2109	defense-finder-models/Cas/Cas/CAS_Class1-Subtype-III-C	UserReplicon_CAS_Class1-Subtype-III-C_1	1	1	0.333	2	1	Cas__cmr5gr11_III-C_11	accessory	129	3.7e-32	108.6	0.961	0.969	1	125
Asgard	D4993_C5_H4_Bin_46_scaffold_75150_3	D4993_C5_H4_Bin_46	Lokiarchaeles	Cas__cmr3gr5_III-C_1	2110	defense-finder-models/Cas/Cas/CAS_Class1-Subtype-III-C	UserReplicon_CAS_Class1-Subtype-III-C_1	1	1	0.333	2	1	Cas__cmr3gr5_III-C_1	mandatory	313	6.6e-83	275.6	0.993	0.978	1	306
Asgard	D4993_C5_H4_Bin_5_scaffold_106656_2	D4993_C5_H4_Bin_5	Helarchaeles	RM_Type_IV__Type_IV_REases	174	defense-finder-models/RM/RM/RM_Type_IV	UserReplicon_RM_Type_IV_2	1	1	1	1	1	RM_Type_IV__Type_IV_REases	mandatory	709	6.2e-83	277	0.774	0.623	253	694
Asgard	D4993_C5_H4_Bin_5_scaffold_18482_1	D4993_C5_H4_Bin_5	Helarchaeles	Borvo__BovA_addition	749	defense-finder-models/DefenseFinder_5/Borvo/Borvo	UserReplicon_Borvo_1	1	1	1	1	1	Borvo__BovA	mandatory	371	1.4e-10	37.8	0.239	0.458	189	358
Asgard	D4993_C5_H4_Bin_5_scaffold_7848_6	D4993_C5_H4_Bin_5	Helarchaeles	RM_Type_IIG__Type_IIG	2064	defense-finder-models/RM/RM/RM_Type_IIG	UserReplicon_RM_Type_IIG_1	1	1	1	1	1	RM_Type_IIG__Type_IIG	mandatory	896	1.6e-105	351.7	0.737	0.896	23	825
Asgard	D4993_C5_H4_Bin_5_scaffold_99253_3	D4993_C5_H4_Bin_5	Helarchaeles	pAgo__pAgo_LongB	2546	defense-finder-models/DefenseFinder_5/pAgo/pAgo	UserReplicon_pAgo_2	1	1	1	1	1	pAgo__pAgo_LongA	mandatory	175	1e-30	104	0.259	0.971	6	175
Asgard	D4993_C5_LG_Bin_111_scaffold_253158_1	D4993_C5_LG_Bin_111	Heimdallarchaeaceae	Cas__cas3_I_5	533	defense-finder-models/Cas/Cas/CAS_Class1-Subtype-I-B	UserReplicon_CAS_Class1-Subtype-I-B_1	1	1	0.5	4	1	Cas__cas3_I_5	accessory	831	7.6e-46	153.3	0.68	0.658	152	698
Asgard	D4993_C5_LG_Bin_111_scaffold_253158_2	D4993_C5_LG_Bin_111	Heimdallarchaeaceae	Cas__cas5_I-B_17	534	defense-finder-models/Cas/Cas/CAS_Class1-Subtype-I-B	UserReplicon_CAS_Class1-Subtype-I-B_1	1	1	0.5	4	1	Cas__cas5_I-B_6	mandatory	245	3.9e-43	144.4	0.992	0.967	8	244
Asgard	D4993_C5_LG_Bin_111_scaffold_253158_3	D4993_C5_LG_Bin_111	Heimdallarchaeaceae	Cas__cas7_I-B_8	535	defense-finder-models/Cas/Cas/CAS_Class1-Subtype-I-B	UserReplicon_CAS_Class1-Subtype-I-B_1	1	1	0.5	4	1	Cas__cas7_I-B_6	mandatory	336	7.3e-97	320.7	0.997	0.893	8	307
Asgard	D4993_C5_LG_Bin_111_scaffold_253158_4	D4993_C5_LG_Bin_111	Heimdallarchaeaceae	Cas__cas8b1_I-B_14	536	defense-finder-models/Cas/Cas/CAS_Class1-Subtype-I-B	UserReplicon_CAS_Class1-Subtype-I-B_1	1	1	0.5	4	1	Cas__cas8b2_I-B_2	mandatory	631	2.2e-113	376.5	0.998	0.968	1	611
Asgard	D4993_C5_LG_Bin_146_scaffold_115566_1	D4993_C5_LG_Bin_146_clean	Thorarchaeia	Cas__csm3gr7_III-D_2	70	defense-finder-models/Cas/Cas/CAS_Class1-Subtype-III-D	UserReplicon_CAS_Class1-Subtype-III-D_3	1	1	0.625	5	1	Cas__csm3gr7_III-D_1	mandatory	439	4.5e-51	171.2	0.619	0.911	40	439
Asgard	D4993_C5_LG_Bin_146_scaffold_115566_2	D4993_C5_LG_Bin_146_clean	Thorarchaeia	Cas__csx19_III-D_2	74	defense-finder-models/Cas/Cas/CAS_Class1-Subtype-III-D	UserReplicon_CAS_Class1-Subtype-III-D_3	1	1	0.625	5	1	Cas__csx19_III-D_2	mandatory	197	1.2e-20	70.5	0.811	0.827	34	196
Asgard	D4993_C5_LG_Bin_146_scaffold_115566_4	D4993_C5_LG_Bin_146_clean	Thorarchaeia	Cas__csx10gr5_III-D_3	76	defense-finder-models/Cas/Cas/CAS_Class1-Subtype-III-D	UserReplicon_CAS_Class1-Subtype-III-D_3	1	1	0.625	5	1	Cas__csx10gr5_III-D_3	mandatory	530	8.4e-22	74.6	0.967	0.647	1	343
Asgard	D4993_C5_LG_Bin_146_scaffold_115566_5	D4993_C5_LG_Bin_146_clean	Thorarchaeia	Cas__csm3gr7_III-D_3	77	defense-finder-models/Cas/Cas/CAS_Class1-Subtype-III-D	UserReplicon_CAS_Class1-Subtype-III-D_3	1	1	0.625	5	1	Cas__csm3gr7_III-D_1	mandatory	213	8e-47	156.1	0.912	0.901	5	196
Asgard	D4993_C5_LG_Bin_146_scaffold_115566_6	D4993_C5_LG_Bin_146_clean	Thorarchaeia	Cas__cas10_III-D_3	78	defense-finder-models/Cas/Cas/CAS_Class1-Subtype-III-D	UserReplicon_CAS_Class1-Subtype-III-D_3	1	1	0.625	5	1	Cas__cas10_III-D_1	mandatory	528	1.7e-87	290.8	0.99	0.801	2	424
Asgard	D4993_C5_LG_Bin_146_scaffold_115566_7	D4993_C5_LG_Bin_146_clean	Thorarchaeia	Cas__csx1_III_17	79	defense-finder-models/Cas/Cas/CAS_Class1-Subtype-III-D	UserReplicon_CAS_Class1-Subtype-III-D_3	1	1	0.625	5	1	Cas__csx1_III_10	accessory	339	2.2e-23	79.4	0.417	0.472	10	169
Asgard	D4993_C5_LG_Bin_146_scaffold_115566_8	D4993_C5_LG_Bin_146_clean	Thorarchaeia	Cas__csx1_III_19	80	defense-finder-models/Cas/Cas/CAS_Class1-Subtype-III-D	UserReplicon_CAS_Class1-Subtype-III-D_3	1	1	0.625	5	1	Cas__csx1_III_10	accessory	575	1.3e-34	117.1	1	0.65	4	377
Asgard	D4993_C5_LG_Bin_146_scaffold_180148_1	D4993_C5_LG_Bin_146_clean	Thorarchaeia	Cas__cas3HD_I_1	302	defense-finder-models/Cas/Cas/CAS_Class1-Subtype-I-B	UserReplicon_CAS_Class1-Subtype-I-B_1	1	1	0.625	5	1	Cas__cas3_I_5	accessory	113	2.8e-17	59.9	0.562	0.92	6	109
Asgard	D4993_C5_LG_Bin_146_scaffold_180148_2	D4993_C5_LG_Bin_146_clean	Thorarchaeia	Cas__cas5_I-B_1	303	defense-finder-models/Cas/Cas/CAS_Class1-Subtype-I-B	UserReplicon_CAS_Class1-Subtype-I-B_1	1	1	0.625	5	1	Cas__cas5_I-B_6	mandatory	226	4.4e-47	157.1	0.873	0.823	10	195
Asgard	D4993_C5_LG_Bin_146_scaffold_180148_3	D4993_C5_LG_Bin_146_clean	Thorarchaeia	Cas__cas7_I-B_6	304	defense-finder-models/Cas/Cas/CAS_Class1-Subtype-I-B	UserReplicon_CAS_Class1-Subtype-I-B_1	1	1	0.625	5	1	Cas__cas7_I-B_6	mandatory	339	1.8e-59	198.1	0.967	0.914	19	328
Asgard	D4993_C5_LG_Bin_146_scaffold_180148_4	D4993_C5_LG_Bin_146_clean	Thorarchaeia	Cas__cas8b2_I-B_2	305	defense-finder-models/Cas/Cas/CAS_Class1-Subtype-I-B	UserReplicon_CAS_Class1-Subtype-I-B_1	1	1	0.625	5	1	Cas__cas8b2_I-B_2	mandatory	456	4.9e-31	104.9	0.988	0.719	102	429
Asgard	D4993_C5_LG_Bin_146_scaffold_180148_5	D4993_C5_LG_Bin_146_clean	Thorarchaeia	Cas__cas6_I_II_III_IV_V_VI_10	306	defense-finder-models/Cas/Cas/CAS_Class1-Subtype-I-B	UserReplicon_CAS_Class1-Subtype-I-B_1	1	1	0.625	5	1	Cas__cas6_I-B_III_1	accessory	242	7.4e-65	216	0.996	0.992	1	240
Asgard	D4993_C5_LG_Bin_146_scaffold_180148_7	D4993_C5_LG_Bin_146_clean	Thorarchaeia	Cas__casR_I_2	308	defense-finder-models/Cas/Cas/CAS_Class1-Subtype-I-B	UserReplicon_CAS_Class1-Subtype-I-B_1	1	1	0.625	5	1	Cas__casR_I_1	neutral	226	1.4e-11	40.7	0.858	0.814	31	214
Asgard	D4993_C5_LG_Bin_146_scaffold_272586_1	D4993_C5_LG_Bin_146_clean	Thorarchaeia	Cas__cas3_I_5	715	defense-finder-models/Cas/Cas/CAS_Cluster	UserReplicon_CAS_Cluster_9	1	1	0.06	3	1	Cas__cas3_I_5	neutral	676	5.5e-83	276.2	0.623	0.666	179	628
Asgard	D4993_C5_LG_Bin_146_scaffold_272586_2	D4993_C5_LG_Bin_146_clean	Thorarchaeia	Cas__cas4_I_II_III_IV_V_VI_6	716	defense-finder-models/Cas/Cas/CAS_Cluster	UserReplicon_CAS_Cluster_9	1	1	0.06	3	1	Cas__cas4_I_II_III_IV_V_VI_1	mandatory	173	2.3e-49	164.3	0.988	0.913	14	171
Asgard	D4993_C5_LG_Bin_146_scaffold_272586_3	D4993_C5_LG_Bin_146_clean	Thorarchaeia	Cas__cas1_I_II_III_IV_V_VI_7	717	defense-finder-models/Cas/Cas/CAS_Cluster	UserReplicon_CAS_Cluster_9	1	1	0.06	3	1	Cas__cas1_I_II_III_IV_V_VI_1	mandatory	330	6.2e-112	370.6	0.997	0.973	4	324
Asgard	D4993_C5_LG_Bin_146_scaffold_272586_4	D4993_C5_LG_Bin_146_clean	Thorarchaeia	Cas__cas2_I_II_III_IV_V_VI_5	718	defense-finder-models/Cas/Cas/CAS_Cluster	UserReplicon_CAS_Cluster_9	1	1	0.06	3	1	Cas__cas2_I_II_III_IV_V_VI_1	mandatory	87	3e-26	88.3	0.966	0.966	1	84
Asgard	D4993_C5_LG_Bin_146_scaffold_286028_4	D4993_C5_LG_Bin_146_clean	Thorarchaeia	RM_Type_II__Type_II_MTases	796	defense-finder-models/RM/RM/RM_Type_II	UserReplicon_RM_Type_II_1	1	1	1	2	1	RM_Type_II__Type_II_MTases	mandatory	284	1.6e-56	188.5	0.656	0.93	4	267
Asgard	D4993_C5_LG_Bin_146_scaffold_286028_5	D4993_C5_LG_Bin_146_clean	Thorarchaeia	RM_Type_II__Type_II_REases	797	defense-finder-models/RM/RM/RM_Type_II	UserReplicon_RM_Type_II_1	1	1	1	2	1	RM_Type_II__Type_II_REases	mandatory	250	1.7e-13	48	0.931	0.944	6	241
Asgard	D4993_C5_LG_Bin_146_scaffold_441756_3	D4993_C5_LG_Bin_146_clean	Thorarchaeia	Cas__csc2gr7_I-D_1	1489	defense-finder-models/Cas/Cas/CAS_Class1-Subtype-I-D	UserReplicon_CAS_Class1-Subtype-I-D_2	1	1	0.625	5	1	Cas__csc2gr7_I-D_1	mandatory	311	2.9e-36	122	0.934	0.801	29	277
Asgard	D4993_C5_LG_Bin_146_scaffold_441756_4	D4993_C5_LG_Bin_146_clean	Thorarchaeia	Cas__csc1gr5_I-D_2	1490	defense-finder-models/Cas/Cas/CAS_Class1-Subtype-I-D	UserReplicon_CAS_Class1-Subtype-I-D_2	1	1	0.625	5	1	Cas__csc1gr5_I-D_2	mandatory	260	3.8e-22	75.6	0.938	0.854	13	234
Asgard	D4993_C5_LG_Bin_146_scaffold_441756_5	D4993_C5_LG_Bin_146_clean	Thorarchaeia	Cas__cas3_I-D_4	1491	defense-finder-models/Cas/Cas/CAS_Class1-Subtype-I-D	UserReplicon_CAS_Class1-Subtype-I-D_2	1	1	0.625	5	1	Cas__cas3_I-D_4	accessory	691	1.5e-41	139.3	0.994	0.524	30	391
Asgard	D4993_C5_LG_Bin_146_scaffold_441756_6	D4993_C5_LG_Bin_146_clean	Thorarchaeia	Cas__cas6_I_II_III_IV_V_VI_22	1492	defense-finder-models/Cas/Cas/CAS_Class1-Subtype-I-D	UserReplicon_CAS_Class1-Subtype-I-D_2	1	1	0.625	5	1	Cas__cas6_I-A_III-D_3	accessory	303	4.7e-19	65.8	0.991	0.393	142	260
Asgard	D4993_C5_LG_Bin_146_scaffold_441756_7	D4993_C5_LG_Bin_146_clean	Thorarchaeia	Cas__cas4_I_II_III_IV_V_VI_7	1493	defense-finder-models/Cas/Cas/CAS_Class1-Subtype-I-D	UserReplicon_CAS_Class1-Subtype-I-D_2	1	1	0.625	5	1	Cas__cas4_I_II_III_IV_V_VI_1	accessory	313	6.3e-78	258.8	0.973	0.974	9	313
Asgard	D4993_C5_LG_Bin_146_scaffold_441756_8	D4993_C5_LG_Bin_146_clean	Thorarchaeia	Cas__casR_I_2	1494	defense-finder-models/Cas/Cas/CAS_Class1-Subtype-I-D	UserReplicon_CAS_Class1-Subtype-I-D_2	1	1	0.625	5	1	Cas__casR_I_1	neutral	216	3.1e-13	46.1	0.972	0.954	2	207
Asgard	D4993_C5_LG_Bin_146_scaffold_97224_4	D4993_C5_LG_Bin_146_clean	Thorarchaeia	ShosTA__ShosT	1802	defense-finder-models/DefenseFinder_2/ShosTA/ShosTA	UserReplicon_ShosTA_1	1	1	1	2	1	ShosTA__ShosT	mandatory	232	1.7e-09	34.5	0.186	0.185	189	231
Asgard	D4993_C5_LG_Bin_146_scaffold_97224_5	D4993_C5_LG_Bin_146_clean	Thorarchaeia	ShosTA__ShosA	1803	defense-finder-models/DefenseFinder_2/ShosTA/ShosTA	UserReplicon_ShosTA_1	1	1	1	2	1	ShosTA__ShosA	mandatory	311	6.1e-70	232.4	0.782	0.772	58	297
Asgard	D4993_C5_LG_Bin_231_scaffold_390412_1	D4993_C5_LG_Bin_231_clean	Gefionarchaeia	Cas__csm2gr11_III-A_15	874	defense-finder-models/Cas/Cas/CAS_Class1-Subtype-III-A	UserReplicon_CAS_Class1-Subtype-III-A_1	1	1	0.222	2	1	Cas__csm2gr11_III-A_15	mandatory	131	1.4e-11	41.6	0.591	0.489	65	128
Asgard	D4993_C5_LG_Bin_231_scaffold_390412_2	D4993_C5_LG_Bin_231_clean	Gefionarchaeia	Cas__cas10_III-A_1	875	defense-finder-models/Cas/Cas/CAS_Class1-Subtype-III-A	UserReplicon_CAS_Class1-Subtype-III-A_1	1	1	0.222	2	1	Cas__cas10_III-A_1	mandatory	932	1.4e-114	380.2	0.998	0.763	9	719
Asgard	D4993_C5_LG_Bin_247_scaffold_105850_2	D4993_C5_LG_Bin_247	Lokiarchaeles	Cas__cas4_I_II_III_IV_V_VI_1	32	defense-finder-models/Cas/Cas/CAS_Cluster	UserReplicon_CAS_Cluster_9	1	1	0.06	3	1	Cas__cas4_I_II_III_IV_V_VI_1	mandatory	249	1.5e-16	58.2	0.682	0.542	112	246
Asgard	D4993_C5_LG_Bin_247_scaffold_105850_3	D4993_C5_LG_Bin_247	Lokiarchaeles	Cas__cas2_I_II_III_IV_V_VI_13	33	defense-finder-models/Cas/Cas/CAS_Cluster	UserReplicon_CAS_Cluster_9	1	1	0.06	3	1	Cas__cas2_I_II_III_IV_V_VI_1	mandatory	401	5.3e-16	55.8	0.986	0.182	1	73
Asgard	D4993_C5_LG_Bin_247_scaffold_105850_4	D4993_C5_LG_Bin_247	Lokiarchaeles	Cas__cas1_I_II_III_IV_V_VI_8	34	defense-finder-models/Cas/Cas/CAS_Cluster	UserReplicon_CAS_Cluster_9	1	1	0.06	3	1	Cas__cas1_I_II_III_IV_V_VI_1	mandatory	355	6.1e-58	193.6	0.869	0.986	2	351
Asgard	D4993_C5_LG_Bin_247_scaffold_147149_1	D4993_C5_LG_Bin_247	Lokiarchaeles	RM_Type_IIG__Type_IIG	235	defense-finder-models/RM/RM/RM_Type_IIG	UserReplicon_RM_Type_IIG_1	1	1	1	1	1	RM_Type_IIG__Type_IIG	mandatory	840	1.8e-215	715.7	0.926	0.987	5	833
Asgard	D4993_C5_LG_Bin_247_scaffold_170548_1	D4993_C5_LG_Bin_247	Lokiarchaeles	RM_Type_IIG__Type_IIG	359	defense-finder-models/RM/RM/RM_Type_IIG	UserReplicon_RM_Type_IIG_2	1	1	1	1	1	RM_Type_IIG__Type_IIG	mandatory	801	4.5e-144	479.3	0.739	0.762	3	612
Asgard	D4993_C5_LG_Bin_247_scaffold_276564_4	D4993_C5_LG_Bin_247	Lokiarchaeles	Lamassu-Fam__LmuA_effector_Hydrolase	1037	defense-finder-models/DefenseFinder_1/Lamassu-Fam/Lamassu-Fam	UserReplicon_Lamassu-Fam_2	1	1	0.667	2	1	Lamassu-Fam__LmuA_effector_Cap4_nuclease_II	mandatory	237	1.2e-05	21.6	0.223	0.291	43	111
Asgard	D4993_C5_LG_Bin_247_scaffold_27883_3	D4993_C5_LG_Bin_247	Lokiarchaeles	Lamassu-Fam__LmuB_SMC_Cap4_nuclease_II	1042	defense-finder-models/DefenseFinder_1/Lamassu-Fam/Lamassu-Fam	UserReplicon_Lamassu-Fam_2	1	1	0.667	2	1	Lamassu-Fam__LmuB_SMC_Cap4_nuclease_II	mandatory	1177	5e-17	59.3	0.777	0.402	40	512
Asgard	D4993_C5_LG_Bin_247_scaffold_307076_3	D4993_C5_LG_Bin_247	Lokiarchaeles	Cas__cas6_I_II_III_IV_V_VI_20	1157	defense-finder-models/Cas/Cas/CAS_Class1-Subtype-I-B	UserReplicon_CAS_Class1-Subtype-I-B_1	1	1	0.625	5	1	Cas__cas6_I-B_III_1	accessory	67	1.5e-13	48.5	0.464	0.985	2	67
Asgard	D4993_C5_LG_Bin_247_scaffold_307076_4	D4993_C5_LG_Bin_247	Lokiarchaeles	Cas__cas8b1_I-B_14	1158	defense-finder-models/Cas/Cas/CAS_Class1-Subtype-I-B	UserReplicon_CAS_Class1-Subtype-I-B_1	1	1	0.625	5	1	Cas__cas8b2_I-B_2	mandatory	636	3e-121	403.1	0.998	0.973	1	619
Asgard	D4993_C5_LG_Bin_247_scaffold_307076_5	D4993_C5_LG_Bin_247	Lokiarchaeles	Cas__cas7_I-B_8	1159	defense-finder-models/Cas/Cas/CAS_Class1-Subtype-I-B	UserReplicon_CAS_Class1-Subtype-I-B_1	1	1	0.625	5	1	Cas__cas7_I-B_6	mandatory	301	1.1e-81	271.5	0.993	0.95	4	289
Asgard	D4993_C5_LG_Bin_247_scaffold_307076_6	D4993_C5_LG_Bin_247	Lokiarchaeles	Cas__cas5_I-B_17	1160	defense-finder-models/Cas/Cas/CAS_Class1-Subtype-I-B	UserReplicon_CAS_Class1-Subtype-I-B_1	1	1	0.625	5	1	Cas__cas5_I-B_6	mandatory	255	5.1e-26	89	0.773	0.765	5	199
Asgard	D4993_C5_LG_Bin_247_scaffold_307076_9	D4993_C5_LG_Bin_247	Lokiarchaeles	Cas__cas3HD_I_1	1163	defense-finder-models/Cas/Cas/CAS_Class1-Subtype-I-B	UserReplicon_CAS_Class1-Subtype-I-B_1	1	1	0.625	5	1	Cas__cas3_I_5	accessory	367	1.4e-29	100.6	0.951	0.602	22	242
Asgard	D4993_C5_LG_Bin_247_scaffold_450088_1	D4993_C5_LG_Bin_247	Lokiarchaeles	Cas__cas6_I_II_III_IV_V_VI_22	1960	defense-finder-models/Cas/Cas/CAS_Class1-Subtype-III-C	UserReplicon_CAS_Class1-Subtype-III-C_3	1	1	1.5	9	1	Cas__cas6_I_II_III_IV_V_VI_17	accessory	91	5.3e-18	62.8	0.598	0.736	14	80
Asgard	D4993_C5_LG_Bin_247_scaffold_450088_10	D4993_C5_LG_Bin_247	Lokiarchaeles	Cas__cas1_I_II_III_IV_V_VI_7	1961	defense-finder-models/Cas/Cas/CAS_Class1-Subtype-III-C	UserReplicon_CAS_Class1-Subtype-III-C_3	1	1	1.5	9	1	Cas__cas1_I_II_III_IV_V_VI_10	accessory	138	2.1e-17	60.5	0.419	0.986	1	136
Asgard	D4993_C5_LG_Bin_247_scaffold_450088_11	D4993_C5_LG_Bin_247	Lokiarchaeles	Cas__cas2_I_II_III_IV_V_VI_3	1962	defense-finder-models/Cas/Cas/CAS_Class1-Subtype-III-C	UserReplicon_CAS_Class1-Subtype-III-C_3	1	1	1.5	9	1	Cas__cas2_I_II_III_IV_V_VI_3	accessory	110	5.3e-24	81.5	0.987	0.709	22	99
Asgard	D4993_C5_LG_Bin_247_scaffold_450088_3	D4993_C5_LG_Bin_247	Lokiarchaeles	Cas__csm3gr7_III_IV	1964	defense-finder-models/Cas/Cas/CAS_Class1-Subtype-III-C	UserReplicon_CAS_Class1-Subtype-III-C_3	1	1	1.5	9	1	Cas__csm3gr7_III_IV	accessory	394	1.7e-24	84.5	0.995	0.492	7	200
Asgard	D4993_C5_LG_Bin_247_scaffold_450088_4	D4993_C5_LG_Bin_247	Lokiarchaeles	Cas__cmr6gr7_III-C_1	1965	defense-finder-models/Cas/Cas/CAS_Class1-Subtype-III-C	UserReplicon_CAS_Class1-Subtype-III-C_3	1	1	1.5	9	1	Cas__cmr6gr7_III-C_1	mandatory	384	1.1e-77	258.2	0.94	0.63	100	341
Asgard	D4993_C5_LG_Bin_247_scaffold_450088_5	D4993_C5_LG_Bin_247	Lokiarchaeles	Cas__cas10_III-C_3	1966	defense-finder-models/Cas/Cas/CAS_Class1-Subtype-III-C	UserReplicon_CAS_Class1-Subtype-III-C_3	1	1	1.5	9	1	Cas__cas10_III-C_3	mandatory	906	5.4e-113	376	0.479	0.542	4	494
Asgard	D4993_C5_LG_Bin_247_scaffold_450088_6	D4993_C5_LG_Bin_247	Lokiarchaeles	Cas__cmr4gr7_III-B_III-C_2	1967	defense-finder-models/Cas/Cas/CAS_Class1-Subtype-III-C	UserReplicon_CAS_Class1-Subtype-III-C_3	1	1	1.5	9	1	Cas__cmr4gr7_III-B_III-C_2	accessory	330	5.8e-42	141.3	0.977	0.964	11	328
Asgard	D4993_C5_LG_Bin_247_scaffold_450088_7	D4993_C5_LG_Bin_247	Lokiarchaeles	Cas__cmr5gr11_III-C_11	1968	defense-finder-models/Cas/Cas/CAS_Class1-Subtype-III-C	UserReplicon_CAS_Class1-Subtype-III-C_3	1	1	1.5	9	1	Cas__cmr5gr11_III-C_11	accessory	129	1.3e-27	93.8	0.929	0.961	3	126
Asgard	D4993_C5_LG_Bin_247_scaffold_450088_8	D4993_C5_LG_Bin_247	Lokiarchaeles	Cas__cmr3gr5_III-C_1	1969	defense-finder-models/Cas/Cas/CAS_Class1-Subtype-III-C	UserReplicon_CAS_Class1-Subtype-III-C_3	1	1	1.5	9	1	Cas__cmr3gr5_III-C_1	mandatory	295	1.4e-68	228.4	0.996	0.983	1	290
Asgard	D4993_C5_LG_Bin_247_scaffold_454159_1	D4993_C5_LG_Bin_247	Lokiarchaeles	Cas__cas3_I_5	1999	defense-finder-models/Cas/Cas/CAS_Class1-Subtype-I-B	UserReplicon_CAS_Class1-Subtype-I-B_2	1	1	0.75	6	1	Cas__cas3_I_5	accessory	895	2e-71	238.5	0.63	0.582	275	795
Asgard	D4993_C5_LG_Bin_247_scaffold_454159_2	D4993_C5_LG_Bin_247	Lokiarchaeles	Cas__cas5_I-B_6	2000	defense-finder-models/Cas/Cas/CAS_Class1-Subtype-I-B	UserReplicon_CAS_Class1-Subtype-I-B_2	1	1	0.75	6	1	Cas__cas5_I-B_6	mandatory	274	8.5e-31	104.6	0.718	0.569	4	159
Asgard	D4993_C5_LG_Bin_247_scaffold_454159_3	D4993_C5_LG_Bin_247	Lokiarchaeles	Cas__cas7_I_15	2001	defense-finder-models/Cas/Cas/CAS_Class1-Subtype-I-B	UserReplicon_CAS_Class1-Subtype-I-B_2	1	1	0.75	6	1	Cas__cas7_I_15	accessory	348	2.1e-55	184.7	0.958	0.75	17	277
Asgard	D4993_C5_LG_Bin_247_scaffold_454159_4	D4993_C5_LG_Bin_247	Lokiarchaeles	Cas__cas11b_I-B_1	2002	defense-finder-models/Cas/Cas/CAS_Class1-Subtype-I-B	UserReplicon_CAS_Class1-Subtype-I-B_2	1	1	0.75	6	1	Cas__cas11b_I-B_2	accessory	168	3.1e-47	157.7	0.953	0.952	7	166
Asgard	D4993_C5_LG_Bin_247_scaffold_454159_5	D4993_C5_LG_Bin_247	Lokiarchaeles	Cas__cas8b2_I-B_1	2003	defense-finder-models/Cas/Cas/CAS_Class1-Subtype-I-B	UserReplicon_CAS_Class1-Subtype-I-B_2	1	1	0.75	6	1	Cas__cas8b2_I-B_2	mandatory	466	1.9e-85	284.8	0.766	0.627	170	461
Asgard	D4993_C5_LG_Bin_247_scaffold_454159_6	D4993_C5_LG_Bin_247	Lokiarchaeles	Cas__cas6_I_II_III_IV_V_VI_7	2004	defense-finder-models/Cas/Cas/CAS_Class1-Subtype-I-B	UserReplicon_CAS_Class1-Subtype-I-B_2	1	1	0.75	6	1	Cas__cas6_I-B_III_1	accessory	235	1.7e-30	104	0.995	0.774	49	230
Asgard	D4993_C5_LG_Bin_247_scaffold_463501_2	D4993_C5_LG_Bin_247	Lokiarchaeles	Cas__csm3gr7_III-A_III-D_10	2064	defense-finder-models/Cas/Cas/CAS_Class1-Subtype-III-D	UserReplicon_CAS_Class1-Subtype-III-D_4	1	1	0.5	4	1	Cas__csm3gr7_III-A_III-D_10	accessory	228	1.1e-18	64.8	0.859	0.943	2	216
Asgard	D4993_C5_LG_Bin_247_scaffold_463501_3	D4993_C5_LG_Bin_247	Lokiarchaeles	Cas__csx10gr5_III-D_3	2065	defense-finder-models/Cas/Cas/CAS_Class1-Subtype-III-D	UserReplicon_CAS_Class1-Subtype-III-D_4	1	1	0.5	4	1	Cas__csx10gr5_III-D_3	mandatory	442	1.5e-62	209.2	0.98	0.955	3	424
Asgard	D4993_C5_LG_Bin_247_scaffold_463501_4	D4993_C5_LG_Bin_247	Lokiarchaeles	Cas__csm2gr11_III-D_5	2066	defense-finder-models/Cas/Cas/CAS_Class1-Subtype-III-D	UserReplicon_CAS_Class1-Subtype-III-D_4	1	1	0.5	4	1	Cas__csm2gr11_III-D_5	mandatory	144	7.9e-34	113.9	0.899	0.979	2	142
Asgard	D4993_C5_LG_Bin_247_scaffold_463501_5	D4993_C5_LG_Bin_247	Lokiarchaeles	Cas__csm3gr7_III-A_III-D_2	2067	defense-finder-models/Cas/Cas/CAS_Class1-Subtype-III-D	UserReplicon_CAS_Class1-Subtype-III-D_4	1	1	0.5	4	1	Cas__csm3gr7_III-A_III-D_10	accessory	389	4e-54	180.6	1	0.599	11	243
Asgard	D4993_C5_LG_Bin_247_scaffold_463501_6	D4993_C5_LG_Bin_247	Lokiarchaeles	Cas__csm3gr7_III-A_III-D_10	2068	defense-finder-models/Cas/Cas/CAS_Class1-Subtype-III-D	UserReplicon_CAS_Class1-Subtype-III-D_4	1	1	0.5	4	1	Cas__csm3gr7_III-A_III-D_10	accessory	310	2e-35	119.6	0.91	0.729	2	227
Asgard	D4993_C5_LG_Bin_247_scaffold_463501_8	D4993_C5_LG_Bin_247	Lokiarchaeles	Cas__csm3gr7_III_IV	2070	defense-finder-models/Cas/Cas/CAS_Class1-Subtype-III-D	UserReplicon_CAS_Class1-Subtype-III-D_4	1	1	0.5	4	1	Cas__csm3gr7_III_IV	accessory	352	9.3e-24	82	0.99	0.696	47	291
Asgard	D4993_C5_LG_Bin_247_scaffold_7583_1	D4993_C5_LG_Bin_247	Lokiarchaeles	AbiB__AbiB	2282	defense-finder-models/DefenseFinder_1/AbiB/AbiB	UserReplicon_AbiB_1	1	1	1	1	1	AbiB__AbiB	mandatory	604	2.3e-05	21	0.537	0.217	263	393
Asgard	D4993_C5_LG_Bin_279_scaffold_124646_2	D4993_C5_LG_Bin_279	Lokiarchaeles	BREX__brxL	209	defense-finder-models/DefenseFinder_5/BREX/BREX_IV	UserReplicon_BREX_IV_1	1	1	0.6	2.5	1	BREX__brxL	mandatory	679	1.5e-198	659.3	0.827	0.996	3	678
Asgard	D4993_C5_LG_Bin_279_scaffold_124646_3	D4993_C5_LG_Bin_279	Lokiarchaeles	BREX__pglZ3	210	defense-finder-models/DefenseFinder_5/BREX/BREX_IV	UserReplicon_BREX_IV_1	1	1	0.6	2.5	1	BREX__pglZB	accessory	788	3e-09	33.4	0.455	0.368	374	663
Asgard	D4993_C5_LG_Bin_279_scaffold_124646_6	D4993_C5_LG_Bin_279	Lokiarchaeles	BREX__brxP	213	defense-finder-models/DefenseFinder_5/BREX/BREX_IV	UserReplicon_BREX_IV_1	1	1	0.6	2.5	1	BREX__brxP	mandatory	362	1.8e-08	30.9	0.286	0.633	118	346
Asgard	D4993_C5_LG_Bin_279_scaffold_212406_1	D4993_C5_LG_Bin_279	Lokiarchaeles	Cas__csm3gr7_III-A_III-D_10	808	defense-finder-models/Cas/Cas/CAS_Class1-Subtype-III-D	UserReplicon_CAS_Class1-Subtype-III-D_3	1	1	0.375	3	1	Cas__csm3gr7_III-A_III-D_10	accessory	250	1.4e-33	114.2	0.867	0.864	21	236
Asgard	D4993_C5_LG_Bin_279_scaffold_212406_2	D4993_C5_LG_Bin_279	Lokiarchaeles	Cas__csm3gr7_III-A_III-D_2	809	defense-finder-models/Cas/Cas/CAS_Class1-Subtype-III-D	UserReplicon_CAS_Class1-Subtype-III-D_3	1	1	0.375	3	1	Cas__csm3gr7_III-A_III-D_10	accessory	311	1.8e-41	139.8	0.986	0.698	11	227
Asgard	D4993_C5_LG_Bin_279_scaffold_212406_3	D4993_C5_LG_Bin_279	Lokiarchaeles	Cas__csm3gr7_III-A_III-D_2	810	defense-finder-models/Cas/Cas/CAS_Class1-Subtype-III-D	UserReplicon_CAS_Class1-Subtype-III-D_3	1	1	0.375	3	1	Cas__csm3gr7_III-A_III-D_10	accessory	301	7e-17	59.4	0.759	0.538	78	239
Asgard	D4993_C5_LG_Bin_279_scaffold_212406_5	D4993_C5_LG_Bin_279	Lokiarchaeles	Cas__cas10_III-D_3	812	defense-finder-models/Cas/Cas/CAS_Class1-Subtype-III-D	UserReplicon_CAS_Class1-Subtype-III-D_3	1	1	0.375	3	1	Cas__cas10_III-D_1	mandatory	848	1.6e-28	97.5	0.956	0.475	307	709
Asgard	D4993_C5_LG_Bin_279_scaffold_212406_7	D4993_C5_LG_Bin_279	Lokiarchaeles	Cas__csx10gr5_III-D_2	814	defense-finder-models/Cas/Cas/CAS_Class1-Subtype-III-D	UserReplicon_CAS_Class1-Subtype-III-D_3	1	1	0.375	3	1	Cas__csx10gr5_III-D_3	mandatory	414	1.9e-15	54.9	0.94	0.923	9	390
Asgard	D4993_C5_LG_Bin_279_scaffold_212406_8	D4993_C5_LG_Bin_279	Lokiarchaeles	Cas__csm3gr7_III-A_III-D_10	815	defense-finder-models/Cas/Cas/CAS_Class1-Subtype-III-D	UserReplicon_CAS_Class1-Subtype-III-D_3	1	1	0.375	3	1	Cas__csm3gr7_III-A_III-D_10	accessory	252	1e-28	98.2	0.848	0.853	13	227
Asgard	D4993_C5_LG_Bin_279_scaffold_227435_14	D4993_C5_LG_Bin_279	Lokiarchaeles	Mokosh_TypeI__MkoA	917	defense-finder-models/DefenseFinder_4/Mokosh/Mokosh_TypeI	UserReplicon_Mokosh_TypeI_1	1	1	1	2	1	Mokosh_TypeI__MkoA	mandatory	1451	8.4e-21	71.6	0.281	0.22	1006	1324
Asgard	D4993_C5_LG_Bin_279_scaffold_227435_17	D4993_C5_LG_Bin_279	Lokiarchaeles	Mokosh_TypeI__MkoB2	920	defense-finder-models/DefenseFinder_4/Mokosh/Mokosh_TypeI	UserReplicon_Mokosh_TypeI_1	1	1	1	2	1	Mokosh_TypeI__MkoB	mandatory	140	0.00063	16.3	0.115	0.379	24	76
Asgard	D4993_C5_LG_Bin_279_scaffold_294693_1	D4993_C5_LG_Bin_279	Lokiarchaeles	RM_Type_IIG__Type_IIG	1591	defense-finder-models/RM/RM/RM_Type_IIG	UserReplicon_RM_Type_IIG_1	1	1	1	1	1	RM_Type_IIG__Type_IIG	mandatory	803	4.6e-93	310.9	0.806	0.954	32	797
Asgard	D4993_C5_LG_Bin_279_scaffold_361604_2	D4993_C5_LG_Bin_279	Lokiarchaeles	Cas__cas7_I-B_8	2439	defense-finder-models/Cas/Cas/CAS_Class1-Subtype-I-B	UserReplicon_CAS_Class1-Subtype-I-B_1	1	1	0.5	4	1	Cas__cas7_I-B_6	mandatory	311	2.1e-70	235	0.983	0.91	1	283
Asgard	D4993_C5_LG_Bin_279_scaffold_361604_3	D4993_C5_LG_Bin_279	Lokiarchaeles	Cas__cas5_I-B_17	2440	defense-finder-models/Cas/Cas/CAS_Class1-Subtype-I-B	UserReplicon_CAS_Class1-Subtype-I-B_1	1	1	0.5	4	1	Cas__cas5_I-B_6	mandatory	292	9e-29	98.5	0.727	0.654	4	194
Asgard	D4993_C5_LG_Bin_279_scaffold_361604_4	D4993_C5_LG_Bin_279	Lokiarchaeles	Cas__cas7b_I-B_I-C_2	2441	defense-finder-models/Cas/Cas/CAS_Class1-Subtype-I-B	UserReplicon_CAS_Class1-Subtype-I-B_1	1	1	0.5	4	1	Cas__cas7_I_15	accessory	322	2.4e-46	156.1	0.921	0.758	11	254
Asgard	D4993_C5_LG_Bin_279_scaffold_361604_5	D4993_C5_LG_Bin_279	Lokiarchaeles	Cas__cas3HD_I_1	2442	defense-finder-models/Cas/Cas/CAS_Class1-Subtype-I-B	UserReplicon_CAS_Class1-Subtype-I-B_1	1	1	0.5	4	1	Cas__cas3_I_5	accessory	190	3.1e-13	47.8	0.66	0.805	28	180
Asgard	D4993_C5_LG_Bin_279_scaffold_406908_2	D4993_C5_LG_Bin_279	Lokiarchaeles	Cas__csm3gr7_III-A_III-D_10	2819	defense-finder-models/Cas/Cas/CAS_Class1-Type-III	UserReplicon_CAS_Class1-Type-III_7	1	1	0.1	2	1	Cas__csm3gr7_III-A_1	mandatory	259	3.1e-38	129.4	0.91	0.915	15	251
Asgard	D4993_C5_LG_Bin_279_scaffold_406908_3	D4993_C5_LG_Bin_279	Lokiarchaeles	Cas__csm3gr7_III-A_III-D_10	2820	defense-finder-models/Cas/Cas/CAS_Class1-Type-III	UserReplicon_CAS_Class1-Type-III_7	1	1	0.1	2	1	Cas__csm3gr7_III-A_1	mandatory	308	2.7e-26	90.3	0.84	0.662	17	220
Asgard	D4993_C5_LG_Bin_279_scaffold_406908_5	D4993_C5_LG_Bin_279	Lokiarchaeles	Cas__csm3gr7_III_IV	2822	defense-finder-models/Cas/Cas/CAS_Class1-Type-III	UserReplicon_CAS_Class1-Type-III_7	1	1	0.1	2	1	Cas__csm3gr7_III_IV	accessory	273	2.1e-21	74.9	0.995	0.74	35	236
Asgard	D4993_C5_LG_Bin_279_scaffold_64334_3	D4993_C5_LG_Bin_279	Lokiarchaeles	Cas__cas3HD_I_1	3388	defense-finder-models/Cas/Cas/CAS_Class1-Subtype-I-B	UserReplicon_CAS_Class1-Subtype-I-B_2	1	1	0.375	3	1	Cas__cas3_I_5	accessory	935	4.2e-21	73.4	0.788	0.179	12	178
Asgard	D4993_C5_LG_Bin_279_scaffold_64334_4	D4993_C5_LG_Bin_279	Lokiarchaeles	Cas__cas5_I-B_17	3389	defense-finder-models/Cas/Cas/CAS_Class1-Subtype-I-B	UserReplicon_CAS_Class1-Subtype-I-B_2	1	1	0.375	3	1	Cas__cas5_I-B_6	mandatory	267	1.3e-32	111.1	0.81	0.727	33	226
Asgard	D4993_C5_LG_Bin_279_scaffold_64334_5	D4993_C5_LG_Bin_279	Lokiarchaeles	Cas__cas7_I-B_8	3390	defense-finder-models/Cas/Cas/CAS_Class1-Subtype-I-B	UserReplicon_CAS_Class1-Subtype-I-B_2	1	1	0.375	3	1	Cas__cas7_I-B_6	mandatory	324	6.1e-68	226.9	0.99	0.917	14	310
Asgard	D4993_C5_LG_Bin_292_scaffold_231566_80	D4993_C5_LG_Bin_292	Thorarchaeia	Cas__casR_I_2	613	defense-finder-models/Cas/Cas/CAS_Class1-Subtype-I-D	UserReplicon_CAS_Class1-Subtype-I-D_1	1	1	0.625	5	1	Cas__casR_I_1	neutral	238	4.4e-20	68.5	0.968	0.836	28	226
Asgard	D4993_C5_LG_Bin_292_scaffold_231566_81	D4993_C5_LG_Bin_292	Thorarchaeia	Cas__cas4_I_II_III_IV_V_VI_7	614	defense-finder-models/Cas/Cas/CAS_Class1-Subtype-I-D	UserReplicon_CAS_Class1-Subtype-I-D_1	1	1	0.625	5	1	Cas__cas4_I_II_III_IV_V_VI_1	accessory	314	1.5e-70	234.6	0.969	0.971	10	314
Asgard	D4993_C5_LG_Bin_292_scaffold_231566_82	D4993_C5_LG_Bin_292	Thorarchaeia	Cas__cas6_I_II_III_IV_V_VI_22	615	defense-finder-models/Cas/Cas/CAS_Class1-Subtype-I-D	UserReplicon_CAS_Class1-Subtype-I-D_1	1	1	0.625	5	1	Cas__cas6_I-A_III-D_3	accessory	286	4.9e-20	68.9	1	0.42	141	260
Asgard	D4993_C5_LG_Bin_292_scaffold_231566_83	D4993_C5_LG_Bin_292	Thorarchaeia	Cas__cas3_I-D_4	616	defense-finder-models/Cas/Cas/CAS_Class1-Subtype-I-D	UserReplicon_CAS_Class1-Subtype-I-D_1	1	1	0.625	5	1	Cas__cas3_I-D_4	accessory	696	8.6e-41	136.8	0.975	0.519	32	392
Asgard	D4993_C5_LG_Bin_292_scaffold_231566_84	D4993_C5_LG_Bin_292	Thorarchaeia	Cas__csc1gr5_I-D_2	617	defense-finder-models/Cas/Cas/CAS_Class1-Subtype-I-D	UserReplicon_CAS_Class1-Subtype-I-D_1	1	1	0.625	5	1	Cas__csc1gr5_I-D_2	mandatory	245	6.3e-25	84.7	0.938	0.857	10	219
Asgard	D4993_C5_LG_Bin_292_scaffold_231566_85	D4993_C5_LG_Bin_292	Thorarchaeia	Cas__csc2gr7_I-D_1	618	defense-finder-models/Cas/Cas/CAS_Class1-Subtype-I-D	UserReplicon_CAS_Class1-Subtype-I-D_1	1	1	0.625	5	1	Cas__csc2gr7_I-D_1	mandatory	315	1.3e-34	116.6	0.847	0.708	29	251
Asgard	D4993_C5_LG_Bin_292_scaffold_300263_13	D4993_C5_LG_Bin_292	Thorarchaeia	Cas__csm3gr7_III-D_2	865	defense-finder-models/Cas/Cas/CAS_Class1-Subtype-III-D	UserReplicon_CAS_Class1-Subtype-III-D_2	1	1	0.5	4	1	Cas__csm3gr7_III-D_1	mandatory	643	2.7e-123	409.8	0.942	0.933	6	605
Asgard	D4993_C5_LG_Bin_292_scaffold_300263_15	D4993_C5_LG_Bin_292	Thorarchaeia	Cas__csm3gr7_III-A_III-D_2	867	defense-finder-models/Cas/Cas/CAS_Class1-Subtype-III-D	UserReplicon_CAS_Class1-Subtype-III-D_2	1	1	0.5	4	1	Cas__csm3gr7_III-A_III-D_10	accessory	547	4.4e-27	91.7	0.843	0.347	274	463
Asgard	D4993_C5_LG_Bin_292_scaffold_300263_16	D4993_C5_LG_Bin_292	Thorarchaeia	Cas__csx10gr5_III-D_3	868	defense-finder-models/Cas/Cas/CAS_Class1-Subtype-III-D	UserReplicon_CAS_Class1-Subtype-III-D_2	1	1	0.5	4	1	Cas__csx10gr5_III-D_3	mandatory	710	3.3e-23	79.1	0.959	0.503	246	602
Asgard	D4993_C5_LG_Bin_292_scaffold_300263_17	D4993_C5_LG_Bin_292	Thorarchaeia	Cas__cas10_III-D_3	869	defense-finder-models/Cas/Cas/CAS_Class1-Subtype-III-D	UserReplicon_CAS_Class1-Subtype-III-D_2	1	1	0.5	4	1	Cas__cas10_III-D_1	mandatory	471	2.9e-50	168.1	0.932	0.773	1	364
Asgard	D4993_C5_LG_Bin_292_scaffold_47697_2	D4993_C5_LG_Bin_292	Thorarchaeia	AbiEii__AbiEi_1	1387	defense-finder-models/DefenseFinder_1/AbiE/AbiE	UserReplicon_AbiE_1	1	1	1	2	1	AbiEii__AbiEi_1	mandatory	278	1.5e-08	31.6	0.965	0.55	78	230
Asgard	D4993_C5_LG_Bin_292_scaffold_47697_3	D4993_C5_LG_Bin_292	Thorarchaeia	AbiEii__AbiEii	1388	defense-finder-models/DefenseFinder_1/AbiE/AbiE	UserReplicon_AbiE_1	1	1	1	2	1	AbiEii__AbiEii	mandatory	286	1.6e-34	116.6	0.975	0.843	36	276
Asgard	D4993_C5_LG_Bin_298_scaffold_359055_1	D4993_C5_LG_Bin_298	Helarchaeles	Borvo__BovA_addition	2110	defense-finder-models/DefenseFinder_5/Borvo/Borvo	UserReplicon_Borvo_1	1	1	1	1	1	Borvo__BovA	mandatory	710	6.8e-10	36	0.238	0.238	528	696
Asgard	D4993_C5_LG_Bin_298_scaffold_403378_10	D4993_C5_LG_Bin_298	Helarchaeles	RM_Type_IIG__Type_IIG	2419	defense-finder-models/RM/RM/RM_Type_IIG	UserReplicon_RM_Type_IIG_1	1	1	1	1	1	RM_Type_IIG__Type_IIG	mandatory	913	4.8e-105	350.5	0.776	0.912	10	842
Asgard	D4993_C5_LG_Bin_298_scaffold_461377_14	D4993_C5_LG_Bin_298	Helarchaeles	Lamassu-Fam__LmuB_SMC_Cap4_nuclease_II	2823	defense-finder-models/DefenseFinder_1/Lamassu-Fam/Lamassu-Fam	UserReplicon_Lamassu-Fam_1	1	1	0.667	2	1	Lamassu-Fam__LmuB_SMC_Cap4_nuclease_II	mandatory	930	7.9e-15	52.4	0.779	0.524	1	487
Asgard	D4993_C5_LG_Bin_298_scaffold_461377_17	D4993_C5_LG_Bin_298	Helarchaeles	Lamassu-Fam__LmuA_effector_Hydrolase	2826	defense-finder-models/DefenseFinder_1/Lamassu-Fam/Lamassu-Fam	UserReplicon_Lamassu-Fam_1	1	1	0.667	2	1	Lamassu-Fam__LmuA_effector_Cap4_nuclease_II	mandatory	227	7.8e-08	29.2	0.223	0.326	12	85
Asgard	D4993_C5_LG_Bin_346_scaffold_228928_3	D4993_C5_LG_Bin_346	Gerdarchaeales	RM__Type_I_MTases	1002	defense-finder-models/RM/RM/RM_Type_I	UserReplicon_RM_Type_I_1	1	1	1	2.5	2	RM__Type_I_MTases	mandatory	661	8.8e-142	471.1	0.984	0.756	4	503
Asgard	D4993_C5_LG_Bin_346_scaffold_228928_4	D4993_C5_LG_Bin_346	Gerdarchaeales	RM__Type_I_S	1003	defense-finder-models/RM/RM/RM_Type_I	UserReplicon_RM_Type_I_1	1	1	1	2.5	2	RM__Type_I_S	accessory	430	6.9e-98	325.7	0.588	0.977	4	423
Asgard	D4993_C5_LG_Bin_346_scaffold_228928_5	D4993_C5_LG_Bin_346	Gerdarchaeales	RM__Type_I_REases	1004	defense-finder-models/RM/RM/RM_Type_I	UserReplicon_RM_Type_I_1	1	1	1	2.5	2	RM__Type_I_REases	mandatory	235	1.7e-26	90.4	0.198	0.881	8	214
Asgard	D4993_C5_LG_Bin_346_scaffold_228928_6	D4993_C5_LG_Bin_346	Gerdarchaeales	RM__Type_I_REases	1005	defense-finder-models/RM/RM/RM_Type_I	UserReplicon_RM_Type_I_1	1	1	1	2.5	2	RM__Type_I_REases	mandatory	653	3.2e-49	165.6	0.243	0.377	3	248
Asgard	D4993_C5_LG_Bin_346_scaffold_61304_10	D4993_C5_LG_Bin_346	Gerdarchaeales	Cas__cas5_I-B_17	2782	defense-finder-models/Cas/Cas/CAS_Class1-Subtype-I-B	UserReplicon_CAS_Class1-Subtype-I-B_1	1	1	0.25	2	1	Cas__cas5_I-B_6	mandatory	280	3.1e-35	119.5	0.698	0.668	1	187
Asgard	D4993_C5_LG_Bin_346_scaffold_61304_11	D4993_C5_LG_Bin_346	Gerdarchaeales	Cas__cas7_I-B_8	2783	defense-finder-models/Cas/Cas/CAS_Class1-Subtype-I-B	UserReplicon_CAS_Class1-Subtype-I-B_1	1	1	0.25	2	1	Cas__cas7_I-B_6	mandatory	321	9.4e-64	213	0.993	0.894	9	295
Asgard	D4993_C5_LG_Bin_346_scaffold_61304_16	D4993_C5_LG_Bin_346	Gerdarchaeales	Cas__cas1_I_II_III_IV_V_VI_10	2788	defense-finder-models/Cas/Cas/CAS_Cluster	UserReplicon_CAS_Cluster_4	1	1	0.06	3	1	Cas__cas1_I_II_III_IV_V_VI_1	mandatory	344	2.3e-82	273.9	0.993	0.855	3	296
Asgard	D4993_C5_LG_Bin_346_scaffold_61304_17	D4993_C5_LG_Bin_346	Gerdarchaeales	Cas__cas2_I_II_III_IV_V_VI_13	2789	defense-finder-models/Cas/Cas/CAS_Cluster	UserReplicon_CAS_Cluster_4	1	1	0.06	3	1	Cas__cas2_I_II_III_IV_V_VI_1	mandatory	104	1.6e-17	61	1	0.692	1	72
Asgard	D4993_C5_LG_Bin_346_scaffold_61304_18	D4993_C5_LG_Bin_346	Gerdarchaeales	Cas__cas4_I_II_III_IV_V_VI_1	2790	defense-finder-models/Cas/Cas/CAS_Cluster	UserReplicon_CAS_Cluster_4	1	1	0.06	3	1	Cas__cas4_I_II_III_IV_V_VI_1	mandatory	188	1.1e-29	101.4	0.978	0.941	10	186
Asgard	D4993_C5_LG_Bin_387_scaffold_293110_9	D4993_C5_LG_Bin_387_clean	Thorarchaeia	PsyrTA__PsyrA	887	defense-finder-models/DefenseFinder_2/PsyrTA/PsyrTA	UserReplicon_PsyrTA_1	1	1	1	2	1	PsyrTA__PsyrA	mandatory	167	1e-07	28.4	0.156	0.371	5	66
Asgard	D4993_C5_LG_Bin_387_scaffold_294062_10	D4993_C5_LG_Bin_387_clean	Thorarchaeia	PsyrTA__PsyrT	889	defense-finder-models/DefenseFinder_2/PsyrTA/PsyrTA	UserReplicon_PsyrTA_1	1	1	1	2	1	PsyrTA__PsyrT	mandatory	945	2.1e-10	36.5	0.183	0.135	252	379
Asgard	D4993_C5_LG_Bin_413_scaffold_6025_21	D4993_C5_LG_Bin_413_clean	Heimdallarchaeaceae	Pycsar__AG_cyclase	2391	defense-finder-models/DefenseFinder_5/Pycsar/Pycsar	UserReplicon_Pycsar_1	1	1	1	1.5	1	Pycsar__AG_cyclase	mandatory	237	4.1e-39	131.9	0.779	0.928	8	227
Asgard	D4993_C5_LG_Bin_413_scaffold_6025_22	D4993_C5_LG_Bin_413_clean	Heimdallarchaeaceae	CBASS__2TM_5	2392	defense-finder-models/DefenseFinder_5/Pycsar/Pycsar	UserReplicon_Pycsar_1	1	1	1	1.5	1	CBASS__Effector_2TM_S_2TMBeta	accessory	187	4.4e-26	88.8	0.931	0.914	5	175
Asgard	D4993_C5_LG_Bin_447_scaffold_153914_5	D4993_C5_LG_Bin_447	Lokiarchaeles	RM_Type_IV__Type_IV_REases	547	defense-finder-models/RM/RM/RM_Type_IV	UserReplicon_RM_Type_IV_1	1	1	1	1	1	RM_Type_IV__Type_IV_REases	mandatory	444	2e-69	233	0.67	0.595	160	423
Asgard	D4993_C5_LG_Bin_447_scaffold_210064_2	D4993_C5_LG_Bin_447	Lokiarchaeles	pAgo__pAgo_Short	1034	defense-finder-models/DefenseFinder_5/pAgo/pAgo	UserReplicon_pAgo_1	1	1	1	1	1	pAgo__pAgo_LongA	mandatory	526	9.1e-101	335.8	0.979	0.989	7	526
Asgard	D4993_C5_LG_Bin_447_scaffold_261390_1	D4993_C5_LG_Bin_447	Lokiarchaeles	Cas__csc2gr7_I-D_1	1451	defense-finder-models/Cas/Cas/CAS_Class1-Subtype-I-D	UserReplicon_CAS_Class1-Subtype-I-D_1	1	1	0.375	3	1	Cas__csc2gr7_I-D_1	mandatory	314	4e-38	129.2	0.92	0.774	28	270
Asgard	D4993_C5_LG_Bin_447_scaffold_261390_2	D4993_C5_LG_Bin_447	Lokiarchaeles	Cas__csc1gr5_I-D_2	1452	defense-finder-models/Cas/Cas/CAS_Class1-Subtype-I-D	UserReplicon_CAS_Class1-Subtype-I-D_1	1	1	0.375	3	1	Cas__csc1gr5_I-D_2	mandatory	267	3.4e-17	60.5	0.938	0.846	19	244
Asgard	D4993_C5_LG_Bin_447_scaffold_261390_3	D4993_C5_LG_Bin_447	Lokiarchaeles	Cas__cas3_I-D_4	1453	defense-finder-models/Cas/Cas/CAS_Class1-Subtype-I-D	UserReplicon_CAS_Class1-Subtype-I-D_1	1	1	0.375	3	1	Cas__cas3_I-D_4	accessory	455	2.5e-32	110.1	0.813	0.662	132	432
Asgard	D4993_C5_LG_Bin_447_scaffold_31245_2	D4993_C5_LG_Bin_447	Lokiarchaeles	RM_Type_IV__Type_IV_REases	1883	defense-finder-models/RM/RM/RM_Type_IV	UserReplicon_RM_Type_IV_2	1	1	1	1	1	RM_Type_IV__Type_IV_REases	mandatory	710	2.2e-82	275.8	0.622	0.534	295	673
Asgard	D4993_C5_LG_Bin_447_scaffold_426153_4	D4993_C5_LG_Bin_447	Lokiarchaeles	Cas__cas4_I_II_III_IV_V_VI_1	2978	defense-finder-models/Cas/Cas/CAS_Cluster	UserReplicon_CAS_Cluster_4	1	1	0.06	3	1	Cas__cas4_I_II_III_IV_V_VI_1	mandatory	206	6.5e-34	115.4	0.978	0.874	24	203
Asgard	D4993_C5_LG_Bin_447_scaffold_426153_5	D4993_C5_LG_Bin_447	Lokiarchaeles	Cas__cas2_I_II_III_IV_V_VI_13	2979	defense-finder-models/Cas/Cas/CAS_Cluster	UserReplicon_CAS_Cluster_4	1	1	0.06	3	1	Cas__cas2_I_II_III_IV_V_VI_1	mandatory	104	4.7e-17	59.8	0.986	0.721	1	75
Asgard	D4993_C5_LG_Bin_447_scaffold_426153_6	D4993_C5_LG_Bin_447	Lokiarchaeles	Cas__cas1_I_II_III_IV_V_VI_10	2980	defense-finder-models/Cas/Cas/CAS_Cluster	UserReplicon_CAS_Cluster_4	1	1	0.06	3	1	Cas__cas1_I_II_III_IV_V_VI_1	mandatory	487	4.3e-77	256.8	0.936	0.567	161	436
Asgard	D4993_C5_LG_Bin_447_scaffold_53913_1	D4993_C5_LG_Bin_447	Lokiarchaeles	AVAST_IV__Avs4A	3397	defense-finder-models/DefenseFinder_2/AVAST/AVAST_IV	UserReplicon_AVAST_IV_1	1	1	1	1	1	AVAST_IV__Avs4A	mandatory	1078	9.3e-73	243	0.457	0.7	144	898
Asgard	D4993_C5_LG_Bin_498_scaffold_151238_24	D4993_C5_LG_Bin_498	Lokiarchaeles	pAgo__COG1431_pAgo	449	defense-finder-models/DefenseFinder_5/pAgo/pAgo	UserReplicon_pAgo_3	1	1	1	1	1	pAgo__pAgo_LongA	mandatory	834	1.1e-34	117.8	0.654	0.573	349	826
Asgard	D4993_C5_LG_Bin_498_scaffold_264235_1	D4993_C5_LG_Bin_498	Lokiarchaeles	Cas__cas10_III-A_1	1281	defense-finder-models/Cas/Cas/CAS_Cluster	UserReplicon_CAS_Cluster_3	1	1	0.12	6	1	Cas__cas10_III-A_1	mandatory	628	1.1e-73	246.5	0.735	0.882	17	570
Asgard	D4993_C5_LG_Bin_498_scaffold_264235_2	D4993_C5_LG_Bin_498	Lokiarchaeles	Cas__cas6e_I_II_III_IV_V_VI_2	1282	defense-finder-models/Cas/Cas/CAS_Cluster	UserReplicon_CAS_Cluster_3	1	1	0.12	6	1	Cas__cas6e_I_II_III_IV_V_VI_1	mandatory	276	5e-45	151.8	1	0.924	17	271
Asgard	D4993_C5_LG_Bin_498_scaffold_264235_3	D4993_C5_LG_Bin_498	Lokiarchaeles	Cas__cas5_I-E_13	1283	defense-finder-models/Cas/Cas/CAS_Cluster	UserReplicon_CAS_Cluster_3	1	1	0.12	6	1	Cas__cas5_I-E_3	mandatory	291	3.5e-41	138.6	0.967	0.564	26	189
Asgard	D4993_C5_LG_Bin_498_scaffold_264235_4	D4993_C5_LG_Bin_498	Lokiarchaeles	Cas__cas7_I-E_16	1284	defense-finder-models/Cas/Cas/CAS_Cluster	UserReplicon_CAS_Cluster_3	1	1	0.12	6	1	Cas__cas7_I-E_2	mandatory	393	7.8e-101	335.7	0.95	0.936	3	370
Asgard	D4993_C5_LG_Bin_498_scaffold_264235_5	D4993_C5_LG_Bin_498	Lokiarchaeles	Cas__cse2gr11_I-E_2	1285	defense-finder-models/Cas/Cas/CAS_Cluster	UserReplicon_CAS_Cluster_3	1	1	0.12	6	1	Cas__cse2gr11_I-E_2	mandatory	195	1.6e-25	87.6	0.993	0.764	45	193
Asgard	D4993_C5_LG_Bin_498_scaffold_264235_6	D4993_C5_LG_Bin_498	Lokiarchaeles	Cas__cas8e_I-E_2	1286	defense-finder-models/Cas/Cas/CAS_Cluster	UserReplicon_CAS_Cluster_3	1	1	0.12	6	1	Cas__cas8e_I-E_1	mandatory	642	1.7e-54	183.2	0.996	0.852	33	579
Asgard	D4993_C5_LG_Bin_498_scaffold_350591_1	D4993_C5_LG_Bin_498	Lokiarchaeles	Retron__RT_Tot	1635	defense-finder-models/DefenseFinder_5/Retron/Retron_II	UserReplicon_Retron_II_1	1	1	1	2	1	Retron__RT_Tot	mandatory	314	4.4e-110	365.2	0.955	0.968	2	305
Asgard	D4993_C5_LG_Bin_498_scaffold_350591_2	D4993_C5_LG_Bin_498	Lokiarchaeles	Retron_II__NDT	1636	defense-finder-models/DefenseFinder_5/Retron/Retron_II	UserReplicon_Retron_II_1	1	1	1	2	1	Retron_II__NDT	mandatory	315	5e-23	79.5	0.702	0.698	36	255
Asgard	D4993_C5_LG_Bin_498_scaffold_83111_11	D4993_C5_LG_Bin_498	Lokiarchaeles	Retron_XIII__WHSWIM	3140	defense-finder-models/DefenseFinder_5/Retron/Retron_XIII	UserReplicon_Retron_XIII_2	1	1	0.667	1.5	1	Retron_XIII__WHSWIM	accessory	635	7.2e-167	553.8	0.977	0.945	1	600
Asgard	D4993_C5_LG_Bin_498_scaffold_83111_12	D4993_C5_LG_Bin_498	Lokiarchaeles	Retron__RT_Tot	3141	defense-finder-models/DefenseFinder_5/Retron/Retron_XIII	UserReplicon_Retron_XIII_2	1	1	0.667	1.5	1	Retron__RT_Tot	mandatory	502	1e-167	557.5	1.481	0.986	6	500
Asgard	D4993_C5_LG_Bin_498_scaffold_88637_16	D4993_C5_LG_Bin_498	Lokiarchaeles	RM_Type_IIG__Type_IIG	3219	defense-finder-models/RM/RM/RM_Type_IIG	UserReplicon_RM_Type_IIG_1	1	1	1	1	1	RM_Type_IIG__Type_IIG	mandatory	1276	1.3e-103	345.7	0.946	0.727	297	1224
Asgard	D4993_C5_LG_Bin_529_scaffold_162448_5	D4993_C5_LG_Bin_529	Lokiarchaeles	Cas__cas6_I_II_III_IV_V_VI_22	484	defense-finder-models/Cas/Cas/CAS_Cluster	UserReplicon_CAS_Cluster_1	1	1	0.06	3	1	Cas__cas6_I_II_III_IV_V_VI_7	mandatory	283	1.1e-13	49.4	1	0.509	128	271
Asgard	D4993_C5_LG_Bin_529_scaffold_162448_7	D4993_C5_LG_Bin_529	Lokiarchaeles	Cas__cas4_I_II_III_IV_V_VI_1	486	defense-finder-models/Cas/Cas/CAS_Cluster	UserReplicon_CAS_Cluster_1	1	1	0.06	3	1	Cas__cas4_I_II_III_IV_V_VI_1	mandatory	221	1.5e-34	117.4	0.978	0.819	38	218
Asgard	D4993_C5_LG_Bin_529_scaffold_162448_8	D4993_C5_LG_Bin_529	Lokiarchaeles	Cas__cas2_I_II_III_IV_V_VI_13	487	defense-finder-models/Cas/Cas/CAS_Cluster	UserReplicon_CAS_Cluster_1	1	1	0.06	3	1	Cas__cas2_I_II_III_IV_V_VI_1	mandatory	97	2e-15	54.4	0.986	0.753	1	73
Asgard	D4993_C5_LG_Bin_529_scaffold_17158_1	D4993_C5_LG_Bin_529	Lokiarchaeles	RM_Type_IIG__Type_IIG	547	defense-finder-models/RM/RM/RM_Type_IIG	UserReplicon_RM_Type_IIG_1	1	1	1	1	1	RM_Type_IIG__Type_IIG	mandatory	964	7e-166	552.5	0.815	0.961	8	933
Asgard	D4993_C5_LG_Bin_529_scaffold_214471_4	D4993_C5_LG_Bin_529	Lokiarchaeles	pAgo__pAgo_Short	898	defense-finder-models/DefenseFinder_5/pAgo/pAgo	UserReplicon_pAgo_1	1	1	1	1	1	pAgo__pAgo_LongA	mandatory	762	5.3e-29	99.1	0.607	0.412	434	747
Asgard	D4993_C5_LG_Bin_529_scaffold_68854_15	D4993_C5_LG_Bin_529	Lokiarchaeles	Viperin__pVip	3293	defense-finder-models/DefenseFinder_1/Viperin/Viperin	UserReplicon_Viperin_1	1	1	1	1	1	Viperin__pVip	mandatory	270	1.6e-90	300.8	0.9	0.985	3	268
Asgard	D4993_C5_LG_Bin_530_scaffold_341055_12	D4993_C5_LG_Bin_530	Thorarchaeia	AbiEii__AbiEii	1331	defense-finder-models/DefenseFinder_1/AbiE/AbiE	UserReplicon_AbiE_1	1	1	1	2	2	AbiEii__AbiEii	mandatory	185	2.2e-18	64.4	0.644	0.751	28	166
Asgard	D4993_C5_LG_Bin_530_scaffold_341055_13	D4993_C5_LG_Bin_530	Thorarchaeia	AbiEii__AbiEii	1332	defense-finder-models/DefenseFinder_1/AbiE/AbiE	UserReplicon_AbiE_1	1	1	1	2	2	AbiEii__AbiEii	mandatory	79	4.1e-09	34	0.146	0.443	33	67
Asgard	D4993_C5_LG_Bin_530_scaffold_341055_14	D4993_C5_LG_Bin_530	Thorarchaeia	AbiEii__AbiEi_4	1333	defense-finder-models/DefenseFinder_1/AbiE/AbiE	UserReplicon_AbiE_1	1	1	1	2	2	AbiEii__AbiEi_1	mandatory	248	4.6e-11	40	0.959	0.202	6	55
Asgard	D4993_C5_LG_Bin_604_scaffold_136182_1	D4993_C5_LG_Bin_604	Helarchaeles	Cas__cas1_I_II_III_IV_V_VI_10	165	defense-finder-models/Cas/Cas/CAS_Cluster	UserReplicon_CAS_Cluster_11	1	1	0.06	3	1	Cas__cas1_I_II_III_IV_V_VI_1	mandatory	318	2.1e-67	224.9	0.848	0.805	3	258
Asgard	D4993_C5_LG_Bin_604_scaffold_136182_2	D4993_C5_LG_Bin_604	Helarchaeles	Cas__cas2_I_II_III_IV_V_VI_13	166	defense-finder-models/Cas/Cas/CAS_Cluster	UserReplicon_CAS_Cluster_11	1	1	0.06	3	1	Cas__cas2_I_II_III_IV_V_VI_1	mandatory	97	5.2e-15	53	0.986	0.753	1	73
Asgard	D4993_C5_LG_Bin_604_scaffold_136182_3	D4993_C5_LG_Bin_604	Helarchaeles	Cas__cas4_I_II_III_IV_V_VI_1	167	defense-finder-models/Cas/Cas/CAS_Cluster	UserReplicon_CAS_Cluster_11	1	1	0.06	3	1	Cas__cas4_I_II_III_IV_V_VI_1	mandatory	220	3.4e-39	132.5	0.978	0.814	42	220
Asgard	D4993_C5_LG_Bin_604_scaffold_138927_1	D4993_C5_LG_Bin_604	Helarchaeles	Cas__cas8e_I-E_5	175	defense-finder-models/Cas/Cas/CAS_Class1-Subtype-I-E	UserReplicon_CAS_Class1-Subtype-I-E_3	1	1	0.625	5	1	Cas__cas8e_I-E_1	mandatory	463	4.7e-73	244.3	0.86	0.911	3	424
Asgard	D4993_C5_LG_Bin_604_scaffold_138927_2	D4993_C5_LG_Bin_604	Helarchaeles	Cas__cse2gr11_I-E_8	176	defense-finder-models/Cas/Cas/CAS_Class1-Subtype-I-E	UserReplicon_CAS_Class1-Subtype-I-E_3	1	1	0.625	5	1	Cas__cse2gr11_I-E_2	mandatory	174	1.3e-31	107.5	0.993	0.81	25	165
Asgard	D4993_C5_LG_Bin_604_scaffold_138927_3	D4993_C5_LG_Bin_604	Helarchaeles	Cas__cas7_I-E_16	177	defense-finder-models/Cas/Cas/CAS_Class1-Subtype-I-E	UserReplicon_CAS_Class1-Subtype-I-E_3	1	1	0.625	5	1	Cas__cas7_I-E_16	mandatory	370	8.1e-116	384.9	0.997	0.973	3	362
Asgard	D4993_C5_LG_Bin_604_scaffold_138927_4	D4993_C5_LG_Bin_604	Helarchaeles	Cas__cas5_I-E_13	178	defense-finder-models/Cas/Cas/CAS_Class1-Subtype-I-E	UserReplicon_CAS_Class1-Subtype-I-E_3	1	1	0.625	5	1	Cas__cas5_I-E_3	mandatory	252	7.3e-47	157.1	0.944	0.619	4	159
Asgard	D4993_C5_LG_Bin_604_scaffold_138927_5	D4993_C5_LG_Bin_604	Helarchaeles	Cas__cas6e_I_II_III_IV_V_VI_2	179	defense-finder-models/Cas/Cas/CAS_Class1-Subtype-I-E	UserReplicon_CAS_Class1-Subtype-I-E_3	1	1	0.625	5	1	Cas__cas6e_I_II_III_IV_V_VI_1	mandatory	237	8.3e-49	164.1	1	0.996	1	236
Asgard	D4993_C5_LG_Bin_604_scaffold_171544_2	D4993_C5_LG_Bin_604	Helarchaeles	Cas__csx1_III_11	378	defense-finder-models/Cas/Cas/CAS_Class1-Subtype-III-A	UserReplicon_CAS_Class1-Subtype-III-A_4	1	1	0.333	3	1	Cas__csx1_III_10	accessory	581	7.9e-50	167.4	0.992	0.699	139	544
Asgard	D4993_C5_LG_Bin_604_scaffold_171544_5	D4993_C5_LG_Bin_604	Helarchaeles	Cas__csm5gr7_III-A_3	381	defense-finder-models/Cas/Cas/CAS_Class1-Subtype-III-A	UserReplicon_CAS_Class1-Subtype-III-A_4	1	1	0.333	3	1	Cas__csm5gr7_III-A_2	mandatory	382	3.5e-58	195.6	0.984	0.966	14	382
Asgard	D4993_C5_LG_Bin_604_scaffold_171544_6	D4993_C5_LG_Bin_604	Helarchaeles	Cas__csm4gr5_III-A_1	382	defense-finder-models/Cas/Cas/CAS_Class1-Subtype-III-A	UserReplicon_CAS_Class1-Subtype-III-A_4	1	1	0.333	3	1	Cas__csm4gr5_III-A_3	mandatory	320	1e-68	229.5	0.99	0.953	5	309
Asgard	D4993_C5_LG_Bin_604_scaffold_214203_6	D4993_C5_LG_Bin_604	Helarchaeles	ShosTA__ShosA	899	defense-finder-models/DefenseFinder_2/ShosTA/ShosTA	UserReplicon_ShosTA_1	1	1	1	2	1	ShosTA__ShosA	mandatory	240	3.1e-63	211.3	0.723	0.908	4	221
Asgard	D4993_C5_LG_Bin_604_scaffold_214203_7	D4993_C5_LG_Bin_604	Helarchaeles	ShosTA__ShosT	900	defense-finder-models/DefenseFinder_2/ShosTA/ShosTA	UserReplicon_ShosTA_1	1	1	1	2	1	ShosTA__ShosT	mandatory	146	7e-05	20.2	0.283	0.425	79	140
Asgard	D4993_C5_LG_Bin_604_scaffold_225670_1	D4993_C5_LG_Bin_604	Helarchaeles	Cas__cas3_I_5	942	defense-finder-models/Cas/Cas/CAS_Class1-Subtype-I-B	UserReplicon_CAS_Class1-Subtype-I-B_1	1	1	0.5	4	1	Cas__cas3_I_5	accessory	926	1.5e-45	153.3	0.521	0.491	361	815
Asgard	D4993_C5_LG_Bin_604_scaffold_225670_2	D4993_C5_LG_Bin_604	Helarchaeles	Cas__cas5_I-B_17	943	defense-finder-models/Cas/Cas/CAS_Class1-Subtype-I-B	UserReplicon_CAS_Class1-Subtype-I-B_1	1	1	0.5	4	1	Cas__cas5_I-B_6	mandatory	273	3.8e-30	102.9	0.992	0.974	8	273
Asgard	D4993_C5_LG_Bin_604_scaffold_225670_3	D4993_C5_LG_Bin_604	Helarchaeles	Cas__cas7_I-B_8	944	defense-finder-models/Cas/Cas/CAS_Class1-Subtype-I-B	UserReplicon_CAS_Class1-Subtype-I-B_1	1	1	0.5	4	1	Cas__cas7_I-B_6	mandatory	313	2.8e-78	260.7	0.993	0.907	8	291
Asgard	D4993_C5_LG_Bin_604_scaffold_225670_5	D4993_C5_LG_Bin_604	Helarchaeles	Cas__cas8b1_I-B_3	946	defense-finder-models/Cas/Cas/CAS_Class1-Subtype-I-B	UserReplicon_CAS_Class1-Subtype-I-B_1	1	1	0.5	4	1	Cas__cas8b2_I-B_2	mandatory	291	1.3e-25	88	0.572	0.794	14	244
Asgard	D4993_C5_LG_Bin_604_scaffold_300054_3	D4993_C5_LG_Bin_604	Helarchaeles	Cas__cas6_I_II_III_IV_V_VI_22	1632	defense-finder-models/Cas/Cas/CAS_Cluster	UserReplicon_CAS_Cluster_15	1	1	0.06	3	1	Cas__cas6_I_II_III_IV_V_VI_7	mandatory	269	4.8e-16	57	1	0.446	128	247
Asgard	D4993_C5_LG_Bin_604_scaffold_300054_4	D4993_C5_LG_Bin_604	Helarchaeles	Cas__cas2_I_II_III_IV_V_VI_13	1633	defense-finder-models/Cas/Cas/CAS_Cluster	UserReplicon_CAS_Cluster_15	1	1	0.06	3	1	Cas__cas2_I_II_III_IV_V_VI_1	mandatory	102	7.8e-14	49.3	0.986	0.716	1	73
Asgard	D4993_C5_LG_Bin_604_scaffold_300054_5	D4993_C5_LG_Bin_604	Helarchaeles	Cas__cas1_I_II_III_IV_V_VI_1	1634	defense-finder-models/Cas/Cas/CAS_Cluster	UserReplicon_CAS_Cluster_15	1	1	0.06	3	1	Cas__cas1_I_II_III_IV_V_VI_1	mandatory	340	1.9e-82	274.5	0.994	0.956	2	326
Asgard	D4993_C5_LG_Bin_604_scaffold_393672_5	D4993_C5_LG_Bin_604	Helarchaeles	Cas__cas10_III-A_1	2374	defense-finder-models/Cas/Cas/CAS_Class1-Subtype-III-A	UserReplicon_CAS_Class1-Subtype-III-A_5	1	1	0.333	3	1	Cas__cas10_III-A_1	mandatory	814	9.5e-168	557.3	0.998	0.823	8	677
Asgard	D4993_C5_LG_Bin_604_scaffold_393672_6	D4993_C5_LG_Bin_604	Helarchaeles	Cas__csm2gr11_III-A_15	2375	defense-finder-models/Cas/Cas/CAS_Class1-Subtype-III-A	UserReplicon_CAS_Class1-Subtype-III-A_5	1	1	0.333	3	1	Cas__csm2gr11_III-A_15	mandatory	174	1.8e-20	71.6	0.864	0.54	78	171
Asgard	D4993_C5_LG_Bin_604_scaffold_393672_7	D4993_C5_LG_Bin_604	Helarchaeles	Cas__csm3gr7_III-A_1	2376	defense-finder-models/Cas/Cas/CAS_Class1-Subtype-III-A	UserReplicon_CAS_Class1-Subtype-III-A_5	1	1	0.333	3	1	Cas__csm3gr7_III-A_1	mandatory	239	3.6e-77	256.6	0.986	0.921	8	227
Asgard	D4993_C5_LG_Bin_604_scaffold_41081_3	D4993_C5_LG_Bin_604	Helarchaeles	Cas__cas7b_I-B_I-C_2	2542	defense-finder-models/Cas/Cas/CAS_Class1-Subtype-I-B	UserReplicon_CAS_Class1-Subtype-I-B_2	1	1	0.25	2	1	Cas__cas7_I_15	accessory	318	8.6e-53	177.1	0.862	0.689	16	234
Asgard	D4993_C5_LG_Bin_604_scaffold_41081_4	D4993_C5_LG_Bin_604	Helarchaeles	Cas__cas5_I-B_17	2543	defense-finder-models/Cas/Cas/CAS_Class1-Subtype-I-B	UserReplicon_CAS_Class1-Subtype-I-B_2	1	1	0.25	2	1	Cas__cas5_I-B_6	mandatory	287	3.2e-28	96.6	0.756	0.693	21	219
Asgard	D4993_C5_LG_Bin_604_scaffold_91221_1	D4993_C5_LG_Bin_604	Helarchaeles	RM_Type_II__Type_II_REases	3304	defense-finder-models/RM/RM/RM_Type_II	UserReplicon_RM_Type_II_1	1	1	1	2	2	RM_Type_II__Type_II_REases	mandatory	311	7.4e-65	216.6	1.065	0.932	15	304
Asgard	D4993_C5_LG_Bin_604_scaffold_91221_2	D4993_C5_LG_Bin_604	Helarchaeles	RM_Type_II__Type_II_MTases	3305	defense-finder-models/RM/RM/RM_Type_II	UserReplicon_RM_Type_II_1	1	1	1	2	2	RM_Type_II__Type_II_MTases	mandatory	284	1.2e-92	307.8	0.669	0.887	15	266
Asgard	D4993_C5_LG_Bin_604_scaffold_91221_4	D4993_C5_LG_Bin_604	Helarchaeles	RM_Type_II__Type_II_MTases	3307	defense-finder-models/RM/RM/RM_Type_II	UserReplicon_RM_Type_II_1	1	1	1	2	2	RM_Type_II__Type_II_MTases	mandatory	585	5.7e-11	39.3	0.32	0.226	62	193
Asgard	D4993_C5_LG_Bin_609_scaffold_358723_32	D4993_C5_LG_Bin_609	Lokiarchaeles	RM_Type_IIG__Type_IIG	2177	defense-finder-models/RM/RM/RM_Type_IIG	UserReplicon_RM_Type_IIG_1	1	1	1	1	1	RM_Type_IIG__Type_IIG	mandatory	892	2.9e-99	331.5	0.738	0.918	46	864
Asgard	D4993_C5_LG_Bin_705_scaffold_137101_3	D4993_C5_LG_Bin_705_clean	Lokiarchaeles	Cas__csc2gr7_I-D_1	299	defense-finder-models/Cas/Cas/CAS_Class1-Subtype-I-D	UserReplicon_CAS_Class1-Subtype-I-D_4	1	1	0.375	3	1	Cas__csc2gr7_I-D_1	mandatory	313	1.1e-35	121.3	0.942	0.783	27	271
Asgard	D4993_C5_LG_Bin_705_scaffold_137101_4	D4993_C5_LG_Bin_705_clean	Lokiarchaeles	Cas__csc1gr5_I-D_2	300	defense-finder-models/Cas/Cas/CAS_Class1-Subtype-I-D	UserReplicon_CAS_Class1-Subtype-I-D_4	1	1	0.375	3	1	Cas__csc1gr5_I-D_2	mandatory	270	4.4e-21	73.3	0.938	0.841	19	245
Asgard	D4993_C5_LG_Bin_705_scaffold_137101_5	D4993_C5_LG_Bin_705_clean	Lokiarchaeles	Cas__cas3_I-D_4	301	defense-finder-models/Cas/Cas/CAS_Class1-Subtype-I-D	UserReplicon_CAS_Class1-Subtype-I-D_4	1	1	0.375	3	1	Cas__cas3_I-D_4	accessory	445	3.2e-33	113.1	0.822	0.681	116	418
Asgard	D4993_C5_LG_Bin_705_scaffold_142700_4	D4993_C5_LG_Bin_705_clean	Lokiarchaeles	PD-T4-7__PD-T4-7	365	defense-finder-models/DefenseFinder_3/PD-T4-7/PD-T4-7	UserReplicon_PD-T4-7_1	1	1	1	1	1	PD-T4-7__PD-T4-7	mandatory	295	7.8e-67	223.4	0.881	0.942	11	288
Asgard	D4993_C5_LG_Bin_705_scaffold_142890_2	D4993_C5_LG_Bin_705_clean	Lokiarchaeles	pAgo__COG1431_pAgo	372	defense-finder-models/DefenseFinder_5/pAgo/pAgo	UserReplicon_pAgo_3	1	1	1	1	1	pAgo__pAgo_LongA	mandatory	420	1e-59	200.7	0.533	0.943	13	408
Asgard	D4993_C5_LG_Bin_705_scaffold_18280_2	D4993_C5_LG_Bin_705_clean	Lokiarchaeles	Cas__cas8b2_I-B_6	715	defense-finder-models/Cas/Cas/CAS_Class1-Subtype-I-B	UserReplicon_CAS_Class1-Subtype-I-B_1	1	1	0.25	2	1	Cas__cas8b2_I-B_2	mandatory	460	5.1e-42	141.9	0.98	0.954	5	443
Asgard	D4993_C5_LG_Bin_705_scaffold_18280_3	D4993_C5_LG_Bin_705_clean	Lokiarchaeles	Cas__cas7_I-B_6	716	defense-finder-models/Cas/Cas/CAS_Class1-Subtype-I-B	UserReplicon_CAS_Class1-Subtype-I-B_1	1	1	0.25	2	1	Cas__cas7_I-B_6	mandatory	233	1.1e-48	163.9	0.643	0.927	17	232
Asgard	D4993_C5_LG_Bin_705_scaffold_196984_7	D4993_C5_LG_Bin_705_clean	Lokiarchaeles	Tiamat__TmtA_2752664533	936	defense-finder-models/DefenseFinder_5/Tiamat/Tiamat	UserReplicon_Tiamat_2	1	1	1	1	1	Tiamat__TmtA	mandatory	1533	2e-140	467.8	0.701	0.609	5	937
Asgard	D4993_C5_LG_Bin_705_scaffold_218653_1	D4993_C5_LG_Bin_705_clean	Lokiarchaeles	Cas__cas10_III-D_3	1130	defense-finder-models/Cas/Cas/CAS_Class1-Subtype-III-D	UserReplicon_CAS_Class1-Subtype-III-D_7	1	1	0.625	5	1	Cas__cas10_III-D_1	mandatory	752	1.6e-53	180	0.737	0.412	337	646
Asgard	D4993_C5_LG_Bin_705_scaffold_218653_2	D4993_C5_LG_Bin_705_clean	Lokiarchaeles	Cas__csm3gr7_III-A_III-D_10	1132	defense-finder-models/Cas/Cas/CAS_Class1-Subtype-III-D	UserReplicon_CAS_Class1-Subtype-III-D_7	1	1	0.625	5	1	Cas__csm3gr7_III-A_III-D_10	accessory	218	2.3e-15	54.6	0.715	0.739	35	195
Asgard	D4993_C5_LG_Bin_705_scaffold_218653_3	D4993_C5_LG_Bin_705_clean	Lokiarchaeles	Cas__csx10gr5_III-D_2	1133	defense-finder-models/Cas/Cas/CAS_Class1-Subtype-III-D	UserReplicon_CAS_Class1-Subtype-III-D_7	1	1	0.625	5	1	Cas__csx10gr5_III-D_3	mandatory	361	1.8e-74	249.4	0.933	0.981	4	357
Asgard	D4993_C5_LG_Bin_705_scaffold_218653_4	D4993_C5_LG_Bin_705_clean	Lokiarchaeles	Cas__csm2gr11_III-D_5	1134	defense-finder-models/Cas/Cas/CAS_Class1-Subtype-III-D	UserReplicon_CAS_Class1-Subtype-III-D_7	1	1	0.625	5	1	Cas__csm2gr11_III-D_5	mandatory	138	2.3e-31	106.6	0.886	0.957	3	134
Asgard	D4993_C5_LG_Bin_705_scaffold_218653_5	D4993_C5_LG_Bin_705_clean	Lokiarchaeles	Cas__csm3gr7_III-A_III-D_2	1135	defense-finder-models/Cas/Cas/CAS_Class1-Subtype-III-D	UserReplicon_CAS_Class1-Subtype-III-D_7	1	1	0.625	5	1	Cas__csm3gr7_III-A_III-D_10	accessory	270	5e-62	207.2	0.986	0.841	10	236
Asgard	D4993_C5_LG_Bin_705_scaffold_218653_6	D4993_C5_LG_Bin_705_clean	Lokiarchaeles	Cas__csm3gr7_III-A_III-D_10	1136	defense-finder-models/Cas/Cas/CAS_Class1-Subtype-III-D	UserReplicon_CAS_Class1-Subtype-III-D_7	1	1	0.625	5	1	Cas__csm3gr7_III-A_III-D_10	accessory	296	1.4e-37	127.4	0.895	0.794	2	236
Asgard	D4993_C5_LG_Bin_705_scaffold_218653_8	D4993_C5_LG_Bin_705_clean	Lokiarchaeles	Cas__csm3gr7_III_IV	1138	defense-finder-models/Cas/Cas/CAS_Class1-Subtype-III-D	UserReplicon_CAS_Class1-Subtype-III-D_7	1	1	0.625	5	1	Cas__csm3gr7_III_IV	accessory	324	1e-21	76	0.965	0.645	52	260
Asgard	D4993_C5_LG_Bin_705_scaffold_2514_7	D4993_C5_LG_Bin_705_clean	Lokiarchaeles	pAgo__pAgo_Short	1536	defense-finder-models/DefenseFinder_5/pAgo/pAgo	UserReplicon_pAgo_4	1	1	1	1	1	pAgo__pAgo_LongA	mandatory	491	3.1e-105	350.6	0.96	0.974	1	478
Asgard	D4993_C5_LG_Bin_705_scaffold_277135_1	D4993_C5_LG_Bin_705_clean	Lokiarchaeles	Cas__csm3gr7_III-D_3	1718	defense-finder-models/Cas/Cas/CAS_Class1-Subtype-III-D	UserReplicon_CAS_Class1-Subtype-III-D_8	1	1	0.375	3	1	Cas__csm3gr7_III-D_1	mandatory	633	6.5e-51	170.7	0.912	0.306	1	194
Asgard	D4993_C5_LG_Bin_705_scaffold_277135_2	D4993_C5_LG_Bin_705_clean	Lokiarchaeles	Cas__cas10_III-D_3	1719	defense-finder-models/Cas/Cas/CAS_Class1-Subtype-III-D	UserReplicon_CAS_Class1-Subtype-III-D_8	1	1	0.375	3	1	Cas__cas10_III-D_1	mandatory	514	7.4e-105	349.1	0.985	0.807	6	420
Asgard	D4993_C5_LG_Bin_705_scaffold_277135_3	D4993_C5_LG_Bin_705_clean	Lokiarchaeles	Cas__csx1_III_17	1720	defense-finder-models/Cas/Cas/CAS_Class1-Subtype-III-D	UserReplicon_CAS_Class1-Subtype-III-D_8	1	1	0.375	3	1	Cas__csx1_III_10	accessory	443	2.1e-93	311.2	0.974	0.977	7	439
Asgard	D4993_C5_LG_Bin_705_scaffold_293303_2	D4993_C5_LG_Bin_705_clean	Lokiarchaeles	Cas__cas10_III-C_3	1878	defense-finder-models/Cas/Cas/CAS_Class1-Subtype-III-C	UserReplicon_CAS_Class1-Subtype-III-C_5	1	1	0.333	2	1	Cas__cas10_III-C_3	mandatory	1014	7.2e-192	637.8	0.998	0.99	5	1008
Asgard	D4993_C5_LG_Bin_705_scaffold_293303_3	D4993_C5_LG_Bin_705_clean	Lokiarchaeles	Cas__cmr6gr7_III-C_1	1879	defense-finder-models/Cas/Cas/CAS_Class1-Subtype-III-C	UserReplicon_CAS_Class1-Subtype-III-C_5	1	1	0.333	2	1	Cas__cmr6gr7_III-C_1	mandatory	362	4.7e-83	276.5	0.927	0.644	117	349
Asgard	D4993_C5_LG_Bin_705_scaffold_294978_2	D4993_C5_LG_Bin_705_clean	Lokiarchaeles	PsyrTA__PsyrT	1906	defense-finder-models/DefenseFinder_2/PsyrTA/PsyrTA	UserReplicon_PsyrTA_1	1	1	1	2	1	PsyrTA__PsyrT	mandatory	382	5.8e-18	62.2	0.501	0.893	10	350
Asgard	D4993_C5_LG_Bin_705_scaffold_294978_6	D4993_C5_LG_Bin_705_clean	Lokiarchaeles	PsyrTA__PsyrA	1910	defense-finder-models/DefenseFinder_2/PsyrTA/PsyrTA	UserReplicon_PsyrTA_1	1	1	1	2	1	PsyrTA__PsyrA	mandatory	185	2.5e-05	21.3	0.153	0.33	11	71
Asgard	D4993_C5_LG_Bin_705_scaffold_326752_2	D4993_C5_LG_Bin_705_clean	Lokiarchaeles	Cas__csx19_III-D_2	2237	defense-finder-models/Cas/Cas/CAS_Class1-Subtype-III-D	UserReplicon_CAS_Class1-Subtype-III-D_9	1	1	0.25	2	1	Cas__csx19_III-D_2	mandatory	187	7.8e-41	137.6	0.871	0.882	22	186
Asgard	D4993_C5_LG_Bin_705_scaffold_326752_3	D4993_C5_LG_Bin_705_clean	Lokiarchaeles	Cas__csm3gr7_III-D_2	2238	defense-finder-models/Cas/Cas/CAS_Class1-Subtype-III-D	UserReplicon_CAS_Class1-Subtype-III-D_9	1	1	0.25	2	1	Cas__csm3gr7_III-D_1	mandatory	563	3e-96	321.6	0.586	0.691	163	551
Asgard	D4993_C5_LG_Bin_705_scaffold_34972_1	D4993_C5_LG_Bin_705_clean	Lokiarchaeles	Cas__cmr1gr7_III-B_III-C_3	2475	defense-finder-models/Cas/Cas/CAS_Class1-Subtype-III-C	UserReplicon_CAS_Class1-Subtype-III-C_6	1	1	0.333	2	1	Cas__cmr1gr7_III-B_III-C_3	accessory	256	6.9e-22	76.2	0.561	0.488	3	127
Asgard	D4993_C5_LG_Bin_705_scaffold_34972_2	D4993_C5_LG_Bin_705_clean	Lokiarchaeles	Cas__cmr6gr7_III-C_1	2476	defense-finder-models/Cas/Cas/CAS_Class1-Subtype-III-C	UserReplicon_CAS_Class1-Subtype-III-C_6	1	1	0.333	2	1	Cas__cmr6gr7_III-C_1	mandatory	283	3.4e-31	106.7	0.435	0.378	148	254
Asgard	D4993_C5_LG_Bin_705_scaffold_376726_2	D4993_C5_LG_Bin_705_clean	Lokiarchaeles	Cas__cas7b_I-B_I-C_2	2680	defense-finder-models/Cas/Cas/CAS_Class1-Subtype-I-B	UserReplicon_CAS_Class1-Subtype-I-B_2	1	1	0.25	2	1	Cas__cas7_I_15	accessory	313	9.1e-55	183.8	0.929	0.751	10	244
Asgard	D4993_C5_LG_Bin_705_scaffold_376726_3	D4993_C5_LG_Bin_705_clean	Lokiarchaeles	Cas__cas5_I-B_17	2681	defense-finder-models/Cas/Cas/CAS_Class1-Subtype-I-B	UserReplicon_CAS_Class1-Subtype-I-B_2	1	1	0.25	2	1	Cas__cas5_I-B_6	mandatory	267	8.6e-32	108.6	0.789	0.783	1	209
Asgard	D4993_C5_LG_Bin_705_scaffold_448029_4	D4993_C5_LG_Bin_705_clean	Lokiarchaeles	Cas__csm3gr7_III_IV	3348	defense-finder-models/Cas/Cas/CAS_Class1-Subtype-III-D	UserReplicon_CAS_Class1-Subtype-III-D_10	1	1	0.375	3	1	Cas__csm3gr7_III_IV	accessory	212	1.3e-20	72.5	0.93	0.807	11	181
Asgard	D4993_C5_LG_Bin_705_scaffold_448029_5	D4993_C5_LG_Bin_705_clean	Lokiarchaeles	Cas__csx10gr5_III-D_3	3349	defense-finder-models/Cas/Cas/CAS_Class1-Subtype-III-D	UserReplicon_CAS_Class1-Subtype-III-D_10	1	1	0.375	3	1	Cas__csx10gr5_III-D_3	mandatory	410	3.2e-19	67.2	0.913	0.898	7	374
Asgard	D4993_C5_LG_Bin_705_scaffold_448029_6	D4993_C5_LG_Bin_705_clean	Lokiarchaeles	Cas__csm3gr7_III-A_III-D_10	3350	defense-finder-models/Cas/Cas/CAS_Class1-Subtype-III-D	UserReplicon_CAS_Class1-Subtype-III-D_10	1	1	0.375	3	1	Cas__csm3gr7_III-A_III-D_10	accessory	258	6e-32	108.9	0.848	0.853	14	233
Asgard	D4993_C5_LG_Bin_705_scaffold_70833_2	D4993_C5_LG_Bin_705_clean	Lokiarchaeles	Cas__cas5_I-B_8	3796	defense-finder-models/Cas/Cas/CAS_Class1-Subtype-I-B	UserReplicon_CAS_Class1-Subtype-I-B_3	1	1	0.25	2	1	Cas__cas5_I-B_6	mandatory	277	1.7e-36	123.5	0.889	0.592	41	204
Asgard	D4993_C5_LG_Bin_705_scaffold_70833_3	D4993_C5_LG_Bin_705_clean	Lokiarchaeles	Cas__cas3_I_5	3797	defense-finder-models/Cas/Cas/CAS_Class1-Subtype-I-B	UserReplicon_CAS_Class1-Subtype-I-B_3	1	1	0.25	2	1	Cas__cas3_I_5	accessory	896	2.4e-47	159.6	0.764	0.682	209	819
Asgard	D4993_C5_LG_Bin_705_scaffold_78334_1	D4993_C5_LG_Bin_705_clean	Lokiarchaeles	Retron__RT_Tot	3851	defense-finder-models/DefenseFinder_5/Retron/Retron_IX	UserReplicon_Retron_IX_1	1	1	0.667	1.5	1	Retron__RT_Tot	mandatory	139	3.6e-36	123.1	0.378	0.863	19	138
Asgard	D4993_C5_LG_Bin_705_scaffold_78334_2	D4993_C5_LG_Bin_705_clean	Lokiarchaeles	Retron_IX__HEPN	3856	defense-finder-models/DefenseFinder_5/Retron/Retron_IX	UserReplicon_Retron_IX_1	1	1	0.667	1.5	1	Retron_IX__HEPN	accessory	128	1.1e-30	104.1	0.983	0.898	7	121
Asgard	D4993_C5_LG_Bin_705_scaffold_95266_1	D4993_C5_LG_Bin_705_clean	Lokiarchaeles	RM_Type_IV__Type_IV_REases	4003	defense-finder-models/RM/RM/RM_Type_IV	UserReplicon_RM_Type_IV_1	1	1	1	1	1	RM_Type_IV__Type_IV_REases	mandatory	505	1.9e-30	104.4	0.316	0.501	253	505
Asgard	D4993_C5_LG_Bin_739_scaffold_441361_3	D4993_C5_LG_Bin_739_clean	Heimdallarchaeaceae	Cas__csx1_III_11	2370	defense-finder-models/Cas/Cas/CAS_Class1-Subtype-III-A	UserReplicon_CAS_Class1-Subtype-III-A_1	1	1	0.667	6	1	Cas__csx1_III_10	accessory	406	7.7e-88	292.4	0.992	0.884	23	381
Asgard	D4993_C5_LG_Bin_739_scaffold_441361_4	D4993_C5_LG_Bin_739_clean	Heimdallarchaeaceae	Cas__csm5gr7_III-A_2	2371	defense-finder-models/Cas/Cas/CAS_Class1-Subtype-III-A	UserReplicon_CAS_Class1-Subtype-III-A_1	1	1	0.667	6	1	Cas__csm5gr7_III-A_2	mandatory	377	4.9e-16	56.4	0.953	0.912	14	357
Asgard	D4993_C5_LG_Bin_739_scaffold_441361_5	D4993_C5_LG_Bin_739_clean	Heimdallarchaeaceae	Cas__csm4gr5_III-A_1	2372	defense-finder-models/Cas/Cas/CAS_Class1-Subtype-III-A	UserReplicon_CAS_Class1-Subtype-III-A_1	1	1	0.667	6	1	Cas__csm4gr5_III-A_3	mandatory	330	3.6e-22	76.5	0.857	0.818	19	288
Asgard	D4993_C5_LG_Bin_739_scaffold_441361_6	D4993_C5_LG_Bin_739_clean	Heimdallarchaeaceae	Cas__csm3gr7_III-A_1	2373	defense-finder-models/Cas/Cas/CAS_Class1-Subtype-III-A	UserReplicon_CAS_Class1-Subtype-III-A_1	1	1	0.667	6	1	Cas__csm3gr7_III-A_1	mandatory	250	5.9e-72	239.4	0.991	0.84	9	218
Asgard	D4993_C5_LG_Bin_739_scaffold_441361_7	D4993_C5_LG_Bin_739_clean	Heimdallarchaeaceae	Cas__csm2gr11_III-A_15	2374	defense-finder-models/Cas/Cas/CAS_Class1-Subtype-III-A	UserReplicon_CAS_Class1-Subtype-III-A_1	1	1	0.667	6	1	Cas__csm2gr11_III-A_15	mandatory	167	5.7e-11	40.9	0.909	0.641	56	162
Asgard	D4993_C5_LG_Bin_739_scaffold_441361_8	D4993_C5_LG_Bin_739_clean	Heimdallarchaeaceae	Cas__cas10_III-A_1	2375	defense-finder-models/Cas/Cas/CAS_Class1-Subtype-III-A	UserReplicon_CAS_Class1-Subtype-III-A_1	1	1	0.667	6	1	Cas__cas10_III-A_1	mandatory	879	3.4e-122	406.6	0.997	0.81	18	729
Asgard	D4993_C5_LG_Bin_739_scaffold_441361_9	D4993_C5_LG_Bin_739_clean	Heimdallarchaeaceae	Cas__csx1_III_9	2376	defense-finder-models/Cas/Cas/CAS_Class1-Subtype-III-A	UserReplicon_CAS_Class1-Subtype-III-A_1	1	1	0.667	6	1	Cas__csx1_III_10	accessory	426	3.7e-79	263.9	1	0.768	22	348
Asgard	D4994_C39_H1_Bin_122_scaffold_533086_2	D4994_C39_H1_Bin_122	Lokiarchaeles	Lamassu-Fam__LmuB_SMC_Cap4_nuclease_II	1806	defense-finder-models/DefenseFinder_1/Lamassu-Fam/Lamassu-Fam	UserReplicon_Lamassu-Fam_1	1	1	0.667	2	1	Lamassu-Fam__LmuB_SMC_Cap4_nuclease_II	mandatory	1205	2.8e-09	33.9	0.782	0.422	2	510
Asgard	D4994_C39_H1_Bin_122_scaffold_53311_2	D4994_C39_H1_Bin_122	Lokiarchaeles	Lamassu-Fam__LmuA_effector_Hydrolase	1811	defense-finder-models/DefenseFinder_1/Lamassu-Fam/Lamassu-Fam	UserReplicon_Lamassu-Fam_1	1	1	0.667	2	1	Lamassu-Fam__LmuA_effector_Cap4_nuclease_II	mandatory	231	1.5e-08	31.4	0.203	0.29	21	87
Asgard	D4994_C39_H1_Bin_188_scaffold_633471_1	D4994_C39_H1_Bin_188	Lokiarchaeles	RM_Type_III__Type_III_REases	2902	defense-finder-models/RM/RM/RM_Type_III	UserReplicon_RM_Type_III_1	1	1	1	2	1	RM_Type_III__Type_III_REases	mandatory	620	4e-07	26.3	0.23	0.555	243	586
Asgard	D4994_C39_H1_Bin_188_scaffold_633471_2	D4994_C39_H1_Bin_188	Lokiarchaeles	RM_Type_III__Type_III_MTases	2903	defense-finder-models/RM/RM/RM_Type_III	UserReplicon_RM_Type_III_1	1	1	1	2	1	RM_Type_III__Type_III_MTases	mandatory	476	2.4e-85	285.5	0.538	0.681	1	324
Asgard	D4994_C39_H1_Bin_261_scaffold_250881_18	D4994_C39_H1_Bin_261	Lokiarchaeles	Mokosh_TypeI__MkoA	777	defense-finder-models/DefenseFinder_4/Mokosh/Mokosh_TypeI	UserReplicon_Mokosh_TypeI_1	1	1	1	2	1	Mokosh_TypeI__MkoA	mandatory	1451	8.3e-21	71.6	0.281	0.22	1006	1324
Asgard	D4994_C39_H1_Bin_261_scaffold_250881_21	D4994_C39_H1_Bin_261	Lokiarchaeles	Mokosh_TypeI__MkoB2	781	defense-finder-models/DefenseFinder_4/Mokosh/Mokosh_TypeI	UserReplicon_Mokosh_TypeI_1	1	1	1	2	1	Mokosh_TypeI__MkoB	mandatory	140	0.00061	16.3	0.115	0.379	24	76
Asgard	D4994_C39_H1_Bin_261_scaffold_81015_2	D4994_C39_H1_Bin_261	Lokiarchaeles	RM_Type_II__Type_II_REases	3514	defense-finder-models/RM/RM/RM_Type_II	UserReplicon_RM_Type_II_1	1	1	1	2	1	RM_Type_II__Type_II_REases	mandatory	222	1.2e-29	102.2	0.782	0.982	3	220
Asgard	D4994_C39_H1_Bin_261_scaffold_81015_3	D4994_C39_H1_Bin_261	Lokiarchaeles	RM_Type_II__Type_II_MTases	3515	defense-finder-models/RM/RM/RM_Type_II	UserReplicon_RM_Type_II_1	1	1	1	2	1	RM_Type_II__Type_II_MTases	mandatory	590	1.8e-06	24.6	0.295	0.205	67	187
Asgard	D4994_C39_H1_Bin_316_scaffold_157727_2	D4994_C39_H1_Bin_316	Heimdallarchaeaceae	CBASS__Sensing_TPALS	160	defense-finder-models/DefenseFinder_5/CBASS/CBASS_IV	UserReplicon_CBASS_IV_3	1	1	1	3	1	CBASS__Effector_2TM_S_2TMBeta	mandatory	388	9.6e-41	137.1	0.841	0.513	6	204
Asgard	D4994_C39_H1_Bin_316_scaffold_157727_3	D4994_C39_H1_Bin_316	Heimdallarchaeaceae	CBASS__OGG	161	defense-finder-models/DefenseFinder_5/CBASS/CBASS_IV	UserReplicon_CBASS_IV_3	1	1	1	3	1	CBASS__TGT	mandatory	216	3.7e-88	292.2	0.949	0.94	7	209
Asgard	D4994_C39_H1_Bin_316_scaffold_157727_4	D4994_C39_H1_Bin_316	Heimdallarchaeaceae	CBASS__Cyclase_SMODS	162	defense-finder-models/DefenseFinder_5/CBASS/CBASS_IV	UserReplicon_CBASS_IV_3	1	1	1	3	1	CBASS__Cyclase_SMODS	mandatory	313	5.7e-10	37.1	0.89	0.444	50	188
Asgard	D4994_C39_H1_Bin_316_scaffold_157727_5	D4994_C39_H1_Bin_316	Heimdallarchaeaceae	CBASS__TGT	163	defense-finder-models/DefenseFinder_5/CBASS/CBASS_IV	UserReplicon_CBASS_IV_3	1	1	1	3	1	CBASS__TGT	mandatory	324	1.2e-94	314.5	0.932	0.926	17	316
Asgard	D4994_C39_H1_Bin_316_scaffold_157727_6	D4994_C39_H1_Bin_316	Heimdallarchaeaceae	CBASS__QueC	164	defense-finder-models/DefenseFinder_5/CBASS/CBASS_IV	UserReplicon_CBASS_IV_3	1	1	1	3	1	CBASS__TGT	mandatory	187	4e-79	262.6	0.984	0.989	1	185
Asgard	D4994_C39_H1_Bin_316_scaffold_178173_51	D4994_C39_H1_Bin_316	Heimdallarchaeaceae	CBASS__2TM_5	363	defense-finder-models/DefenseFinder_5/Pycsar/Pycsar	UserReplicon_Pycsar_4	1	1	1	1.5	1	CBASS__Effector_2TM_S_2TMBeta	accessory	187	4.7e-26	88.8	0.931	0.914	5	175
Asgard	D4994_C39_H1_Bin_316_scaffold_178173_52	D4994_C39_H1_Bin_316	Heimdallarchaeaceae	Pycsar__AG_cyclase	364	defense-finder-models/DefenseFinder_5/Pycsar/Pycsar	UserReplicon_Pycsar_4	1	1	1	1.5	1	Pycsar__AG_cyclase	mandatory	237	4.4e-39	131.9	0.779	0.928	8	227
Asgard	D4994_C39_H1_Bin_316_scaffold_528424_5	D4994_C39_H1_Bin_316	Heimdallarchaeaceae	Retron_I_C__RT_1_C3	2006	defense-finder-models/DefenseFinder_5/Retron/Retron_I_C	UserReplicon_Retron_I_C_5	1	1	1	1	1	Retron_I_C__RT_1_C1	mandatory	609	4.1e-70	234.4	0.432	0.424	1	258
Asgard	D4994_C39_H1_Bin_316_scaffold_573695_2	D4994_C39_H1_Bin_316	Heimdallarchaeaceae	Dsr_II__Dsr2	2114	defense-finder-models/DefenseFinder_2/Dsr/Dsr_II	UserReplicon_Dsr_II_1	1	1	1	1	1	Dsr_II__Dsr2	mandatory	708	3.2e-117	390.4	0.558	0.993	4	706
Asgard	D4994_C39_H1_Bin_319_scaffold_23600_2	D4994_C39_H1_Bin_319	Lokiarchaeles	RM_Type_III__Type_III_REases	834	defense-finder-models/RM/RM/RM_Type_III	UserReplicon_RM_Type_III_1	1	1	1	2	1	RM_Type_III__Type_III_REases	mandatory	737	1e-20	71.6	0.225	0.297	71	289
Asgard	D4994_C39_H1_Bin_319_scaffold_23600_3	D4994_C39_H1_Bin_319	Lokiarchaeles	RM_Type_III__Type_III_MTases	835	defense-finder-models/RM/RM/RM_Type_III	UserReplicon_RM_Type_III_1	1	1	1	2	1	RM_Type_III__Type_III_MTases	mandatory	900	2.7e-44	150.2	0.259	0.153	48	185
Asgard	D4994_C39_H1_Bin_319_scaffold_440124_23	D4994_C39_H1_Bin_319	Lokiarchaeles	Borvo__BovA_addition	2253	defense-finder-models/DefenseFinder_5/Borvo/Borvo	UserReplicon_Borvo_1	1	1	1	1	1	Borvo__BovA	mandatory	579	7.3e-07	26.4	0.224	0.282	389	551
Asgard	D4994_C39_H1_Bin_319_scaffold_489536_1	D4994_C39_H1_Bin_319	Lokiarchaeles	Cas__cas3HD_I_1	2801	defense-finder-models/Cas/Cas/CAS_Class1-Subtype-I-B	UserReplicon_CAS_Class1-Subtype-I-B_1	1	1	0.625	5	1	Cas__cas3_I_5	accessory	492	1.4e-22	78.6	0.946	0.504	2	249
Asgard	D4994_C39_H1_Bin_319_scaffold_489536_2	D4994_C39_H1_Bin_319	Lokiarchaeles	Cas__cas5_I-B_17	2805	defense-finder-models/Cas/Cas/CAS_Class1-Subtype-I-B	UserReplicon_CAS_Class1-Subtype-I-B_1	1	1	0.625	5	1	Cas__cas5_I-B_6	mandatory	268	2.2e-38	130.3	0.988	1	1	268
Asgard	D4994_C39_H1_Bin_319_scaffold_489536_3	D4994_C39_H1_Bin_319	Lokiarchaeles	Cas__cas7_I-B_8	2806	defense-finder-models/Cas/Cas/CAS_Class1-Subtype-I-B	UserReplicon_CAS_Class1-Subtype-I-B_1	1	1	0.625	5	1	Cas__cas7_I-B_6	mandatory	309	1.9e-76	255.1	0.993	0.916	7	289
Asgard	D4994_C39_H1_Bin_319_scaffold_489536_5	D4994_C39_H1_Bin_319	Lokiarchaeles	Cas__cas8b1_I-B_4	2808	defense-finder-models/Cas/Cas/CAS_Class1-Subtype-I-B	UserReplicon_CAS_Class1-Subtype-I-B_1	1	1	0.625	5	1	Cas__cas8b2_I-B_2	mandatory	514	2e-49	166.8	0.68	0.819	64	484
Asgard	D4994_C39_H1_Bin_319_scaffold_489536_6	D4994_C39_H1_Bin_319	Lokiarchaeles	Cas__cas6_I_II_III_IV_V_VI_22	2809	defense-finder-models/Cas/Cas/CAS_Class1-Subtype-I-B	UserReplicon_CAS_Class1-Subtype-I-B_1	1	1	0.625	5	1	Cas__cas6_I-B_III_1	accessory	213	5.7e-19	66.8	1	0.601	66	193
Asgard	D4994_C39_H1_Bin_319_scaffold_631695_2	D4994_C39_H1_Bin_319	Lokiarchaeles	Cas__cmr3gr5_III-B_III-C_8	3530	defense-finder-models/Cas/Cas/CAS_Class1-Subtype-III-B	UserReplicon_CAS_Class1-Subtype-III-B_2	1	1	0.571	4	1	Cas__cmr3gr5_III-B_III-C_5	accessory	393	3.9e-77	258.1	0.995	0.987	6	393
Asgard	D4994_C39_H1_Bin_319_scaffold_631695_3	D4994_C39_H1_Bin_319	Lokiarchaeles	Cas__cas10_III_1	3531	defense-finder-models/Cas/Cas/CAS_Class1-Subtype-III-B	UserReplicon_CAS_Class1-Subtype-III-B_2	1	1	0.571	4	1	Cas__cas10_III_1	accessory	599	4.2e-57	192.1	0.988	0.781	2	469
Asgard	D4994_C39_H1_Bin_319_scaffold_631695_4	D4994_C39_H1_Bin_319	Lokiarchaeles	Cas__cmr1gr7_III-B_1	3532	defense-finder-models/Cas/Cas/CAS_Class1-Subtype-III-B	UserReplicon_CAS_Class1-Subtype-III-B_2	1	1	0.571	4	1	Cas__cmr1gr7_III-B_1	mandatory	446	9.4e-48	161.2	0.875	0.834	24	395
Asgard	D4994_C39_H1_Bin_319_scaffold_631695_6	D4994_C39_H1_Bin_319	Lokiarchaeles	Cas__csx1_III_11	3534	defense-finder-models/Cas/Cas/CAS_Class1-Subtype-III-B	UserReplicon_CAS_Class1-Subtype-III-B_2	1	1	0.571	4	1	Cas__csx1_III_10	accessory	259	3.8e-42	142.5	0.45	0.691	77	255
Asgard	D4994_C39_H1_Bin_33_scaffold_212096_4	D4994_C39_H1_Bin_33	Lokiarchaeles	Mokosh_TypeI__MkoA	720	defense-finder-models/DefenseFinder_4/Mokosh/Mokosh_TypeI	UserReplicon_Mokosh_TypeI_1	1	1	1	2	1	Mokosh_TypeI__MkoA	mandatory	1107	6e-46	155.4	0.203	0.203	283	507
Asgard	D4994_C39_H1_Bin_33_scaffold_212096_6	D4994_C39_H1_Bin_33	Lokiarchaeles	Mokosh_TypeI__MkoB	722	defense-finder-models/DefenseFinder_4/Mokosh/Mokosh_TypeI	UserReplicon_Mokosh_TypeI_1	1	1	1	2	1	Mokosh_TypeI__MkoB	mandatory	566	2.4e-05	21.9	0.221	0.256	93	237
Asgard	D4994_C39_H1_Bin_33_scaffold_27285_1	D4994_C39_H1_Bin_33	Lokiarchaeles	Cas__cas4_I_II_III_IV_V_VI_6	1205	defense-finder-models/Cas/Cas/CAS_Class1-Subtype-I-B	UserReplicon_CAS_Class1-Subtype-I-B_1	1	1	0.5	4	1	Cas__cas4_I_II_III_IV_V_VI_6	accessory	82	7.5e-14	50.5	0.478	0.976	1	80
Asgard	D4994_C39_H1_Bin_33_scaffold_27285_11	D4994_C39_H1_Bin_33	Lokiarchaeles	Cas__cas7b_I-B_I-C_2	1207	defense-finder-models/Cas/Cas/CAS_Class1-Subtype-I-B	UserReplicon_CAS_Class1-Subtype-I-B_1	1	1	0.5	4	1	Cas__cas7_I_15	accessory	304	4.6e-55	185.2	0.854	0.714	6	222
Asgard	D4994_C39_H1_Bin_33_scaffold_27285_12	D4994_C39_H1_Bin_33	Lokiarchaeles	Cas__cas5_I-B_17	1208	defense-finder-models/Cas/Cas/CAS_Class1-Subtype-I-B	UserReplicon_CAS_Class1-Subtype-I-B_1	1	1	0.5	4	1	Cas__cas5_I-B_6	mandatory	271	8.7e-30	102.4	0.76	0.72	5	199
Asgard	D4994_C39_H1_Bin_33_scaffold_27285_13	D4994_C39_H1_Bin_33	Lokiarchaeles	Cas__cas3_I_5	1209	defense-finder-models/Cas/Cas/CAS_Class1-Subtype-I-B	UserReplicon_CAS_Class1-Subtype-I-B_1	1	1	0.5	4	1	Cas__cas3_I_5	accessory	848	3.4e-52	176	0.494	0.512	298	731
Asgard	D4994_C39_H1_Bin_33_scaffold_27285_4	D4994_C39_H1_Bin_33	Lokiarchaeles	Cas__cas2_I_II_III_IV_V_VI_13	1219	defense-finder-models/Cas/Cas/CAS_Cluster	UserReplicon_CAS_Cluster_8	1	1	0.06	3	1	Cas__cas2_I_II_III_IV_V_VI_1	mandatory	103	7.3e-14	50.1	0.986	0.728	1	75
Asgard	D4994_C39_H1_Bin_33_scaffold_27285_5	D4994_C39_H1_Bin_33	Lokiarchaeles	Cas__cas1_I_II_III_IV_V_VI_10	1220	defense-finder-models/Cas/Cas/CAS_Cluster	UserReplicon_CAS_Cluster_8	1	1	0.06	3	1	Cas__cas1_I_II_III_IV_V_VI_1	mandatory	395	1.6e-77	258.8	0.986	0.866	4	345
Asgard	D4994_C39_H1_Bin_33_scaffold_27285_8	D4994_C39_H1_Bin_33	Lokiarchaeles	Cas__cas6_I_II_III_IV_V_VI_15	1223	defense-finder-models/Cas/Cas/CAS_Cluster	UserReplicon_CAS_Cluster_8	1	1	0.06	3	1	Cas__cas6_I_II_III_IV_V_VI_7	mandatory	310	1.6e-20	72	0.405	0.403	184	308
Asgard	D4994_C39_H1_Bin_33_scaffold_397294_15	D4994_C39_H1_Bin_33	Lokiarchaeles	RM_Type_IIG__Type_IIG	2337	defense-finder-models/RM/RM/RM_Type_IIG	UserReplicon_RM_Type_IIG_1	1	1	1	1	1	RM_Type_IIG__Type_IIG	mandatory	799	3.9e-130	434.3	0.782	0.816	116	767
Asgard	D4994_C39_H1_Bin_33_scaffold_430777_18	D4994_C39_H1_Bin_33	Lokiarchaeles	Retron__RT_Tot	2567	defense-finder-models/DefenseFinder_5/Retron/Retron_XIII	UserReplicon_Retron_XIII_1	1	1	0.667	1.5	1	Retron__RT_Tot	mandatory	462	2.5e-161	537.1	1.465	0.994	3	461
Asgard	D4994_C39_H1_Bin_33_scaffold_430777_19	D4994_C39_H1_Bin_33	Lokiarchaeles	Retron_XIII__WHSWIM	2568	defense-finder-models/DefenseFinder_5/Retron/Retron_XIII	UserReplicon_Retron_XIII_1	1	1	0.667	1.5	1	Retron_XIII__WHSWIM	accessory	545	3e-155	516.1	0.963	0.994	1	542
Asgard	D4994_C39_H1_Bin_33_scaffold_449871_11	D4994_C39_H1_Bin_33	Lokiarchaeles	RM_Type_IIG__Type_IIG	2752	defense-finder-models/RM/RM/RM_Type_IIG	UserReplicon_RM_Type_IIG_2	1	1	1	1	1	RM_Type_IIG__Type_IIG	mandatory	1170	5.2e-135	450.4	1.231	0.959	40	1161
Asgard	D4994_C39_H1_Bin_33_scaffold_527648_2	D4994_C39_H1_Bin_33	Lokiarchaeles	Cas__csx1_III_9	3378	defense-finder-models/Cas/Cas/CAS_Class1-Subtype-III-B	UserReplicon_CAS_Class1-Subtype-III-B_2	1	1	1	7	1	Cas__csx1_III_10	accessory	595	6.4e-76	254.2	0.99	0.58	9	353
Asgard	D4994_C39_H1_Bin_33_scaffold_527648_3	D4994_C39_H1_Bin_33	Lokiarchaeles	Cas__cmr5gr11_III-B_18	3379	defense-finder-models/Cas/Cas/CAS_Class1-Subtype-III-B	UserReplicon_CAS_Class1-Subtype-III-B_2	1	1	1	7	1	Cas__cmr5gr11_III-B_18	mandatory	98	5e-18	63.8	0.831	0.878	10	95
Asgard	D4994_C39_H1_Bin_33_scaffold_527648_4	D4994_C39_H1_Bin_33	Lokiarchaeles	Cas__cmr4gr7_III-B_III-C_2	3380	defense-finder-models/Cas/Cas/CAS_Class1-Subtype-III-B	UserReplicon_CAS_Class1-Subtype-III-B_2	1	1	1	7	1	Cas__cmr4gr7_III-B_III-C_2	accessory	294	3.1e-69	232	0.987	0.986	4	293
Asgard	D4994_C39_H1_Bin_33_scaffold_527648_5	D4994_C39_H1_Bin_33	Lokiarchaeles	Cas__cmr3gr5_III-B_III-C_8	3381	defense-finder-models/Cas/Cas/CAS_Class1-Subtype-III-B	UserReplicon_CAS_Class1-Subtype-III-B_2	1	1	1	7	1	Cas__cmr3gr5_III-B_III-C_5	accessory	387	1.3e-78	263.3	0.986	0.966	9	382
Asgard	D4994_C39_H1_Bin_33_scaffold_527648_6	D4994_C39_H1_Bin_33	Lokiarchaeles	Cas__cas10_III_1	3382	defense-finder-models/Cas/Cas/CAS_Class1-Subtype-III-B	UserReplicon_CAS_Class1-Subtype-III-B_2	1	1	1	7	1	Cas__cas10_III_1	accessory	593	2.9e-67	225.9	0.996	0.782	5	468
Asgard	D4994_C39_H1_Bin_33_scaffold_527648_7	D4994_C39_H1_Bin_33	Lokiarchaeles	Cas__cmr6gr7_III-B_3	3383	defense-finder-models/Cas/Cas/CAS_Class1-Subtype-III-B	UserReplicon_CAS_Class1-Subtype-III-B_2	1	1	1	7	1	Cas__cmr6gr7_III-B_1	mandatory	429	7.2e-38	129	0.833	0.531	41	268
Asgard	D4994_C39_H1_Bin_33_scaffold_527648_8	D4994_C39_H1_Bin_33	Lokiarchaeles	Cas__cmr4gr7_III-B_III-C_2	3384	defense-finder-models/Cas/Cas/CAS_Class1-Subtype-III-B	UserReplicon_CAS_Class1-Subtype-III-B_2	1	1	1	7	1	Cas__cmr4gr7_III-B_III-C_2	accessory	304	1.7e-58	196.8	0.954	0.974	2	297
Asgard	D4994_C39_H1_Bin_33_scaffold_527648_9	D4994_C39_H1_Bin_33	Lokiarchaeles	Cas__cmr1gr7_III-B_1	3385	defense-finder-models/Cas/Cas/CAS_Class1-Subtype-III-B	UserReplicon_CAS_Class1-Subtype-III-B_2	1	1	1	7	1	Cas__cmr1gr7_III-B_1	mandatory	470	3.9e-45	152.8	0.802	0.757	30	385
Asgard	D4994_C39_H1_Bin_33_scaffold_636902_12	D4994_C39_H1_Bin_33	Lokiarchaeles	RM_Type_IV__Type_IV_REases	4171	defense-finder-models/RM/RM/RM_Type_IV	UserReplicon_RM_Type_IV_4	1	1	1	1	1	RM_Type_IV__Type_IV_REases	mandatory	1044	3.2e-59	199.8	0.682	0.284	727	1023
Asgard	D4994_C39_H1_Bin_33_scaffold_7171_5	D4994_C39_H1_Bin_33	Lokiarchaeles	Cas__cmr1gr7_III-B_III-C_3	4953	defense-finder-models/Cas/Cas/CAS_Class1-Subtype-III-C	UserReplicon_CAS_Class1-Subtype-III-C_3	1	1	0.833	5	1	Cas__cmr1gr7_III-B_III-C_3	accessory	409	7.2e-12	44	0.936	0.379	14	168
Asgard	D4994_C39_H1_Bin_33_scaffold_7171_6	D4994_C39_H1_Bin_33	Lokiarchaeles	Cas__cmr6gr7_III-C_1	4954	defense-finder-models/Cas/Cas/CAS_Class1-Subtype-III-C	UserReplicon_CAS_Class1-Subtype-III-C_3	1	1	0.833	5	1	Cas__cmr6gr7_III-C_1	mandatory	364	2.2e-70	235.4	0.948	0.651	97	333
Asgard	D4994_C39_H1_Bin_33_scaffold_7171_7	D4994_C39_H1_Bin_33	Lokiarchaeles	Cas__cas10_III-C_3	4955	defense-finder-models/Cas/Cas/CAS_Class1-Subtype-III-C	UserReplicon_CAS_Class1-Subtype-III-C_3	1	1	0.833	5	1	Cas__cas10_III-C_3	mandatory	953	4.4e-105	351	0.479	0.486	2	464
Asgard	D4994_C39_H1_Bin_33_scaffold_7171_8	D4994_C39_H1_Bin_33	Lokiarchaeles	Cas__cmr4gr7_III-B_III-C_2	4956	defense-finder-models/Cas/Cas/CAS_Class1-Subtype-III-C	UserReplicon_CAS_Class1-Subtype-III-C_3	1	1	0.833	5	1	Cas__cmr4gr7_III-B_III-C_2	accessory	324	2.3e-39	134	0.984	0.941	10	314
Asgard	D4994_C39_H1_Bin_33_scaffold_7171_9	D4994_C39_H1_Bin_33	Lokiarchaeles	Cas__cmr5gr11_III-C_11	4957	defense-finder-models/Cas/Cas/CAS_Class1-Subtype-III-C	UserReplicon_CAS_Class1-Subtype-III-C_3	1	1	0.833	5	1	Cas__cmr5gr11_III-C_11	accessory	128	1.4e-31	107.8	0.961	1	1	128
Asgard	D4994_C39_H1_Bin_33_scaffold_756431_3	D4994_C39_H1_Bin_33	Lokiarchaeles	RM_Type_IIG__Type_IIG	5304	defense-finder-models/RM/RM/RM_Type_IIG	UserReplicon_RM_Type_IIG_3	1	1	1	1	2	RM_Type_IIG__Type_IIG	mandatory	1339	1.8e-221	737.2	1.158	0.987	11	1331
Asgard	D4994_C39_H1_Bin_33_scaffold_756431_4	D4994_C39_H1_Bin_33	Lokiarchaeles	RM_Type_IIG__Type_IIG	5305	defense-finder-models/RM/RM/RM_Type_IIG	UserReplicon_RM_Type_IIG_3	1	1	1	1	2	RM_Type_IIG__Type_IIG	mandatory	1248	1.2e-142	476.2	0.835	0.688	5	862
Asgard	D4994_C39_H1_Bin_335_scaffold_197172_1	D4994_C39_H1_Bin_335	Lokiarchaeles	Cas__cas4_I_II_III_IV_V_VI_1	641	defense-finder-models/Cas/Cas/CAS_Cluster	UserReplicon_CAS_Cluster_1	1	1	0.06	3	1	Cas__cas4_I_II_III_IV_V_VI_1	mandatory	222	2.8e-36	123.2	0.978	0.811	41	220
Asgard	D4994_C39_H1_Bin_335_scaffold_197172_2	D4994_C39_H1_Bin_335	Lokiarchaeles	Cas__cas2_I_II_III_IV_V_VI_13	642	defense-finder-models/Cas/Cas/CAS_Cluster	UserReplicon_CAS_Cluster_1	1	1	0.06	3	1	Cas__cas2_I_II_III_IV_V_VI_1	mandatory	97	1.5e-16	58.2	0.986	0.753	1	73
Asgard	D4994_C39_H1_Bin_335_scaffold_197172_3	D4994_C39_H1_Bin_335	Lokiarchaeles	Cas__cas1_I_II_III_IV_V_VI_10	643	defense-finder-models/Cas/Cas/CAS_Cluster	UserReplicon_CAS_Cluster_1	1	1	0.06	3	1	Cas__cas1_I_II_III_IV_V_VI_1	mandatory	359	5e-78	259.9	0.993	0.827	3	299
Asgard	D4994_C39_H1_Bin_335_scaffold_534449_3	D4994_C39_H1_Bin_335	Lokiarchaeles	RM_Type_IV__Type_IV_REases	2578	defense-finder-models/RM/RM/RM_Type_IV	UserReplicon_RM_Type_IV_2	1	1	1	1	1	RM_Type_IV__Type_IV_REases	mandatory	324	5.1e-39	132.7	0.599	0.765	8	255
Asgard	D4994_C39_H1_Bin_335_scaffold_96967_3	D4994_C39_H1_Bin_335	Lokiarchaeles	RM_Type_IIG__Type_IIG	3954	defense-finder-models/RM/RM/RM_Type_IIG	UserReplicon_RM_Type_IIG_1	1	1	1	1	1	RM_Type_IIG__Type_IIG	mandatory	1239	1.9e-128	428.2	0.969	0.985	19	1238
Asgard	D4994_C39_H1_Bin_37_scaffold_148770_1	D4994_C39_H1_Bin_37	Lokiarchaeles	Cas__cas1_I_II_III_IV_V_VI_10	191	defense-finder-models/Cas/Cas/CAS_Cluster	UserReplicon_CAS_Cluster_1	1	1	0.08	4	1	Cas__cas1_I_II_III_IV_V_VI_1	mandatory	333	1.8e-69	231.6	0.898	0.811	1	270
Asgard	D4994_C39_H1_Bin_37_scaffold_148770_2	D4994_C39_H1_Bin_37	Lokiarchaeles	Cas__cas2_I_II_III_IV_V_VI_13	192	defense-finder-models/Cas/Cas/CAS_Cluster	UserReplicon_CAS_Cluster_1	1	1	0.08	4	1	Cas__cas2_I_II_III_IV_V_VI_1	mandatory	109	2.8e-15	53.9	0.986	0.67	13	85
Asgard	D4994_C39_H1_Bin_37_scaffold_148770_3	D4994_C39_H1_Bin_37	Lokiarchaeles	Cas__cas4_I_II_III_IV_V_VI_1	193	defense-finder-models/Cas/Cas/CAS_Cluster	UserReplicon_CAS_Cluster_1	1	1	0.08	4	1	Cas__cas4_I_II_III_IV_V_VI_1	mandatory	221	1.5e-34	117.3	0.978	0.819	38	218
Asgard	D4994_C39_H1_Bin_37_scaffold_148770_6	D4994_C39_H1_Bin_37	Lokiarchaeles	Cas__cas6_I_II_III_IV_V_VI_22	196	defense-finder-models/Cas/Cas/CAS_Cluster	UserReplicon_CAS_Cluster_1	1	1	0.08	4	1	Cas__cas6_I_II_III_IV_V_VI_7	mandatory	204	1.9e-14	51.8	1	0.706	49	192
Asgard	D4994_C39_H1_Bin_37_scaffold_209270_2	D4994_C39_H1_Bin_37	Lokiarchaeles	Viperin__pVip	567	defense-finder-models/DefenseFinder_1/Viperin/Viperin	UserReplicon_Viperin_1	1	1	1	1	1	Viperin__pVip	mandatory	336	4.9e-81	269.5	0.916	0.833	31	310
Asgard	D4994_C39_H1_Bin_37_scaffold_399337_1	D4994_C39_H1_Bin_37	Lokiarchaeles	RM_Type_IIG__Type_IIG	1500	defense-finder-models/RM/RM/RM_Type_IIG	UserReplicon_RM_Type_IIG_1	1	1	1	1	1	RM_Type_IIG__Type_IIG	mandatory	1055	6.7e-177	588.9	0.897	0.988	13	1054
Asgard	D4994_C39_H1_Bin_37_scaffold_601971_1	D4994_C39_H1_Bin_37	Lokiarchaeles	Cas__cas6_I_II_III_IV_V_VI_22	2369	defense-finder-models/Cas/Cas/CAS_Cluster	UserReplicon_CAS_Cluster_2	1	1	0.08	4	1	Cas__cas6_I_II_III_IV_V_VI_7	mandatory	285	1.4e-14	52.2	1	0.505	128	271
Asgard	D4994_C39_H1_Bin_37_scaffold_601971_3	D4994_C39_H1_Bin_37	Lokiarchaeles	Cas__cas4_I_II_III_IV_V_VI_1	2371	defense-finder-models/Cas/Cas/CAS_Cluster	UserReplicon_CAS_Cluster_2	1	1	0.08	4	1	Cas__cas4_I_II_III_IV_V_VI_1	mandatory	222	6.3e-37	125.1	0.989	0.829	37	220
Asgard	D4994_C39_H1_Bin_37_scaffold_601971_4	D4994_C39_H1_Bin_37	Lokiarchaeles	Cas__cas2_I_II_III_IV_V_VI_13	2372	defense-finder-models/Cas/Cas/CAS_Cluster	UserReplicon_CAS_Cluster_2	1	1	0.08	4	1	Cas__cas2_I_II_III_IV_V_VI_1	mandatory	97	1.4e-16	58	0.986	0.753	1	73
Asgard	D4994_C39_H1_Bin_37_scaffold_601971_5	D4994_C39_H1_Bin_37	Lokiarchaeles	Cas__cas1_I_II_III_IV_V_VI_10	2373	defense-finder-models/Cas/Cas/CAS_Cluster	UserReplicon_CAS_Cluster_2	1	1	0.08	4	1	Cas__cas1_I_II_III_IV_V_VI_1	mandatory	363	1.7e-74	248.1	0.996	0.821	4	301
Asgard	D4994_C39_H1_Bin_37_scaffold_63174_28	D4994_C39_H1_Bin_37	Lokiarchaeles	RM_Type_IIG__Type_IIG	2530	defense-finder-models/RM/RM/RM_Type_IIG	UserReplicon_RM_Type_IIG_2	1	1	1	1	1	RM_Type_IIG__Type_IIG	mandatory	922	7.3e-170	565.1	0.996	0.965	23	912
Asgard	D4994_C39_H1_Bin_629_scaffold_440367_1	D4994_C39_H1_Bin_629	Thorarchaeia	ShosTA__ShosA	1113	defense-finder-models/DefenseFinder_2/ShosTA/ShosTA	UserReplicon_ShosTA_1	1	1	1	2	1	ShosTA__ShosA	mandatory	246	2.8e-69	230.6	0.746	0.919	8	233
Asgard	D4994_C39_H1_Bin_629_scaffold_440367_2	D4994_C39_H1_Bin_629	Thorarchaeia	ShosTA__ShosT	1114	defense-finder-models/DefenseFinder_2/ShosTA/ShosTA	UserReplicon_ShosTA_1	1	1	1	2	1	ShosTA__ShosT	mandatory	232	2.1e-09	34.5	0.186	0.185	189	231
Asgard	D4994_C39_H1_Bin_629_scaffold_727916_1	D4994_C39_H1_Bin_629	Thorarchaeia	Gao_Her_DUF__HerA_DUF	2152	defense-finder-models/DefenseFinder_3/Gao_Her/Gao_Her_DUF	UserReplicon_Gao_Her_DUF_1	1	1	1	2	1	Gao_Her_DUF__HerA_DUF	mandatory	594	1.1e-168	559.7	0.988	0.983	10	593
Asgard	D4994_C39_H1_Bin_629_scaffold_727916_2	D4994_C39_H1_Bin_629	Thorarchaeia	Gao_Her_DUF__DUF4297	2153	defense-finder-models/DefenseFinder_3/Gao_Her/Gao_Her_DUF	UserReplicon_Gao_Her_DUF_1	1	1	1	2	1	Gao_Her_DUF__DUF4297	mandatory	401	1.9e-30	103.2	0.798	0.776	1	311
Asgard	D4994_C39_H1_Bin_629_scaffold_91676_2	D4994_C39_H1_Bin_629	Thorarchaeia	Cas__cas6_I_II_III_IV_V_VI_10	2293	defense-finder-models/Cas/Cas/CAS_Class1-Subtype-I-B	UserReplicon_CAS_Class1-Subtype-I-B_1	1	1	0.25	2	1	Cas__cas6_I-B_III_1	accessory	242	9.5e-65	216	0.996	0.992	1	240
Asgard	D4994_C39_H1_Bin_629_scaffold_91676_3	D4994_C39_H1_Bin_629	Thorarchaeia	Cas__cas8b2_I-B_2	2294	defense-finder-models/Cas/Cas/CAS_Class1-Subtype-I-B	UserReplicon_CAS_Class1-Subtype-I-B_1	1	1	0.25	2	1	Cas__cas8b2_I-B_2	mandatory	456	2.3e-31	106.4	0.988	0.719	102	429
Asgard	D4994_C39_H1_Bin_674_scaffold_119262_1	D4994_C39_H1_Bin_674	Helarchaeles	Cas__cas8b1_I-B_4	42	defense-finder-models/Cas/Cas/CAS_Class1-Subtype-I-B	UserReplicon_CAS_Class1-Subtype-I-B_1	1	1	0.375	3	1	Cas__cas8b2_I-B_2	mandatory	393	5e-80	267.5	0.631	0.936	2	369
Asgard	D4994_C39_H1_Bin_674_scaffold_119262_2	D4994_C39_H1_Bin_674	Helarchaeles	Cas__cas7_I-B_8	43	defense-finder-models/Cas/Cas/CAS_Class1-Subtype-I-B	UserReplicon_CAS_Class1-Subtype-I-B_1	1	1	0.375	3	1	Cas__cas7_I-B_6	mandatory	300	1.4e-79	265.1	0.997	0.937	8	288
Asgard	D4994_C39_H1_Bin_674_scaffold_119262_3	D4994_C39_H1_Bin_674	Helarchaeles	Cas__cas5_I-B_17	44	defense-finder-models/Cas/Cas/CAS_Class1-Subtype-I-B	UserReplicon_CAS_Class1-Subtype-I-B_1	1	1	0.375	3	1	Cas__cas5_I-B_6	mandatory	247	2.5e-42	142.9	0.95	0.984	1	243
Asgard	D4994_C39_H1_Bin_674_scaffold_146274_1	D4994_C39_H1_Bin_674	Helarchaeles	Cas__cas3_I_5	234	defense-finder-models/Cas/Cas/CAS_Cluster	UserReplicon_CAS_Cluster_4	1	1	0.04	2	1	Cas__cas3_I_5	neutral	638	1.1e-52	177.1	0.623	0.713	118	572
Asgard	D4994_C39_H1_Bin_674_scaffold_146274_2	D4994_C39_H1_Bin_674	Helarchaeles	Cas__cas4_I_II_III_IV_V_VI_6	235	defense-finder-models/Cas/Cas/CAS_Cluster	UserReplicon_CAS_Cluster_4	1	1	0.04	2	1	Cas__cas4_I_II_III_IV_V_VI_1	mandatory	168	6.5e-46	154.1	0.994	0.94	10	167
Asgard	D4994_C39_H1_Bin_674_scaffold_146274_3	D4994_C39_H1_Bin_674	Helarchaeles	Cas__cas1_I_II_III_IV_V_VI_2	236	defense-finder-models/Cas/Cas/CAS_Cluster	UserReplicon_CAS_Cluster_4	1	1	0.04	2	1	Cas__cas1_I_II_III_IV_V_VI_1	mandatory	120	5.8e-26	89	0.415	0.9	12	119
Asgard	D4994_C39_H1_Bin_674_scaffold_315978_58	D4994_C39_H1_Bin_674	Helarchaeles	Lamassu-Fam__LmuA_effector_Hydrolase	1351	defense-finder-models/DefenseFinder_1/Lamassu-Fam/Lamassu-Fam	UserReplicon_Lamassu-Fam_2	1	1	0.667	2	1	Lamassu-Fam__LmuA_effector_Cap4_nuclease_II	mandatory	227	7.5e-08	29.4	0.223	0.326	12	85
Asgard	D4994_C39_H1_Bin_674_scaffold_315978_61	D4994_C39_H1_Bin_674	Helarchaeles	Lamassu-Fam__LmuB_SMC_Cap4_nuclease_II	1355	defense-finder-models/DefenseFinder_1/Lamassu-Fam/Lamassu-Fam	UserReplicon_Lamassu-Fam_2	1	1	0.667	2	1	Lamassu-Fam__LmuB_SMC_Cap4_nuclease_II	mandatory	930	8.3e-15	52.5	0.779	0.524	1	487
Asgard	D4994_C39_H1_Bin_674_scaffold_543989_2	D4994_C39_H1_Bin_674	Helarchaeles	Cas__cas4_I_II_III_IV_V_VI_1	2509	defense-finder-models/Cas/Cas/CAS_Cluster	UserReplicon_CAS_Cluster_5	1	1	0.06	3	1	Cas__cas4_I_II_III_IV_V_VI_1	mandatory	220	3.7e-39	132.5	0.978	0.814	42	220
Asgard	D4994_C39_H1_Bin_674_scaffold_543989_3	D4994_C39_H1_Bin_674	Helarchaeles	Cas__cas2_I_II_III_IV_V_VI_13	2510	defense-finder-models/Cas/Cas/CAS_Cluster	UserReplicon_CAS_Cluster_5	1	1	0.06	3	1	Cas__cas2_I_II_III_IV_V_VI_1	mandatory	97	5.7e-15	53	0.986	0.753	1	73
Asgard	D4994_C39_H1_Bin_674_scaffold_543989_4	D4994_C39_H1_Bin_674	Helarchaeles	Cas__cas1_I_II_III_IV_V_VI_10	2511	defense-finder-models/Cas/Cas/CAS_Cluster	UserReplicon_CAS_Cluster_5	1	1	0.06	3	1	Cas__cas1_I_II_III_IV_V_VI_1	mandatory	359	3.2e-77	257.2	0.989	0.825	4	299
Asgard	D4994_C39_H1_Bin_674_scaffold_593956_14	D4994_C39_H1_Bin_674	Helarchaeles	RM_Type_IIG__Type_IIG	2832	defense-finder-models/RM/RM/RM_Type_IIG	UserReplicon_RM_Type_IIG_1	1	1	1	1	1	RM_Type_IIG__Type_IIG	mandatory	913	3.2e-105	351.2	0.776	0.912	10	842
Asgard	D4994_C39_H1_Bin_674_scaffold_622044_22	D4994_C39_H1_Bin_674	Helarchaeles	Borvo__BovA_addition	3079	defense-finder-models/DefenseFinder_5/Borvo/Borvo	UserReplicon_Borvo_1	1	1	1	1	1	Borvo__BovA	mandatory	710	7.6e-10	36	0.238	0.238	528	696
Asgard	D4994_C39_H1_Bin_674_scaffold_694414_2	D4994_C39_H1_Bin_674	Helarchaeles	AbiH__AbiH	3411	defense-finder-models/DefenseFinder_1/AbiH/AbiH	UserReplicon_AbiH_1	1	1	1	1	1	AbiH__AbiH	mandatory	408	1.9e-24	84.8	0.992	0.868	4	357
Asgard	D4994_C39_H1_Bin_733_scaffold_309368_3	D4994_C39_H1_Bin_733	Lokiarchaeles	RM_Type_IIG__Type_IIG	1137	defense-finder-models/RM/RM/RM_Type_IIG	UserReplicon_RM_Type_IIG_1	1	1	1	1	1	RM_Type_IIG__Type_IIG	mandatory	877	7.8e-145	482.5	0.831	0.835	113	844
Asgard	D4994_C39_H1_Bin_733_scaffold_485017_15	D4994_C39_H1_Bin_733	Lokiarchaeles	Cas__cas6_I_II_III_IV_V_VI_14	2275	defense-finder-models/Cas/Cas/CAS_Class1-Subtype-III-A	UserReplicon_CAS_Class1-Subtype-III-A_1	1	1	0.667	6	1	Cas__cas6_I_II_III_IV_V_VI_15	accessory	240	3.7e-40	136.2	0.992	0.996	1	239
Asgard	D4994_C39_H1_Bin_733_scaffold_485017_16	D4994_C39_H1_Bin_733	Lokiarchaeles	Cas__csm5gr7_III-A_2	2276	defense-finder-models/Cas/Cas/CAS_Class1-Subtype-III-A	UserReplicon_CAS_Class1-Subtype-III-A_1	1	1	0.667	6	1	Cas__csm5gr7_III-A_2	mandatory	434	6.8e-25	85.9	0.992	0.972	7	428
Asgard	D4994_C39_H1_Bin_733_scaffold_485017_17	D4994_C39_H1_Bin_733	Lokiarchaeles	Cas__csm4gr5_III-A_1	2277	defense-finder-models/Cas/Cas/CAS_Class1-Subtype-III-A	UserReplicon_CAS_Class1-Subtype-III-A_1	1	1	0.667	6	1	Cas__csm4gr5_III-A_3	mandatory	314	4.7e-27	92.9	0.89	0.876	10	284
Asgard	D4994_C39_H1_Bin_733_scaffold_485017_18	D4994_C39_H1_Bin_733	Lokiarchaeles	Cas__csm3gr7_III-A_1	2278	defense-finder-models/Cas/Cas/CAS_Class1-Subtype-III-A	UserReplicon_CAS_Class1-Subtype-III-A_1	1	1	0.667	6	1	Cas__csm3gr7_III-A_1	mandatory	259	1.3e-65	219.1	0.995	0.923	8	246
Asgard	D4994_C39_H1_Bin_733_scaffold_485017_19	D4994_C39_H1_Bin_733	Lokiarchaeles	Cas__csm2gr11_III-A_3	2279	defense-finder-models/Cas/Cas/CAS_Class1-Subtype-III-A	UserReplicon_CAS_Class1-Subtype-III-A_1	1	1	0.667	6	1	Cas__csm2gr11_III-A_15	mandatory	152	3e-20	70.7	0.949	0.921	12	151
Asgard	D4994_C39_H1_Bin_733_scaffold_485017_20	D4994_C39_H1_Bin_733	Lokiarchaeles	Cas__cas10_III-A_1	2281	defense-finder-models/Cas/Cas/CAS_Class1-Subtype-III-A	UserReplicon_CAS_Class1-Subtype-III-A_1	1	1	0.667	6	1	Cas__cas10_III-A_1	mandatory	799	1.1e-129	431.8	0.995	0.817	17	669
Asgard	D4994_C39_H1_Bin_797_scaffold_142212_3	D4994_C39_H1_Bin_797	Lokiarchaeles	AbiU__AbiU	157	defense-finder-models/DefenseFinder_1/AbiU/AbiU	UserReplicon_AbiU_1	1	1	1	1	1	AbiU__AbiU	mandatory	548	6.1e-19	65.1	0.414	0.427	216	449
Asgard	D4994_C39_H1_Bin_803_scaffold_472824_1	D4994_C39_H1_Bin_803	Njordarchaeles	RM_Type_II__Type_II_MTases	958	defense-finder-models/RM/RM/RM_Type_II	UserReplicon_RM_Type_II_1	1	1	1	2	1	RM_Type_II__Type_II_MTases	mandatory	282	4.1e-68	226.8	0.746	0.915	1	258
Asgard	D4994_C39_H1_Bin_803_scaffold_472824_2	D4994_C39_H1_Bin_803	Njordarchaeles	RM_Type_II__Type_II_REases	959	defense-finder-models/RM/RM/RM_Type_II	UserReplicon_RM_Type_II_1	1	1	1	2	1	RM_Type_II__Type_II_REases	mandatory	278	1.4e-09	34.2	0.805	0.763	41	252
Asgard	D4994_C39_H1_Bin_803_scaffold_699455_4	D4994_C39_H1_Bin_803	Njordarchaeles	DarTG__DarT	1518	defense-finder-models/DefenseFinder_2/DarTG/DarTG	UserReplicon_DarTG_1	1	1	1	2	1	DarTG__DarT	mandatory	287	2.1e-36	122.3	1	0.638	103	285
Asgard	D4994_C39_H1_Bin_803_scaffold_699455_5	D4994_C39_H1_Bin_803	Njordarchaeles	DarTG__DarG	1519	defense-finder-models/DefenseFinder_2/DarTG/DarTG	UserReplicon_DarTG_1	1	1	1	2	1	DarTG__DarG	mandatory	110	2.9e-15	53.4	0.406	0.873	2	97
Asgard	D4994_C39_H2_Bin_166_scaffold_106795_2	D4994_C39_H2_Bin_166	Thorarchaeia	Cas__csc2gr7_I-D_1	89	defense-finder-models/Cas/Cas/CAS_Class1-Subtype-I-D	UserReplicon_CAS_Class1-Subtype-I-D_3	1	1	0.375	3	1	Cas__csc2gr7_I-D_1	mandatory	315	1.5e-46	156.1	0.945	0.819	24	281
Asgard	D4994_C39_H2_Bin_166_scaffold_106795_3	D4994_C39_H2_Bin_166	Thorarchaeia	Cas__csc1gr5_I-D_2	90	defense-finder-models/Cas/Cas/CAS_Class1-Subtype-I-D	UserReplicon_CAS_Class1-Subtype-I-D_3	1	1	0.375	3	1	Cas__csc1gr5_I-D_2	mandatory	222	1.6e-22	77.2	0.952	0.892	15	212
Asgard	D4994_C39_H2_Bin_166_scaffold_106795_4	D4994_C39_H2_Bin_166	Thorarchaeia	Cas__cas3_I-D_4	91	defense-finder-models/Cas/Cas/CAS_Class1-Subtype-I-D	UserReplicon_CAS_Class1-Subtype-I-D_3	1	1	0.375	3	1	Cas__cas3_I-D_4	accessory	476	1.2e-38	130.2	0.963	0.71	45	382
Asgard	D4994_C39_H2_Bin_166_scaffold_12811_2	D4994_C39_H2_Bin_166	Thorarchaeia	Cas__cas5_I-B_1	515	defense-finder-models/Cas/Cas/CAS_Class1-Subtype-I-B	UserReplicon_CAS_Class1-Subtype-I-B_1	1	1	0.625	5	1	Cas__cas5_I-B_6	mandatory	226	4.3e-47	157.5	0.873	0.823	10	195
Asgard	D4994_C39_H2_Bin_166_scaffold_12811_3	D4994_C39_H2_Bin_166	Thorarchaeia	Cas__cas3_I_5	516	defense-finder-models/Cas/Cas/CAS_Class1-Subtype-I-B	UserReplicon_CAS_Class1-Subtype-I-B_1	1	1	0.625	5	1	Cas__cas3_I_5	accessory	751	4.5e-83	276.9	0.623	0.599	254	703
Asgard	D4994_C39_H2_Bin_166_scaffold_12811_4	D4994_C39_H2_Bin_166	Thorarchaeia	Cas__cas4_I_II_III_IV_V_VI_6	517	defense-finder-models/Cas/Cas/CAS_Class1-Subtype-I-B	UserReplicon_CAS_Class1-Subtype-I-B_1	1	1	0.625	5	1	Cas__cas4_I_II_III_IV_V_VI_6	accessory	173	3e-49	164.3	0.988	0.913	14	171
Asgard	D4994_C39_H2_Bin_166_scaffold_12811_5	D4994_C39_H2_Bin_166	Thorarchaeia	Cas__cas1_I_II_III_IV_V_VI_7	518	defense-finder-models/Cas/Cas/CAS_Class1-Subtype-I-B	UserReplicon_CAS_Class1-Subtype-I-B_1	1	1	0.625	5	1	Cas__cas1_I_II_III_IV_V_VI_7	accessory	330	7.9e-112	370.6	0.997	0.973	4	324
Asgard	D4994_C39_H2_Bin_166_scaffold_12811_6	D4994_C39_H2_Bin_166	Thorarchaeia	Cas__cas2_I_II_III_IV_V_VI_5	519	defense-finder-models/Cas/Cas/CAS_Class1-Subtype-I-B	UserReplicon_CAS_Class1-Subtype-I-B_1	1	1	0.625	5	1	Cas__cas2_I_II_III_IV_V_VI_3	accessory	87	3.8e-26	88.3	0.966	0.966	1	84
Asgard	D4994_C39_H2_Bin_166_scaffold_15355_1	D4994_C39_H2_Bin_166	Thorarchaeia	Cas__casR_I_2	821	defense-finder-models/Cas/Cas/CAS_Class1-Subtype-I-B	UserReplicon_CAS_Class1-Subtype-I-B_2	1	1	0.25	2	1	Cas__casR_I_1	neutral	219	1.3e-11	41.1	0.858	0.84	24	207
Asgard	D4994_C39_H2_Bin_166_scaffold_15355_3	D4994_C39_H2_Bin_166	Thorarchaeia	Cas__cas6_I_II_III_IV_V_VI_10	823	defense-finder-models/Cas/Cas/CAS_Class1-Subtype-I-B	UserReplicon_CAS_Class1-Subtype-I-B_2	1	1	0.25	2	1	Cas__cas6_I-B_III_1	accessory	242	4.7e-65	217	0.996	0.992	1	240
Asgard	D4994_C39_H2_Bin_166_scaffold_15355_4	D4994_C39_H2_Bin_166	Thorarchaeia	Cas__cas8b2_I-B_2	824	defense-finder-models/Cas/Cas/CAS_Class1-Subtype-I-B	UserReplicon_CAS_Class1-Subtype-I-B_2	1	1	0.25	2	1	Cas__cas8b2_I-B_2	mandatory	311	6.1e-18	62.2	0.593	0.669	102	309
Asgard	D4994_C39_H2_Bin_166_scaffold_28792_3	D4994_C39_H2_Bin_166	Thorarchaeia	Tiamat__TmtA_2731770353	1038	defense-finder-models/DefenseFinder_5/Tiamat/Tiamat	UserReplicon_Tiamat_1	1	1	1	1	1	Tiamat__TmtA	mandatory	772	1.2e-126	421	0.344	0.69	3	535
Asgard	D4994_C39_H2_Bin_166_scaffold_59435_1	D4994_C39_H2_Bin_166	Thorarchaeia	Gabija__GajB_2	1525	defense-finder-models/DefenseFinder_1/Gabija/Gabija	UserReplicon_Gabija_1	1	1	1	2	1	Gabija__GajB_1	mandatory	218	3.2e-39	132	0.312	1	1	218
Asgard	D4994_C39_H2_Bin_166_scaffold_59435_2	D4994_C39_H2_Bin_166	Thorarchaeia	Gabija__GajA	1526	defense-finder-models/DefenseFinder_1/Gabija/Gabija	UserReplicon_Gabija_1	1	1	1	2	1	Gabija__GajA	mandatory	718	1.6e-58	196	0.753	0.797	1	572
Asgard	D4994_C39_H2_Bin_166_scaffold_95829_2	D4994_C39_H2_Bin_166	Thorarchaeia	Cas__cas6_I_II_III_IV_V_VI_7	2205	defense-finder-models/Cas/Cas/CAS_Cluster	UserReplicon_CAS_Cluster_10	1	1	0.08	4	1	Cas__cas6_I_II_III_IV_V_VI_7	mandatory	289	5.4e-18	63.2	0.887	0.657	89	278
Asgard	D4994_C39_H2_Bin_166_scaffold_95829_3	D4994_C39_H2_Bin_166	Thorarchaeia	Cas__cas4_I_II_III_IV_V_VI_1	2206	defense-finder-models/Cas/Cas/CAS_Cluster	UserReplicon_CAS_Cluster_10	1	1	0.08	4	1	Cas__cas4_I_II_III_IV_V_VI_1	mandatory	199	3.6e-31	105.8	0.989	0.899	18	196
Asgard	D4994_C39_H2_Bin_166_scaffold_95829_4	D4994_C39_H2_Bin_166	Thorarchaeia	Cas__cas2_I_II_III_IV_V_VI_13	2207	defense-finder-models/Cas/Cas/CAS_Cluster	UserReplicon_CAS_Cluster_10	1	1	0.08	4	1	Cas__cas2_I_II_III_IV_V_VI_1	mandatory	96	8.8e-20	67.8	0.986	0.74	1	71
Asgard	D4994_C39_H2_Bin_166_scaffold_95829_5	D4994_C39_H2_Bin_166	Thorarchaeia	Cas__cas1_I_II_III_IV_V_VI_1	2208	defense-finder-models/Cas/Cas/CAS_Cluster	UserReplicon_CAS_Cluster_10	1	1	0.08	4	1	Cas__cas1_I_II_III_IV_V_VI_1	mandatory	344	5.5e-90	298.7	0.997	0.962	1	331
Asgard	D4994_C39_H2_Bin_21_scaffold_42450_2	D4994_C39_H2_Bin_21	Helarchaeles	RM_Type_IIG__Type_IIG	2153	defense-finder-models/RM/RM/RM_Type_IIG	UserReplicon_RM_Type_IIG_2	1	1	1	1	1	RM_Type_IIG__Type_IIG	mandatory	820	4.2e-91	304.6	0.814	0.951	34	813
Asgard	D4994_C39_H2_Bin_21_scaffold_47759_3	D4994_C39_H2_Bin_21	Helarchaeles	Borvo__BovA_addition	2292	defense-finder-models/DefenseFinder_5/Borvo/Borvo	UserReplicon_Borvo_1	1	1	1	1	1	Borvo__BovA	mandatory	554	9e-07	25.9	0.166	0.218	380	500
Asgard	D4994_C39_H2_Bin_21_scaffold_51762_1	D4994_C39_H2_Bin_21	Helarchaeles	RM_Type_II__Type_II_MTases	2416	defense-finder-models/RM/RM/RM_Type_II	UserReplicon_RM_Type_II_1	1	1	1	2	1	RM_Type_II__Type_II_MTases	mandatory	586	5.7e-10	36.2	0.322	0.222	54	183
Asgard	D4994_C39_H2_Bin_21_scaffold_51762_2	D4994_C39_H2_Bin_21	Helarchaeles	RM_Type_II__Type_II_REases	2417	defense-finder-models/RM/RM/RM_Type_II	UserReplicon_RM_Type_II_1	1	1	1	2	1	RM_Type_II__Type_II_REases	mandatory	487	1.1e-24	86.1	0.656	0.38	302	486
Asgard	D4994_C39_H2_Bin_21_scaffold_85329_11	D4994_C39_H2_Bin_21	Helarchaeles	AbiEii__AbiEi_1	3401	defense-finder-models/DefenseFinder_1/AbiE/AbiE	UserReplicon_AbiE_1	1	1	1	2	1	AbiEii__AbiEi_1	mandatory	271	1.1e-05	23.6	0.951	0.491	83	215
Asgard	D4994_C39_H2_Bin_21_scaffold_85329_12	D4994_C39_H2_Bin_21	Helarchaeles	AbiEii__AbiEii	3402	defense-finder-models/DefenseFinder_1/AbiE/AbiE	UserReplicon_AbiE_1	1	1	1	2	1	AbiEii__AbiEii	mandatory	315	3.2e-27	93.9	0.954	0.727	16	244
Asgard	D4994_C39_H2_Bin_222_scaffold_129448_1	D4994_C39_H2_Bin_222	Baldrarchaeia	Cas__cmr4gr7_III-B_III-C_2	651	defense-finder-models/Cas/Cas/CAS_Class1-Subtype-III-C	UserReplicon_CAS_Class1-Subtype-III-C_1	1	1	0.333	2	1	Cas__cmr4gr7_III-B_III-C_2	accessory	459	6.5e-47	157.2	0.98	0.697	7	326
Asgard	D4994_C39_H2_Bin_222_scaffold_129448_2	D4994_C39_H2_Bin_222	Baldrarchaeia	Cas__cmr3gr5_III-C_1	652	defense-finder-models/Cas/Cas/CAS_Class1-Subtype-III-C	UserReplicon_CAS_Class1-Subtype-III-C_1	1	1	0.333	2	1	Cas__cmr3gr5_III-C_1	mandatory	323	3.6e-70	233.2	0.993	0.994	1	321
Asgard	D4994_C39_H2_Bin_222_scaffold_51695_5	D4994_C39_H2_Bin_222	Baldrarchaeia	RM_Type_II__Type_II_REases	1351	defense-finder-models/RM/RM/RM_Type_II	UserReplicon_RM_Type_II_1	1	1	1	2	1	RM_Type_II__Type_II_REases	mandatory	288	6.6e-07	25.6	0.34	0.326	186	279
Asgard	D4994_C39_H2_Bin_222_scaffold_51695_6	D4994_C39_H2_Bin_222	Baldrarchaeia	RM_Type_II__Type_II_MTases	1352	defense-finder-models/RM/RM/RM_Type_II	UserReplicon_RM_Type_II_1	1	1	1	2	1	RM_Type_II__Type_II_MTases	mandatory	578	1.9e-30	102.9	0.265	0.168	208	304
Asgard	D4994_C39_H2_Bin_3_scaffold_120949_1	D4994_C39_H2_Bin_3_clean	Jordarchaeia	Lamassu-Fam__LmuB_SMC_Cap4_nuclease_II	273	defense-finder-models/DefenseFinder_1/Lamassu-Fam/Lamassu-Fam	UserReplicon_Lamassu-Fam_1	1	1	0.667	2	1	Lamassu-Fam__LmuB_SMC_Cap4_nuclease_II	mandatory	224	1.6e-05	21	0.329	0.67	51	200
Asgard	D4994_C39_H2_Bin_3_scaffold_120949_3	D4994_C39_H2_Bin_3_clean	Jordarchaeia	Lamassu-Fam__LmuA_effector_Hydrolase	275	defense-finder-models/DefenseFinder_1/Lamassu-Fam/Lamassu-Fam	UserReplicon_Lamassu-Fam_1	1	1	0.667	2	1	Lamassu-Fam__LmuA_effector_Cap4_nuclease_II	mandatory	294	8.8e-06	21.8	0.177	0.197	35	92
Asgard	D4994_C39_H2_Bin_3_scaffold_124038_1	D4994_C39_H2_Bin_3_clean	Jordarchaeia	Cas__cas7_I_15	397	defense-finder-models/Cas/Cas/CAS_Class1-Subtype-I-A	UserReplicon_CAS_Class1-Subtype-I-A_1	1	1	0.444	4	1	Cas__cas7_I_15	accessory	251	2e-34	115.7	0.649	0.685	16	187
Asgard	D4994_C39_H2_Bin_3_scaffold_124038_2	D4994_C39_H2_Bin_3_clean	Jordarchaeia	Cas__cas5_I-A_12	398	defense-finder-models/Cas/Cas/CAS_Class1-Subtype-I-A	UserReplicon_CAS_Class1-Subtype-I-A_1	1	1	0.444	4	1	Cas__cas5a_I-A_1	mandatory	292	4.8e-29	98.2	0.958	0.777	6	232
Asgard	D4994_C39_H2_Bin_3_scaffold_124038_3	D4994_C39_H2_Bin_3_clean	Jordarchaeia	Cas__cas3_I_5	399	defense-finder-models/Cas/Cas/CAS_Class1-Subtype-I-A	UserReplicon_CAS_Class1-Subtype-I-A_1	1	1	0.444	4	1	Cas__cas3_I_5	accessory	555	1e-71	239.2	0.528	0.715	29	425
Asgard	D4994_C39_H2_Bin_3_scaffold_124038_4	D4994_C39_H2_Bin_3_clean	Jordarchaeia	Cas__cas3HD_I_2	400	defense-finder-models/Cas/Cas/CAS_Class1-Subtype-I-A	UserReplicon_CAS_Class1-Subtype-I-A_1	1	1	0.444	4	1	Cas__cas3HD_I_1	accessory	247	8.2e-29	97.7	0.989	0.87	13	227
Asgard	D4994_C39_H2_Bin_3_scaffold_126987_1	D4994_C39_H2_Bin_3_clean	Jordarchaeia	Cas__cmr3gr5_III-B_III-C_5	451	defense-finder-models/Cas/Cas/CAS_Class1-Type-III	UserReplicon_CAS_Class1-Type-III_5	1	1	0.15	3	1	Cas__csm4gr5_III-A_3	mandatory	226	5.6e-08	29.5	0.427	0.783	16	192
Asgard	D4994_C39_H2_Bin_3_scaffold_126987_2	D4994_C39_H2_Bin_3_clean	Jordarchaeia	Cas__csm2gr11_III-D_8	452	defense-finder-models/Cas/Cas/CAS_Class1-Type-III	UserReplicon_CAS_Class1-Type-III_5	1	1	0.15	3	1	Cas__csm2gr11_III-A_15	accessory	124	2e-13	47.3	0.777	0.823	5	106
Asgard	D4994_C39_H2_Bin_3_scaffold_126987_3	D4994_C39_H2_Bin_3_clean	Jordarchaeia	Cas__csm3gr7_III-A_III-D_2	453	defense-finder-models/Cas/Cas/CAS_Class1-Type-III	UserReplicon_CAS_Class1-Type-III_5	1	1	0.15	3	1	Cas__csm3gr7_III-A_1	mandatory	237	5.1e-29	98.3	0.514	0.489	92	207
Asgard	D4994_C39_H2_Bin_3_scaffold_126987_4	D4994_C39_H2_Bin_3_clean	Jordarchaeia	Cas__csm3gr7_III-A_III-D_2	454	defense-finder-models/Cas/Cas/CAS_Class1-Type-III	UserReplicon_CAS_Class1-Type-III_5	1	1	0.15	3	1	Cas__csm3gr7_III-A_1	mandatory	288	3.1e-51	170.9	0.986	0.785	10	235
Asgard	D4994_C39_H2_Bin_3_scaffold_126987_5	D4994_C39_H2_Bin_3_clean	Jordarchaeia	Cas__csm3gr7_III-A_III-D_2	455	defense-finder-models/Cas/Cas/CAS_Class1-Type-III	UserReplicon_CAS_Class1-Type-III_5	1	1	0.15	3	1	Cas__csm3gr7_III-A_1	mandatory	326	1.5e-15	54.3	0.745	0.491	85	244
Asgard	D4994_C39_H2_Bin_3_scaffold_57232_3	D4994_C39_H2_Bin_3_clean	Jordarchaeia	pAgo__COG1431_pAgo	1418	defense-finder-models/DefenseFinder_5/pAgo/pAgo	UserReplicon_pAgo_1	1	1	1	1	2	pAgo__pAgo_LongA	mandatory	426	7.1e-19	64.7	0.383	0.641	140	412
Asgard	D4994_C39_H2_Bin_3_scaffold_57232_4	D4994_C39_H2_Bin_3_clean	Jordarchaeia	pAgo__COG1431_pAgo	1419	defense-finder-models/DefenseFinder_5/pAgo/pAgo	UserReplicon_pAgo_1	1	1	1	1	2	pAgo__pAgo_LongA	mandatory	400	3.5e-51	171.5	0.561	0.993	4	400
Asgard	D4994_C39_H2_Bin_3_scaffold_81615_2	D4994_C39_H2_Bin_3_clean	Jordarchaeia	Cas__cas10_III-D_3	1861	defense-finder-models/Cas/Cas/CAS_Class1-Subtype-III-D	UserReplicon_CAS_Class1-Subtype-III-D_3	1	1	0.375	3	1	Cas__cas10_III-D_1	mandatory	740	7e-52	173.6	0.737	0.411	337	640
Asgard	D4994_C39_H2_Bin_3_scaffold_81615_3	D4994_C39_H2_Bin_3_clean	Jordarchaeia	Cas__csm3gr7_III-D_4	1862	defense-finder-models/Cas/Cas/CAS_Class1-Subtype-III-D	UserReplicon_CAS_Class1-Subtype-III-D_3	1	1	0.375	3	1	Cas__csm3gr7_III-D_1	mandatory	206	6.4e-10	36	0.912	0.869	6	184
Asgard	D4994_C39_H2_Bin_3_scaffold_81615_4	D4994_C39_H2_Bin_3_clean	Jordarchaeia	Cas__csx10gr5_III-D_2	1863	defense-finder-models/Cas/Cas/CAS_Class1-Subtype-III-D	UserReplicon_CAS_Class1-Subtype-III-D_3	1	1	0.375	3	1	Cas__csx10gr5_III-D_3	mandatory	301	2.5e-39	132.7	0.744	0.96	8	296
Asgard	D4994_C39_H2_Bin_6_scaffold_33955_1	D4994_C39_H2_Bin_6_clean	Gerdarchaeales	Cas__cas10_III-A_1	892	defense-finder-models/Cas/Cas/CAS_Class1-Subtype-III-A	UserReplicon_CAS_Class1-Subtype-III-A_1	1	1	0.444	4	1	Cas__cas10_III-A_1	mandatory	734	5.4e-142	471.3	0.867	0.782	3	576
Asgard	D4994_C39_H2_Bin_6_scaffold_33955_2	D4994_C39_H2_Bin_6_clean	Gerdarchaeales	Cas__csm2gr11_III-A_15	893	defense-finder-models/Cas/Cas/CAS_Class1-Subtype-III-A	UserReplicon_CAS_Class1-Subtype-III-A_1	1	1	0.444	4	1	Cas__csm2gr11_III-A_15	mandatory	141	2.3e-30	102.6	0.991	0.723	37	138
Asgard	D4994_C39_H2_Bin_6_scaffold_33955_3	D4994_C39_H2_Bin_6_clean	Gerdarchaeales	Cas__csm3gr7_III-A_1	894	defense-finder-models/Cas/Cas/CAS_Class1-Subtype-III-A	UserReplicon_CAS_Class1-Subtype-III-A_1	1	1	0.444	4	1	Cas__csm3gr7_III-A_1	mandatory	256	2.9e-70	233.1	0.991	0.855	11	229
Asgard	D4994_C39_H2_Bin_6_scaffold_33955_4	D4994_C39_H2_Bin_6_clean	Gerdarchaeales	Cas__csm4gr5_III-A_1	895	defense-finder-models/Cas/Cas/CAS_Class1-Subtype-III-A	UserReplicon_CAS_Class1-Subtype-III-A_1	1	1	0.444	4	1	Cas__csm4gr5_III-A_3	mandatory	378	1.2e-41	139.8	0.963	0.947	16	373
Asgard	D4998_C1112_H1_Bin_177_scaffold_372530_1	D4998_C1112_H1_Bin_177	Lokiarchaeles	RM_Type_II__Type_II_MTases	1593	defense-finder-models/RM/RM/RM_Type_II	UserReplicon_RM_Type_II_1	1	1	1	2	2	RM_Type_II__Type_II_MTases	mandatory	294	8.1e-89	295.4	0.74	0.997	1	293
Asgard	D4998_C1112_H1_Bin_177_scaffold_372530_2	D4998_C1112_H1_Bin_177	Lokiarchaeles	RM_Type_II__Type_II_REases	1594	defense-finder-models/RM/RM/RM_Type_II	UserReplicon_RM_Type_II_1	1	1	1	2	2	RM_Type_II__Type_II_REases	mandatory	305	3.3e-83	277	1.042	0.931	17	300
Asgard	D4998_C1112_H1_Bin_177_scaffold_372530_3	D4998_C1112_H1_Bin_177	Lokiarchaeles	RM_Type_II__Type_II_MTases	1595	defense-finder-models/RM/RM/RM_Type_II	UserReplicon_RM_Type_II_1	1	1	1	2	2	RM_Type_II__Type_II_MTases	mandatory	295	1.3e-85	284.9	0.678	0.834	10	255
Asgard	D4998_C1112_H1_Bin_177_scaffold_574523_1	D4998_C1112_H1_Bin_177	Lokiarchaeles	RloC__RloC	2865	defense-finder-models/DefenseFinder_1/RloC/RloC	UserReplicon_RloC_1	1	1	1	1	1	RloC__RloC	mandatory	883	8.5e-62	207.6	0.973	0.891	94	880
Asgard	D4998_C1112_H1_Bin_241_scaffold_183854_2	D4998_C1112_H1_Bin_241	Gerdarchaeales	RM_Type_II__Type_II_MTases	339	defense-finder-models/RM/RM/RM_Type_II	UserReplicon_RM_Type_II_1	1	1	1	2	1	RM_Type_II__Type_II_MTases	mandatory	629	9.8e-49	164.1	1.066	0.634	231	629
Asgard	D4998_C1112_H1_Bin_241_scaffold_183854_3	D4998_C1112_H1_Bin_241	Gerdarchaeales	RM_Type_II__Type_II_REases	340	defense-finder-models/RM/RM/RM_Type_II	UserReplicon_RM_Type_II_1	1	1	1	2	1	RM_Type_II__Type_II_REases	mandatory	277	4.1e-15	54.2	0.966	0.975	5	274
Asgard	D4998_C1112_H1_Bin_241_scaffold_505358_5	D4998_C1112_H1_Bin_241	Gerdarchaeales	pAgo__pAgo_LongA	2136	defense-finder-models/DefenseFinder_5/pAgo/pAgo	UserReplicon_pAgo_1	1	1	1	1	1	pAgo__pAgo_LongA	mandatory	775	6.4e-30	101.7	0.901	0.925	40	756
Asgard	D4998_C1112_H1_Bin_241_scaffold_577958_1	D4998_C1112_H1_Bin_241	Gerdarchaeales	Lamassu-Fam__LmuB_SMC_Cap4_nuclease_II	2401	defense-finder-models/DefenseFinder_1/Lamassu-Fam/Lamassu-Fam	UserReplicon_Lamassu-Fam_1	1	1	0.667	2	1	Lamassu-Fam__LmuB_SMC_Cap4_nuclease_II	mandatory	199	2.3e-06	24.6	0.273	0.925	5	188
Asgard	D4998_C1112_H1_Bin_241_scaffold_577958_13	D4998_C1112_H1_Bin_241	Gerdarchaeales	Lamassu-Fam__LmuA_effector_Protease	2405	defense-finder-models/DefenseFinder_1/Lamassu-Fam/Lamassu-Fam	UserReplicon_Lamassu-Fam_1	1	1	0.667	2	1	Lamassu-Fam__LmuA_effector_Cap4_nuclease_II	mandatory	203	5.4e-11	40	0.358	0.655	41	173
Asgard	D4998_C1112_H1_Bin_241_scaffold_690021_10	D4998_C1112_H1_Bin_241	Gerdarchaeales	Cas__cas5_I-B_17	3108	defense-finder-models/Cas/Cas/CAS_Class1-Subtype-I-B	UserReplicon_CAS_Class1-Subtype-I-B_1	1	1	0.25	2	1	Cas__cas5_I-B_6	mandatory	280	3.6e-35	119.5	0.698	0.668	1	187
Asgard	D4998_C1112_H1_Bin_241_scaffold_690021_11	D4998_C1112_H1_Bin_241	Gerdarchaeales	Cas__cas7_I-B_8	3109	defense-finder-models/Cas/Cas/CAS_Class1-Subtype-I-B	UserReplicon_CAS_Class1-Subtype-I-B_1	1	1	0.25	2	1	Cas__cas7_I-B_6	mandatory	321	1.1e-63	213	0.993	0.894	9	295
Asgard	D4998_C1112_H1_Bin_241_scaffold_690021_16	D4998_C1112_H1_Bin_241	Gerdarchaeales	Cas__cas1_I_II_III_IV_V_VI_10	3114	defense-finder-models/Cas/Cas/CAS_Cluster	UserReplicon_CAS_Cluster_4	1	1	0.06	3	1	Cas__cas1_I_II_III_IV_V_VI_1	mandatory	344	2.6e-82	273.9	0.993	0.855	3	296
Asgard	D4998_C1112_H1_Bin_241_scaffold_690021_17	D4998_C1112_H1_Bin_241	Gerdarchaeales	Cas__cas2_I_II_III_IV_V_VI_13	3115	defense-finder-models/Cas/Cas/CAS_Cluster	UserReplicon_CAS_Cluster_4	1	1	0.06	3	1	Cas__cas2_I_II_III_IV_V_VI_1	mandatory	104	1.8e-17	61	1	0.692	1	72
Asgard	D4998_C1112_H1_Bin_241_scaffold_690021_18	D4998_C1112_H1_Bin_241	Gerdarchaeales	Cas__cas4_I_II_III_IV_V_VI_1	3116	defense-finder-models/Cas/Cas/CAS_Cluster	UserReplicon_CAS_Cluster_4	1	1	0.06	3	1	Cas__cas4_I_II_III_IV_V_VI_1	mandatory	188	1.3e-29	101.4	0.978	0.941	10	186
Asgard	D4998_C1112_H1_Bin_25_scaffold_477205_1	D4998_C1112_H1_Bin_25	Thorarchaeia	DRT8__DRT8	656	defense-finder-models/DefenseFinder_2/DRT/DRT8	UserReplicon_DRT8_1	1	1	0.5	1	1	DRT8__DRT8	mandatory	514	1.7e-139	462.2	0.983	0.99	6	514
Asgard	D4998_C1112_H1_Bin_25_scaffold_502384_2	D4998_C1112_H1_Bin_25	Thorarchaeia	RM_Type_IV__Type_IV_REases	670	defense-finder-models/RM/RM/RM_Type_IV	UserReplicon_RM_Type_IV_1	1	1	1	1	1	RM_Type_IV__Type_IV_REases	mandatory	578	6.1e-39	130.3	0.772	0.607	212	562
Asgard	D4998_C1112_H1_Bin_369_scaffold_425745_1	D4998_C1112_H1_Bin_369_clean	Thorarchaeia	RM_Type_II__Type_II_REases	1163	defense-finder-models/RM/RM/RM_Type_II	UserReplicon_RM_Type_II_1	1	1	1	2	1	RM_Type_II__Type_II_REases	mandatory	249	7.4e-06	23.2	0.439	0.522	68	197
Asgard	D4998_C1112_H1_Bin_369_scaffold_425745_2	D4998_C1112_H1_Bin_369_clean	Thorarchaeia	RM_Type_II__Type_II_MTases	1164	defense-finder-models/RM/RM/RM_Type_II	UserReplicon_RM_Type_II_1	1	1	1	2	1	RM_Type_II__Type_II_MTases	mandatory	290	2e-127	421.2	0.732	0.924	10	277
Asgard	D4998_C1112_H1_Bin_369_scaffold_497275_7	D4998_C1112_H1_Bin_369_clean	Thorarchaeia	pAgo__COG1431_pAgo	1389	defense-finder-models/DefenseFinder_5/pAgo/pAgo	UserReplicon_pAgo_1	1	1	1	1	1	pAgo__pAgo_LongA	mandatory	700	7e-108	359.1	0.993	0.989	9	700
Asgard	D4998_C1112_H1_Bin_443_scaffold_407860_4	D4998_C1112_H1_Bin_443	Lokiarchaeles	RM_Type_IIG__Type_IIG	1802	defense-finder-models/RM/RM/RM_Type_IIG	UserReplicon_RM_Type_IIG_1	1	1	1	1	1	RM_Type_IIG__Type_IIG	mandatory	1179	1.9e-96	322.4	0.992	0.985	9	1169
Asgard	D4998_C1112_H1_Bin_443_scaffold_630126_4	D4998_C1112_H1_Bin_443	Lokiarchaeles	Cas__cas4_I_II_III_IV_V_VI_1	3098	defense-finder-models/Cas/Cas/CAS_Cluster	UserReplicon_CAS_Cluster_1	1	1	0.06	3	1	Cas__cas4_I_II_III_IV_V_VI_1	mandatory	220	3.6e-37	126.2	0.983	0.814	40	218
Asgard	D4998_C1112_H1_Bin_443_scaffold_630126_5	D4998_C1112_H1_Bin_443	Lokiarchaeles	Cas__cas2_I_II_III_IV_V_VI_13	3099	defense-finder-models/Cas/Cas/CAS_Cluster	UserReplicon_CAS_Cluster_1	1	1	0.06	3	1	Cas__cas2_I_II_III_IV_V_VI_1	mandatory	97	1e-13	49.2	0.986	0.753	1	73
Asgard	D4998_C1112_H1_Bin_443_scaffold_630126_6	D4998_C1112_H1_Bin_443	Lokiarchaeles	Cas__cas1_I_II_III_IV_V_VI_10	3100	defense-finder-models/Cas/Cas/CAS_Cluster	UserReplicon_CAS_Cluster_1	1	1	0.06	3	1	Cas__cas1_I_II_III_IV_V_VI_1	mandatory	361	7.5e-77	256.2	0.989	0.82	4	299
Asgard	D4998_C1112_H1_Bin_477_scaffold_260660_3	D4998_C1112_H1_Bin_477	Gerdarchaeales	RM_Type_II__Type_II_REases	753	defense-finder-models/RM/RM/RM_Type_II	UserReplicon_RM_Type_II_1	1	1	1	2	1	RM_Type_II__Type_II_REases	mandatory	241	1.2e-78	261.5	0.916	0.963	8	239
Asgard	D4998_C1112_H1_Bin_477_scaffold_260660_4	D4998_C1112_H1_Bin_477	Gerdarchaeales	RM_Type_II__Type_II_MTases	754	defense-finder-models/RM/RM/RM_Type_II	UserReplicon_RM_Type_II_1	1	1	1	2	1	RM_Type_II__Type_II_MTases	mandatory	49	4.6e-12	43.1	0.101	0.755	7	43
Asgard	D4998_C1112_H1_Bin_477_scaffold_509814_1	D4998_C1112_H1_Bin_477	Gerdarchaeales	Gabija__GajA	1852	defense-finder-models/DefenseFinder_1/Gabija/Gabija	UserReplicon_Gabija_1	1	1	1	2	1	Gabija__GajA	mandatory	622	2.5e-118	393.7	0.989	0.997	1	620
Asgard	D4998_C1112_H1_Bin_477_scaffold_509814_2	D4998_C1112_H1_Bin_477	Gerdarchaeales	Gabija__GajB_2	1853	defense-finder-models/DefenseFinder_1/Gabija/Gabija	UserReplicon_Gabija_1	1	1	1	2	1	Gabija__GajB_1	mandatory	567	1.6e-75	252	0.732	0.977	3	556
Asgard	D4998_C1112_H1_Bin_477_scaffold_609483_13	D4998_C1112_H1_Bin_477	Gerdarchaeales	RM_Type_II__Type_II_REases	2299	defense-finder-models/RM/RM/RM_Type_II	UserReplicon_RM_Type_II_2	1	1	1	2	1	RM_Type_II__Type_II_REases	mandatory	218	4.2e-19	66.7	0.634	0.872	15	204
Asgard	D4998_C1112_H1_Bin_477_scaffold_609483_14	D4998_C1112_H1_Bin_477	Gerdarchaeales	RM_Type_II__Type_II_MTases	2300	defense-finder-models/RM/RM/RM_Type_II	UserReplicon_RM_Type_II_2	1	1	1	2	1	RM_Type_II__Type_II_MTases	mandatory	311	4.7e-112	371.4	0.825	0.939	7	298
Asgard	D4998_C1112_H2_Bin_232_scaffold_519488_24	D4998_C1112_H2_Bin_232	Baldrarchaeia	Cas__cas10_III_1	1788	defense-finder-models/Cas/Cas/CAS_Class1-Type-III	UserReplicon_CAS_Class1-Type-III_1	1	1	0.15	3	1	Cas__cas10_III_1	mandatory	1163	3.6e-44	148.5	0.953	0.613	202	914
Asgard	D4998_C1112_H2_Bin_232_scaffold_519488_25	D4998_C1112_H2_Bin_232	Baldrarchaeia	Cas__cmr3gr5_III-B_III-C_5	1789	defense-finder-models/Cas/Cas/CAS_Class1-Type-III	UserReplicon_CAS_Class1-Type-III_1	1	1	0.15	3	1	Cas__csm4gr5_III-A_3	mandatory	405	1.8e-28	97.1	0.902	0.859	19	366
Asgard	D4998_C1112_H2_Bin_232_scaffold_519488_26	D4998_C1112_H2_Bin_232	Baldrarchaeia	Cas__cmr4gr7_III-B_III-C_2	1790	defense-finder-models/Cas/Cas/CAS_Class1-Type-III	UserReplicon_CAS_Class1-Type-III_1	1	1	0.15	3	1	Cas__csm3gr7_III-A_1	mandatory	349	4.1e-50	168	0.977	0.943	16	344
Asgard	D4998_C1112_H2_Bin_232_scaffold_519488_28	D4998_C1112_H2_Bin_232	Baldrarchaeia	Cas__cmr4gr7_III-B_III-C_1	1792	defense-finder-models/Cas/Cas/CAS_Class1-Type-III	UserReplicon_CAS_Class1-Type-III_1	1	1	0.15	3	1	Cas__csm3gr7_III-A_1	mandatory	316	2.6e-22	76.8	0.885	0.823	9	268
Asgard	D4998_C1112_H2_Bin_233_scaffold_215371_2	D4998_C1112_H2_Bin_233	Thorarchaeia	RM_Type_II__Type_II_REases	432	defense-finder-models/RM/RM/RM_Type_II	UserReplicon_RM_Type_II_1	1	1	1	2	2	RM_Type_II__Type_II_REases	mandatory	392	7.5e-14	48.9	0.263	0.189	280	353
Asgard	D4998_C1112_H2_Bin_233_scaffold_215371_3	D4998_C1112_H2_Bin_233	Thorarchaeia	RM_Type_II__Type_II_MTases	433	defense-finder-models/RM/RM/RM_Type_II	UserReplicon_RM_Type_II_1	1	1	1	2	2	RM_Type_II__Type_II_MTases	mandatory	495	9.5e-75	249.3	0.675	0.497	62	307
Asgard	D4998_C1112_H2_Bin_233_scaffold_215371_4	D4998_C1112_H2_Bin_233	Thorarchaeia	RM_Type_II__Type_II_MTases	434	defense-finder-models/RM/RM/RM_Type_II	UserReplicon_RM_Type_II_1	1	1	1	2	2	RM_Type_II__Type_II_MTases	mandatory	223	5.7e-72	239.5	0.577	0.937	1	209
Asgard	D4998_C1112_H2_Bin_233_scaffold_418794_2	D4998_C1112_H2_Bin_233	Thorarchaeia	Cas__cmr3gr5_III-C_1	1158	defense-finder-models/Cas/Cas/CAS_Class1-Subtype-III-C	UserReplicon_CAS_Class1-Subtype-III-C_1	1	1	0.667	4	1	Cas__cmr3gr5_III-C_1	mandatory	298	5.5e-83	275.8	0.993	0.99	1	295
Asgard	D4998_C1112_H2_Bin_233_scaffold_418794_3	D4998_C1112_H2_Bin_233	Thorarchaeia	Cas__cmr5gr11_III-C_11	1159	defense-finder-models/Cas/Cas/CAS_Class1-Subtype-III-C	UserReplicon_CAS_Class1-Subtype-III-C_1	1	1	0.667	4	1	Cas__cmr5gr11_III-C_11	accessory	146	9.1e-29	97.7	0.953	0.959	6	145
Asgard	D4998_C1112_H2_Bin_233_scaffold_418794_4	D4998_C1112_H2_Bin_233	Thorarchaeia	Cas__cmr4gr7_III-B_III-C_1	1160	defense-finder-models/Cas/Cas/CAS_Class1-Subtype-III-C	UserReplicon_CAS_Class1-Subtype-III-C_1	1	1	0.667	4	1	Cas__cmr4gr7_III-B_III-C_2	accessory	334	3.4e-34	116	0.986	0.877	9	301
Asgard	D4998_C1112_H2_Bin_233_scaffold_418794_5	D4998_C1112_H2_Bin_233	Thorarchaeia	Cas__cas10_III-C_3	1161	defense-finder-models/Cas/Cas/CAS_Class1-Subtype-III-C	UserReplicon_CAS_Class1-Subtype-III-C_1	1	1	0.667	4	1	Cas__cas10_III-C_3	mandatory	870	1.7e-77	258.7	0.454	0.561	381	868
Asgard	D4998_C1112_H2_Bin_270_scaffold_164569_16	D4998_C1112_H2_Bin_270	Heimdallarchaeaceae	RM_Type_IIG__Type_IIG	137	defense-finder-models/RM/RM/RM_Type_IIG	UserReplicon_RM_Type_IIG_1	1	1	1	1	1	RM_Type_IIG__Type_IIG	mandatory	1172	2e-97	324.5	0.976	0.974	23	1164
Asgard	D4998_C1112_H2_Bin_270_scaffold_208325_7	D4998_C1112_H2_Bin_270	Heimdallarchaeaceae	AbiV__AbiV	254	defense-finder-models/DefenseFinder_1/AbiV/AbiV	UserReplicon_AbiV_1	1	1	1	1	1	AbiV__AbiV	mandatory	163	2.1e-06	24.5	0.453	0.589	33	128
Asgard	D4998_C1112_H2_Bin_270_scaffold_350729_15	D4998_C1112_H2_Bin_270	Heimdallarchaeaceae	RM_Type_IIG__Type_IIG	520	defense-finder-models/RM/RM/RM_Type_IIG	UserReplicon_RM_Type_IIG_2	1	1	1	1	1	RM_Type_IIG__Type_IIG	mandatory	1084	6.3e-150	498.3	1.219	0.977	8	1066
Asgard	D4998_C1112_H2_Bin_270_scaffold_640666_1	D4998_C1112_H2_Bin_270	Heimdallarchaeaceae	Cas__csm4gr5_III-A_1	1609	defense-finder-models/Cas/Cas/CAS_Class1-Subtype-III-A	UserReplicon_CAS_Class1-Subtype-III-A_1	1	1	0.333	3	1	Cas__csm4gr5_III-A_3	mandatory	270	1.8e-21	73.6	0.638	0.741	25	224
Asgard	D4998_C1112_H2_Bin_270_scaffold_640666_4	D4998_C1112_H2_Bin_270	Heimdallarchaeaceae	Cas__cas1_I_II_III_IV_V_VI_7	1612	defense-finder-models/Cas/Cas/CAS_Class1-Subtype-III-A	UserReplicon_CAS_Class1-Subtype-III-A_1	1	1	0.333	3	1	Cas__cas1_I_II_III_IV_V_VI_10	accessory	327	6.1e-89	295.2	0.966	0.948	4	313
Asgard	D4998_C1112_H2_Bin_270_scaffold_640666_5	D4998_C1112_H2_Bin_270	Heimdallarchaeaceae	Cas__cas2_I_II_III_IV_V_VI_3	1613	defense-finder-models/Cas/Cas/CAS_Class1-Subtype-III-A	UserReplicon_CAS_Class1-Subtype-III-A_1	1	1	0.333	3	1	Cas__cas2_I_II_III_IV_V_VI_5	accessory	87	1.1e-25	86.5	0.987	0.885	3	79
Asgard	D4998_C1112_H2_Bin_413_scaffold_254280_4	D4998_C1112_H2_Bin_413	Lokiarchaeles	RM_Type_IIG__Type_IIG	823	defense-finder-models/RM/RM/RM_Type_IIG	UserReplicon_RM_Type_IIG_1	1	1	1	1	1	RM_Type_IIG__Type_IIG	mandatory	877	2.8e-146	487.1	0.831	0.835	113	844
Asgard	D4998_C1112_H2_Bin_445_scaffold_514676_1	D4998_C1112_H2_Bin_445	Lokiarchaeles	Cas__cas8b1_I-B_14	1942	defense-finder-models/Cas/Cas/CAS_Class1-Subtype-I-B	UserReplicon_CAS_Class1-Subtype-I-B_1	1	1	0.5	4	1	Cas__cas8b2_I-B_2	mandatory	611	1.2e-116	388.2	0.998	0.977	1	597
Asgard	D4998_C1112_H2_Bin_445_scaffold_514676_2	D4998_C1112_H2_Bin_445	Lokiarchaeles	Cas__cas7_I-B_8	1943	defense-finder-models/Cas/Cas/CAS_Class1-Subtype-I-B	UserReplicon_CAS_Class1-Subtype-I-B_1	1	1	0.5	4	1	Cas__cas7_I-B_6	mandatory	324	1.9e-85	284.1	0.99	0.917	7	303
Asgard	D4998_C1112_H2_Bin_445_scaffold_514676_3	D4998_C1112_H2_Bin_445	Lokiarchaeles	Cas__cas5_I-B_17	1944	defense-finder-models/Cas/Cas/CAS_Class1-Subtype-I-B	UserReplicon_CAS_Class1-Subtype-I-B_1	1	1	0.5	4	1	Cas__cas5_I-B_6	mandatory	236	1.5e-36	123.7	0.963	0.953	3	227
Asgard	D4998_C1112_H2_Bin_445_scaffold_514676_4	D4998_C1112_H2_Bin_445	Lokiarchaeles	Cas__cas3HD_I_1	1945	defense-finder-models/Cas/Cas/CAS_Class1-Subtype-I-B	UserReplicon_CAS_Class1-Subtype-I-B_1	1	1	0.5	4	1	Cas__cas3_I_5	accessory	534	5e-31	105.6	0.936	0.421	10	234
Asgard	D4998_C1112_H2_Bin_450_scaffold_102711_1	D4998_C1112_H2_Bin_450	Lokiarchaeles	Cas__cas3_I_5	1	defense-finder-models/Cas/Cas/CAS_Class1-Subtype-I-B	UserReplicon_CAS_Class1-Subtype-I-B_1	1	1	0.25	2	1	Cas__cas3_I_5	accessory	915	1.6e-48	162.9	0.49	0.449	332	742
Asgard	D4998_C1112_H2_Bin_450_scaffold_102711_2	D4998_C1112_H2_Bin_450	Lokiarchaeles	Cas__cas5_I-B_17	2	defense-finder-models/Cas/Cas/CAS_Class1-Subtype-I-B	UserReplicon_CAS_Class1-Subtype-I-B_1	1	1	0.25	2	1	Cas__cas5_I-B_6	mandatory	270	7.9e-36	121.3	0.831	0.837	3	228
Asgard	D4998_C1112_H2_Bin_450_scaffold_63094_2	D4998_C1112_H2_Bin_450	Lokiarchaeles	RM_Type_II__Type_II_REases	2341	defense-finder-models/RM/RM/RM_Type_II	UserReplicon_RM_Type_II_1	1	1	1	2	2	RM_Type_II__Type_II_REases	mandatory	598	2.1e-12	43.9	0.798	0.326	349	543
Asgard	D4998_C1112_H2_Bin_450_scaffold_63094_3	D4998_C1112_H2_Bin_450	Lokiarchaeles	RM_Type_II__Type_II_MTases	2342	defense-finder-models/RM/RM/RM_Type_II	UserReplicon_RM_Type_II_1	1	1	1	2	2	RM_Type_II__Type_II_MTases	mandatory	284	1.4e-72	241.8	0.664	0.908	18	275
Asgard	D4998_C1112_H2_Bin_450_scaffold_63094_4	D4998_C1112_H2_Bin_450	Lokiarchaeles	RM_Type_II__Type_II_MTases	2343	defense-finder-models/RM/RM/RM_Type_II	UserReplicon_RM_Type_II_1	1	1	1	2	2	RM_Type_II__Type_II_MTases	mandatory	279	4e-81	269.8	0.68	0.86	12	251
Asgard	D4998_C1112_H2_Bin_516_scaffold_242423_15	D4998_C1112_H2_Bin_516	Njordarchaeles	Cas__csm5gr7_III-A_2	512	defense-finder-models/Cas/Cas/CAS_Class1-Subtype-III-A	UserReplicon_CAS_Class1-Subtype-III-A_2	1	1	0.556	5	1	Cas__csm5gr7_III-A_2	mandatory	387	5.4e-37	124.8	0.992	0.966	6	379
Asgard	D4998_C1112_H2_Bin_516_scaffold_242423_16	D4998_C1112_H2_Bin_516	Njordarchaeles	Cas__csm4gr5_III-A_1	513	defense-finder-models/Cas/Cas/CAS_Class1-Subtype-III-A	UserReplicon_CAS_Class1-Subtype-III-A_2	1	1	0.556	5	1	Cas__csm4gr5_III-A_3	mandatory	329	6.5e-55	183.5	0.987	0.951	10	322
Asgard	D4998_C1112_H2_Bin_516_scaffold_242423_17	D4998_C1112_H2_Bin_516	Njordarchaeles	Cas__csm3gr7_III-A_III-D_10	514	defense-finder-models/Cas/Cas/CAS_Class1-Subtype-III-A	UserReplicon_CAS_Class1-Subtype-III-A_2	1	1	0.556	5	1	Cas__csm3gr7_III-A_III-D_10	accessory	273	1.4e-77	257.5	0.957	0.901	8	253
Asgard	D4998_C1112_H2_Bin_516_scaffold_242423_18	D4998_C1112_H2_Bin_516	Njordarchaeles	Cas__csm2gr11_III-A_15	515	defense-finder-models/Cas/Cas/CAS_Class1-Subtype-III-A	UserReplicon_CAS_Class1-Subtype-III-A_2	1	1	0.556	5	1	Cas__csm2gr11_III-A_15	mandatory	149	1.8e-24	83.8	0.927	0.685	45	146
Asgard	D4998_C1112_H2_Bin_516_scaffold_242423_19	D4998_C1112_H2_Bin_516	Njordarchaeles	Cas__cas10_III-A_1	516	defense-finder-models/Cas/Cas/CAS_Class1-Subtype-III-A	UserReplicon_CAS_Class1-Subtype-III-A_2	1	1	0.556	5	1	Cas__cas10_III-A_1	mandatory	931	2.3e-123	410	0.997	0.839	11	791
Asgard	D4998_C1112_H2_Bin_516_scaffold_267886_11	D4998_C1112_H2_Bin_516	Njordarchaeles	Cas__cas6_I_II_III_IV_V_VI_7	588	defense-finder-models/Cas/Cas/CAS_Class1-Subtype-I-A	UserReplicon_CAS_Class1-Subtype-I-A_1	1	1	0.556	5	1	Cas__cas6_I-A_III-D_3	accessory	268	5.1e-20	69.6	0.99	0.78	51	259
Asgard	D4998_C1112_H2_Bin_516_scaffold_267886_15	D4998_C1112_H2_Bin_516	Njordarchaeles	Cas__casR_I_2	592	defense-finder-models/Cas/Cas/CAS_Class1-Subtype-I-A	UserReplicon_CAS_Class1-Subtype-I-A_1	1	1	0.556	5	1	Cas__casR_I_1	neutral	226	1.2e-28	96.7	0.977	0.978	3	223
Asgard	D4998_C1112_H2_Bin_516_scaffold_267886_16	D4998_C1112_H2_Bin_516	Njordarchaeles	Cas__cas3HD_I_2	593	defense-finder-models/Cas/Cas/CAS_Class1-Subtype-I-A	UserReplicon_CAS_Class1-Subtype-I-A_1	1	1	0.556	5	1	Cas__cas3HD_I_1	accessory	268	4.8e-21	72.4	0.989	0.784	37	246
Asgard	D4998_C1112_H2_Bin_516_scaffold_267886_17	D4998_C1112_H2_Bin_516	Njordarchaeles	Cas__cas3_I_5	594	defense-finder-models/Cas/Cas/CAS_Class1-Subtype-I-A	UserReplicon_CAS_Class1-Subtype-I-A_1	1	1	0.556	5	1	Cas__cas3_I_5	accessory	575	2.4e-77	257.8	0.565	0.722	26	440
Asgard	D4998_C1112_H2_Bin_516_scaffold_267886_18	D4998_C1112_H2_Bin_516	Njordarchaeles	Cas__cas8a2_I-A_3	595	defense-finder-models/Cas/Cas/CAS_Class1-Subtype-I-A	UserReplicon_CAS_Class1-Subtype-I-A_1	1	1	0.556	5	1	Cas__cas8a1_I-A_1	mandatory	382	2.3e-23	80.2	0.941	0.919	2	352
Asgard	D4998_C1112_H2_Bin_516_scaffold_267886_20	D4998_C1112_H2_Bin_516	Njordarchaeles	Cas__cas7_I-A_1	598	defense-finder-models/Cas/Cas/CAS_Class1-Subtype-I-A	UserReplicon_CAS_Class1-Subtype-I-A_1	1	1	0.556	5	1	Cas__cas7_I-A_1	mandatory	315	7e-72	238.9	0.967	0.784	9	255
Asgard	D4998_C1112_H2_Bin_516_scaffold_401113_19	D4998_C1112_H2_Bin_516	Njordarchaeles	Cas__cas2_I_II_III_IV_V_VI_3	986	defense-finder-models/Cas/Cas/CAS_Cluster	UserReplicon_CAS_Cluster_7	1	1	0.04	2	1	Cas__cas2_I_II_III_IV_V_VI_1	mandatory	102	1.2e-17	60.9	0.962	0.794	5	85
Asgard	D4998_C1112_H2_Bin_516_scaffold_401113_20	D4998_C1112_H2_Bin_516	Njordarchaeles	Cas__cas4_I_II_III_IV_V_VI_1	988	defense-finder-models/Cas/Cas/CAS_Cluster	UserReplicon_CAS_Cluster_7	1	1	0.04	2	1	Cas__cas4_I_II_III_IV_V_VI_1	mandatory	194	5.4e-33	111.6	0.983	0.969	4	191
Asgard	D4998_C1112_H2_Bin_601_scaffold_300868_3	D4998_C1112_H2_Bin_601	Gerdarchaeales	PsyrTA__PsyrT	798	defense-finder-models/DefenseFinder_2/PsyrTA/PsyrTA	UserReplicon_PsyrTA_1	1	1	1	2	1	PsyrTA__PsyrT	mandatory	195	6e-24	81.4	0.219	0.8	39	194
Asgard	D4998_C1112_H2_Bin_601_scaffold_300868_4	D4998_C1112_H2_Bin_601	Gerdarchaeales	PsyrTA__PsyrA	799	defense-finder-models/DefenseFinder_2/PsyrTA/PsyrTA	UserReplicon_PsyrTA_1	1	1	1	2	1	PsyrTA__PsyrA	mandatory	313	4.4e-53	177.9	0.623	0.808	20	272
Asgard	D4998_C1112_H2_Bin_601_scaffold_541912_2	D4998_C1112_H2_Bin_601	Gerdarchaeales	Septu__PtuB_2	1815	defense-finder-models/DefenseFinder_2/Septu/Septu	UserReplicon_Septu_2	1	1	1	2	1	Septu__PtuB	mandatory	283	3.2e-36	122.7	0.756	0.806	24	251
Asgard	D4998_C1112_H2_Bin_601_scaffold_541912_3	D4998_C1112_H2_Bin_601	Gerdarchaeales	Septu__PtuA_2	1816	defense-finder-models/DefenseFinder_2/Septu/Septu	UserReplicon_Septu_2	1	1	1	2	1	Septu__PtuA	mandatory	514	6e-175	580	0.956	0.99	1	509
Asgard	D4998_C1112_H2_Bin_606_scaffold_220681_5	D4998_C1112_H2_Bin_606_clean	Thorarchaeia	Cas__csc2gr7_I-D_1	930	defense-finder-models/Cas/Cas/CAS_Class1-Subtype-I-D	UserReplicon_CAS_Class1-Subtype-I-D_1	1	1	0.5	4	1	Cas__csc2gr7_I-D_1	mandatory	318	1.7e-43	146.7	0.883	0.739	24	258
Asgard	D4998_C1112_H2_Bin_606_scaffold_220681_6	D4998_C1112_H2_Bin_606_clean	Thorarchaeia	Cas__csc1gr5_I-D_2	931	defense-finder-models/Cas/Cas/CAS_Class1-Subtype-I-D	UserReplicon_CAS_Class1-Subtype-I-D_1	1	1	0.5	4	1	Cas__csc1gr5_I-D_2	mandatory	230	4.7e-18	63.2	0.924	0.822	23	211
Asgard	D4998_C1112_H2_Bin_606_scaffold_220681_7	D4998_C1112_H2_Bin_606_clean	Thorarchaeia	Cas__cas3_I-D_4	932	defense-finder-models/Cas/Cas/CAS_Class1-Subtype-I-D	UserReplicon_CAS_Class1-Subtype-I-D_1	1	1	0.5	4	1	Cas__cas3_I-D_4	accessory	700	5.3e-44	148.3	0.997	0.5	31	380
Asgard	D4998_C1112_H2_Bin_606_scaffold_220681_8	D4998_C1112_H2_Bin_606_clean	Thorarchaeia	Cas__cas6_I_II_III_IV_V_VI_22	933	defense-finder-models/Cas/Cas/CAS_Class1-Subtype-I-D	UserReplicon_CAS_Class1-Subtype-I-D_1	1	1	0.5	4	1	Cas__cas6_I-A_III-D_3	accessory	240	2.5e-06	25.7	0.75	0.358	154	239
Asgard	D4998_C1112_H2_Bin_646_scaffold_152773_2	D4998_C1112_H2_Bin_646	Heimdallarchaeaceae	RM_Type_II__Type_II_REases	465	defense-finder-models/RM/RM/RM_Type_II	UserReplicon_RM_Type_II_1	1	1	1	2	1	RM_Type_II__Type_II_REases	mandatory	367	3.7e-65	218.1	1.405	0.984	4	364
Asgard	D4998_C1112_H2_Bin_646_scaffold_152773_3	D4998_C1112_H2_Bin_646	Heimdallarchaeaceae	RM_Type_II__Type_II_MTases	466	defense-finder-models/RM/RM/RM_Type_II	UserReplicon_RM_Type_II_1	1	1	1	2	1	RM_Type_II__Type_II_MTases	mandatory	572	1.5e-47	159.9	0.888	0.594	171	510
Asgard	D4998_C1112_H2_Bin_646_scaffold_343288_1	D4998_C1112_H2_Bin_646	Heimdallarchaeaceae	AbiL__AbiLi2	1099	defense-finder-models/DefenseFinder_1/AbiL/AbiL	UserReplicon_AbiL_1	1	1	1	2	1	AbiL__AbiLi	mandatory	435	3.8e-28	96.3	0.316	0.345	275	424
Asgard	D4998_C1112_H2_Bin_646_scaffold_343288_2	D4998_C1112_H2_Bin_646	Heimdallarchaeaceae	AbiL__AbiLii2	1100	defense-finder-models/DefenseFinder_1/AbiL/AbiL	UserReplicon_AbiL_1	1	1	1	2	1	AbiL__AbiLii	mandatory	199	1.8e-11	41.4	0.407	0.618	52	174
Asgard	D4998_C1112_H2_Bin_74_scaffold_113697_1	D4998_C1112_H2_Bin_74	Thorarchaeia	RM_Type_II__Type_II_MTases	53	defense-finder-models/RM/RM/RM_Type_II	UserReplicon_RM_Type_II_2	1	1	1	2	1	RM_Type_II__Type_II_MTases	mandatory	421	6.6e-114	377.7	0.85	0.8	64	400
Asgard	D4998_C1112_H2_Bin_74_scaffold_113697_3	D4998_C1112_H2_Bin_74	Thorarchaeia	RM_Type_II__Type_II_REases	55	defense-finder-models/RM/RM/RM_Type_II	UserReplicon_RM_Type_II_2	1	1	1	2	1	RM_Type_II__Type_II_REases	mandatory	399	8.1e-44	148.5	1.328	0.962	8	391
Asgard	D4998_C1112_H2_Bin_74_scaffold_129626_12	D4998_C1112_H2_Bin_74	Thorarchaeia	Gao_Upx__UpxA	121	defense-finder-models/DefenseFinder_1/Gao_Upx/Gao_Upx	UserReplicon_Gao_Upx_2	1	1	1	1	1	Gao_Upx__UpxA	mandatory	1221	2.1e-138	459.8	0.951	0.974	14	1202
Asgard	D4998_C1112_H2_Bin_74_scaffold_129626_4	D4998_C1112_H2_Bin_74	Thorarchaeia	RM__Type_I_REases	127	defense-finder-models/RM/RM/RM_Type_I	UserReplicon_RM_Type_I_1	1	1	1	2.5	1	RM__Type_I_REases	mandatory	1048	4.5e-251	833.5	0.99	0.97	8	1024
Asgard	D4998_C1112_H2_Bin_74_scaffold_129626_5	D4998_C1112_H2_Bin_74	Thorarchaeia	RM__Type_I_S	128	defense-finder-models/RM/RM/RM_Type_I	UserReplicon_RM_Type_I_1	1	1	1	2.5	1	RM__Type_I_S	accessory	448	2.2e-62	208.3	0.574	0.964	3	434
Asgard	D4998_C1112_H2_Bin_74_scaffold_129626_6	D4998_C1112_H2_Bin_74	Thorarchaeia	RM__Type_I_MTases	129	defense-finder-models/RM/RM/RM_Type_I	UserReplicon_RM_Type_I_1	1	1	1	2.5	1	RM__Type_I_MTases	mandatory	517	4.5e-177	587.2	0.984	0.971	15	516
Asgard	D4998_C1112_H2_Bin_74_scaffold_462040_3	D4998_C1112_H2_Bin_74	Thorarchaeia	AbiEii__AbiEii	1495	defense-finder-models/DefenseFinder_1/AbiE/AbiE	UserReplicon_AbiE_1	1	1	1	2	1	AbiEii__AbiEii	mandatory	191	2.3e-19	67.6	0.749	0.843	8	168
Asgard	D4998_C1112_H2_Bin_74_scaffold_462040_4	D4998_C1112_H2_Bin_74	Thorarchaeia	AbiEii__AbiEi_1	1496	defense-finder-models/DefenseFinder_1/AbiE/AbiE	UserReplicon_AbiE_1	1	1	1	2	1	AbiEii__AbiEi_1	mandatory	262	6.8e-43	143.5	0.993	0.542	68	209
Asgard	D4998_C1112_H2_Bin_74_scaffold_72105_6	D4998_C1112_H2_Bin_74	Thorarchaeia	RM_Type_IIG__Type_IIG	2494	defense-finder-models/RM/RM/RM_Type_IIG	UserReplicon_RM_Type_IIG_3	1	1	1	1	1	RM_Type_IIG__Type_IIG	mandatory	1297	3.4e-103	344.1	0.915	0.928	16	1218
Asgard	D4998_C1112_H2_Bin_75_scaffold_157935_46	D4998_C1112_H2_Bin_75	Jordarchaeia	Lamassu-Fam__LmuB_SMC_Cap4_nuclease_II	181	defense-finder-models/DefenseFinder_1/Lamassu-Fam/Lamassu-Fam	UserReplicon_Lamassu-Fam_2	1	1	0.667	2	1	Lamassu-Fam__LmuB_SMC_Cap4_nuclease_II	mandatory	324	4.7e-06	22.6	0.324	0.685	78	299
Asgard	D4998_C1112_H2_Bin_75_scaffold_157935_48	D4998_C1112_H2_Bin_75	Jordarchaeia	Lamassu-Fam__LmuA_effector_Hydrolase	183	defense-finder-models/DefenseFinder_1/Lamassu-Fam/Lamassu-Fam	UserReplicon_Lamassu-Fam_2	1	1	0.667	2	1	Lamassu-Fam__LmuA_effector_Cap4_nuclease_II	mandatory	294	7.7e-06	21.8	0.177	0.197	35	92
Asgard	D4998_C1112_H2_Bin_75_scaffold_209699_11	D4998_C1112_H2_Bin_75	Jordarchaeia	Cas__csx1_III_20	338	defense-finder-models/Cas/Cas/CAS_Class1-Subtype-III-D	UserReplicon_CAS_Class1-Subtype-III-D_1	1	1	0.625	5	1	Cas__csx1_III_10	accessory	328	3.8e-35	118.2	0.981	0.585	14	205
Asgard	D4998_C1112_H2_Bin_75_scaffold_209699_12	D4998_C1112_H2_Bin_75	Jordarchaeia	Cas__csx3_I_III_1	339	defense-finder-models/Cas/Cas/CAS_Class1-Subtype-III-D	UserReplicon_CAS_Class1-Subtype-III-D_1	1	1	0.625	5	1	Cas__csx3_I_III_1	neutral	99	3.4e-34	113.7	0.976	0.818	15	95
Asgard	D4998_C1112_H2_Bin_75_scaffold_209699_13	D4998_C1112_H2_Bin_75	Jordarchaeia	Cas__csx1_III_12	340	defense-finder-models/Cas/Cas/CAS_Class1-Subtype-III-D	UserReplicon_CAS_Class1-Subtype-III-D_1	1	1	0.625	5	1	Cas__csx1_III_10	accessory	324	7.4e-35	117.4	0.919	0.898	1	291
Asgard	D4998_C1112_H2_Bin_75_scaffold_209699_2	D4998_C1112_H2_Bin_75	Jordarchaeia	Cas__cas10_III-D_3	342	defense-finder-models/Cas/Cas/CAS_Class1-Subtype-III-D	UserReplicon_CAS_Class1-Subtype-III-D_1	1	1	0.625	5	1	Cas__cas10_III-D_1	mandatory	729	3.1e-53	177.9	0.737	0.41	333	631
Asgard	D4998_C1112_H2_Bin_75_scaffold_209699_3	D4998_C1112_H2_Bin_75	Jordarchaeia	Cas__csm3gr7_III_1	343	defense-finder-models/Cas/Cas/CAS_Class1-Subtype-III-D	UserReplicon_CAS_Class1-Subtype-III-D_1	1	1	0.625	5	1	Cas__csm3gr7_III-A_III-D_10	accessory	213	3.4e-20	69.9	0.782	0.653	38	176
Asgard	D4998_C1112_H2_Bin_75_scaffold_209699_4	D4998_C1112_H2_Bin_75	Jordarchaeia	Cas__csx10gr5_III-D_2	344	defense-finder-models/Cas/Cas/CAS_Class1-Subtype-III-D	UserReplicon_CAS_Class1-Subtype-III-D_1	1	1	0.625	5	1	Cas__csx10gr5_III-D_3	mandatory	384	1.7e-80	268	0.995	0.977	7	381
Asgard	D4998_C1112_H2_Bin_75_scaffold_209699_5	D4998_C1112_H2_Bin_75	Jordarchaeia	Cas__csm2gr11_III-D_5	345	defense-finder-models/Cas/Cas/CAS_Class1-Subtype-III-D	UserReplicon_CAS_Class1-Subtype-III-D_1	1	1	0.625	5	1	Cas__csm2gr11_III-D_5	mandatory	132	5.2e-30	101	0.899	0.947	2	126
Asgard	D4998_C1112_H2_Bin_75_scaffold_209699_6	D4998_C1112_H2_Bin_75	Jordarchaeia	Cas__csm3gr7_III-A_III-D_2	346	defense-finder-models/Cas/Cas/CAS_Class1-Subtype-III-D	UserReplicon_CAS_Class1-Subtype-III-D_1	1	1	0.625	5	1	Cas__csm3gr7_III-A_III-D_10	accessory	288	3.6e-58	193.4	0.972	0.83	10	248
Asgard	D4998_C1112_H2_Bin_75_scaffold_209699_7	D4998_C1112_H2_Bin_75	Jordarchaeia	Cas__csm3gr7_III-A_III-D_2	347	defense-finder-models/Cas/Cas/CAS_Class1-Subtype-III-D	UserReplicon_CAS_Class1-Subtype-III-D_1	1	1	0.625	5	1	Cas__csm3gr7_III-A_III-D_10	accessory	288	1.6e-33	112.8	0.926	0.667	18	209
Asgard	D4998_C1112_H2_Bin_75_scaffold_209699_9	D4998_C1112_H2_Bin_75	Jordarchaeia	Cas__csm3gr7_III-A_III-D_10	349	defense-finder-models/Cas/Cas/CAS_Class1-Subtype-III-D	UserReplicon_CAS_Class1-Subtype-III-D_1	1	1	0.625	5	1	Cas__csm3gr7_III-A_III-D_10	accessory	312	5.1e-18	62.1	0.703	0.599	76	262
Asgard	D4998_C1112_H2_Bin_75_scaffold_667099_3	D4998_C1112_H2_Bin_75	Jordarchaeia	RM_Type_II__Type_II_REases	1440	defense-finder-models/RM/RM/RM_Type_II	UserReplicon_RM_Type_II_1	1	1	1	2	2	RM_Type_II__Type_II_REases	mandatory	340	6.3e-07	26.4	0.538	0.547	60	245
Asgard	D4998_C1112_H2_Bin_75_scaffold_667099_4	D4998_C1112_H2_Bin_75	Jordarchaeia	RM_Type_II__Type_II_MTases	1441	defense-finder-models/RM/RM/RM_Type_II	UserReplicon_RM_Type_II_1	1	1	1	2	2	RM_Type_II__Type_II_MTases	mandatory	471	5.9e-87	289	0.973	0.985	4	467
Asgard	D4998_C1112_H2_Bin_75_scaffold_668636_5	D4998_C1112_H2_Bin_75	Jordarchaeia	RM_Type_II__Type_II_MTases	1447	defense-finder-models/RM/RM/RM_Type_II	UserReplicon_RM_Type_II_1	1	1	1	2	2	RM_Type_II__Type_II_MTases	mandatory	90	3.6e-06	23.2	0.232	0.933	5	88
Asgard	D4998_C1112_H2_Bin_75_scaffold_668636_6	D4998_C1112_H2_Bin_75	Jordarchaeia	RM_Type_II__Type_II_MTases	1448	defense-finder-models/RM/RM/RM_Type_II	UserReplicon_RM_Type_II_1	1	1	1	2	2	RM_Type_II__Type_II_MTases	mandatory	121	4.8e-09	32.6	0.178	0.537	56	120
Asgard	D4998_C1112_H2_Bin_75_scaffold_671337_1	D4998_C1112_H2_Bin_75	Jordarchaeia	AbiEii__AbiEii	1453	defense-finder-models/DefenseFinder_1/AbiE/AbiE	UserReplicon_AbiE_1	1	1	1	2	1	AbiEii__AbiEii	mandatory	134	1.5e-12	44.7	0.397	0.701	37	130
Asgard	D4998_C1112_H2_Bin_75_scaffold_671337_2	D4998_C1112_H2_Bin_75	Jordarchaeia	AbiEii__AbiEi_1	1454	defense-finder-models/DefenseFinder_1/AbiE/AbiE	UserReplicon_AbiE_1	1	1	1	2	1	AbiEii__AbiEi_1	mandatory	253	1.8e-07	28.2	0.937	0.526	71	203
Asgard	D4998_C1112_H3_Bin_205_scaffold_134788_11	D4998_C1112_H3_Bin_205	Baldrarchaeia	RM_Type_IIG__Type_IIG	355	defense-finder-models/RM/RM/RM_Type_IIG	UserReplicon_RM_Type_IIG_1	1	1	1	1	1	RM_Type_IIG__Type_IIG	mandatory	1316	3e-126	420.4	0.936	0.914	89	1291
Asgard	D4998_C1112_H3_Bin_205_scaffold_21741_5	D4998_C1112_H3_Bin_205	Baldrarchaeia	ShosTA__ShosA	1378	defense-finder-models/DefenseFinder_2/ShosTA/ShosTA	UserReplicon_ShosTA_1	1	1	1	2	1	ShosTA__ShosA	mandatory	228	4.3e-63	210.6	0.673	0.877	16	215
Asgard	D4998_C1112_H3_Bin_205_scaffold_21741_6	D4998_C1112_H3_Bin_205	Baldrarchaeia	ShosTA__ShosT	1379	defense-finder-models/DefenseFinder_2/ShosTA/ShosTA	UserReplicon_ShosTA_1	1	1	1	2	1	ShosTA__ShosT	mandatory	205	5e-23	79.4	0.806	0.849	29	202
Asgard	D4998_C1112_H3_Bin_205_scaffold_235766_1	D4998_C1112_H3_Bin_205	Baldrarchaeia	Cas__cmr4gr7_III-B_III-C_1	1508	defense-finder-models/Cas/Cas/CAS_Class1-Subtype-III-B	UserReplicon_CAS_Class1-Subtype-III-B_1	1	1	1	7	1	Cas__cmr4gr7_III-B_III-C_2	accessory	160	1.3e-27	94.5	0.482	0.863	18	155
Asgard	D4998_C1112_H3_Bin_205_scaffold_235766_2	D4998_C1112_H3_Bin_205	Baldrarchaeia	Cas__cmr5gr11_III-B_15	1509	defense-finder-models/Cas/Cas/CAS_Class1-Subtype-III-B	UserReplicon_CAS_Class1-Subtype-III-B_1	1	1	1	7	1	Cas__cmr5gr11_III-B_18	mandatory	154	1.1e-29	100.8	0.988	0.968	1	149
Asgard	D4998_C1112_H3_Bin_205_scaffold_235766_3	D4998_C1112_H3_Bin_205	Baldrarchaeia	Cas__cmr1gr7_III-B_III-C_3	1510	defense-finder-models/Cas/Cas/CAS_Class1-Subtype-III-B	UserReplicon_CAS_Class1-Subtype-III-B_1	1	1	1	7	1	Cas__cmr1gr7_III-B_III-C_3	accessory	538	5.7e-13	46.7	0.919	0.546	31	324
Asgard	D4998_C1112_H3_Bin_205_scaffold_235766_4	D4998_C1112_H3_Bin_205	Baldrarchaeia	Cas__cmr6gr7_III-B_3	1511	defense-finder-models/Cas/Cas/CAS_Class1-Subtype-III-B	UserReplicon_CAS_Class1-Subtype-III-B_1	1	1	1	7	1	Cas__cmr6gr7_III-B_1	mandatory	275	2e-35	120	0.914	0.916	16	267
Asgard	D4998_C1112_H3_Bin_205_scaffold_235766_5	D4998_C1112_H3_Bin_205	Baldrarchaeia	Cas__cas10_III_1	1512	defense-finder-models/Cas/Cas/CAS_Class1-Subtype-III-B	UserReplicon_CAS_Class1-Subtype-III-B_1	1	1	1	7	1	Cas__cas10_III_1	accessory	1062	1.6e-74	248.9	0.969	0.648	205	892
Asgard	D4998_C1112_H3_Bin_205_scaffold_235766_6	D4998_C1112_H3_Bin_205	Baldrarchaeia	Cas__cmr3gr5_III-B_III-C_4	1513	defense-finder-models/Cas/Cas/CAS_Class1-Subtype-III-B	UserReplicon_CAS_Class1-Subtype-III-B_1	1	1	1	7	1	Cas__cmr3gr5_III-B_III-C_5	accessory	352	2e-21	74	0.991	0.938	18	347
Asgard	D4998_C1112_H3_Bin_205_scaffold_235766_7	D4998_C1112_H3_Bin_205	Baldrarchaeia	Cas__csx1_III_2	1514	defense-finder-models/Cas/Cas/CAS_Class1-Subtype-III-B	UserReplicon_CAS_Class1-Subtype-III-B_1	1	1	1	7	1	Cas__csx1_III_10	accessory	436	4.3e-83	277.1	0.997	0.959	3	420
Asgard	D4998_C1112_H3_Bin_205_scaffold_235766_8	D4998_C1112_H3_Bin_205	Baldrarchaeia	Cas__csx3_I_III_1	1515	defense-finder-models/Cas/Cas/CAS_Class1-Subtype-III-B	UserReplicon_CAS_Class1-Subtype-III-B_1	1	1	1	7	1	Cas__csx3_I_III_1	neutral	101	1.2e-36	122.2	1	0.822	14	96
Asgard	D4998_C1112_H3_Bin_205_scaffold_263628_5	D4998_C1112_H3_Bin_205	Baldrarchaeia	Cas__cas2_I_II_III_IV_V_VI_13	1941	defense-finder-models/Cas/Cas/CAS_Cluster	UserReplicon_CAS_Cluster_4	1	1	0.04	2	1	Cas__cas2_I_II_III_IV_V_VI_1	mandatory	92	1e-20	71.1	0.986	0.772	1	71
Asgard	D4998_C1112_H3_Bin_205_scaffold_263628_6	D4998_C1112_H3_Bin_205	Baldrarchaeia	pAgo__COG1431_pAgo	1942	defense-finder-models/DefenseFinder_5/pAgo/pAgo	UserReplicon_pAgo_1	1	1	1	1	2	pAgo__pAgo_LongA	mandatory	429	4.1e-16	56	0.425	0.737	104	419
Asgard	D4998_C1112_H3_Bin_205_scaffold_263628_7	D4998_C1112_H3_Bin_205	Baldrarchaeia	pAgo__pAgo_LongA	1943	defense-finder-models/DefenseFinder_5/pAgo/pAgo	UserReplicon_pAgo_1	1	1	1	1	2	pAgo__pAgo_LongA	mandatory	406	2.9e-50	168.6	0.415	0.761	98	406
Asgard	D4998_C1112_H3_Bin_205_scaffold_263628_9	D4998_C1112_H3_Bin_205	Baldrarchaeia	Cas__cas1_I_II_III_IV_V_VI_1	1945	defense-finder-models/Cas/Cas/CAS_Cluster	UserReplicon_CAS_Cluster_4	1	1	0.04	2	1	Cas__cas1_I_II_III_IV_V_VI_1	mandatory	323	1.2e-58	196	0.975	0.938	8	310
Asgard	D4998_C1112_H3_Bin_205_scaffold_93243_1	D4998_C1112_H3_Bin_205	Baldrarchaeia	Cas__cas4_I_II_III_IV_V_VI_7	2776	defense-finder-models/Cas/Cas/CAS_Cluster	UserReplicon_CAS_Cluster_5	1	1	0.06	3	1	Cas__cas4_I_II_III_IV_V_VI_1	mandatory	223	1e-51	173.4	0.743	0.978	4	221
Asgard	D4998_C1112_H3_Bin_205_scaffold_93243_2	D4998_C1112_H3_Bin_205	Baldrarchaeia	Cas__cas1_I_II_III_IV_V_VI_10	2777	defense-finder-models/Cas/Cas/CAS_Cluster	UserReplicon_CAS_Cluster_5	1	1	0.06	3	1	Cas__cas1_I_II_III_IV_V_VI_1	mandatory	342	2.3e-81	270.4	0.993	0.863	4	298
Asgard	D4998_C1112_H3_Bin_205_scaffold_93243_3	D4998_C1112_H3_Bin_205	Baldrarchaeia	Cas__cas2_I_II_III_IV_V_VI_5	2778	defense-finder-models/Cas/Cas/CAS_Cluster	UserReplicon_CAS_Cluster_5	1	1	0.06	3	1	Cas__cas2_I_II_III_IV_V_VI_1	mandatory	96	2e-22	76.7	0.955	0.885	1	85
Asgard	D4998_C1112_H3_Bin_205_scaffold_93243_4	D4998_C1112_H3_Bin_205	Baldrarchaeia	Cas__cas4_I_II_III_IV_V_VI_1	2779	defense-finder-models/Cas/Cas/CAS_Cluster	UserReplicon_CAS_Cluster_5	1	1	0.06	3	1	Cas__cas4_I_II_III_IV_V_VI_1	mandatory	220	1e-31	107.9	1	0.877	26	218
Asgard	D4998_C1112_H3_Bin_254_scaffold_125843_1	D4998_C1112_H3_Bin_254	Njordarchaeles	Cas__casR_I_2	106	defense-finder-models/Cas/Cas/CAS_Class1-Subtype-I-A	UserReplicon_CAS_Class1-Subtype-I-A_1	1	1	0.889	8	1	Cas__casR_I_1	neutral	233	1.8e-26	89.5	0.972	0.944	3	222
Asgard	D4998_C1112_H3_Bin_254_scaffold_125843_11	D4998_C1112_H3_Bin_254	Njordarchaeles	Cas__cas7_I-A_1	108	defense-finder-models/Cas/Cas/CAS_Class1-Subtype-I-A	UserReplicon_CAS_Class1-Subtype-I-A_1	1	1	0.889	8	1	Cas__cas7_I-A_1	mandatory	313	2.3e-68	227.3	0.985	0.802	9	259
Asgard	D4998_C1112_H3_Bin_254_scaffold_125843_13	D4998_C1112_H3_Bin_254	Njordarchaeles	Cas__cas8a2_I-A_3	110	defense-finder-models/Cas/Cas/CAS_Class1-Subtype-I-A	UserReplicon_CAS_Class1-Subtype-I-A_1	1	1	0.889	8	1	Cas__cas8a1_I-A_1	mandatory	378	1e-21	74.7	0.938	0.91	3	346
Asgard	D4998_C1112_H3_Bin_254_scaffold_125843_14	D4998_C1112_H3_Bin_254	Njordarchaeles	Cas__cas3_I_5	111	defense-finder-models/Cas/Cas/CAS_Class1-Subtype-I-A	UserReplicon_CAS_Class1-Subtype-I-A_1	1	1	0.889	8	1	Cas__cas3_I_5	accessory	572	1.6e-62	208.7	0.561	0.712	31	437
Asgard	D4998_C1112_H3_Bin_254_scaffold_125843_15	D4998_C1112_H3_Bin_254	Njordarchaeles	Cas__cas3HD_I_2	112	defense-finder-models/Cas/Cas/CAS_Class1-Subtype-I-A	UserReplicon_CAS_Class1-Subtype-I-A_1	1	1	0.889	8	1	Cas__cas3HD_I_1	accessory	267	3.1e-19	66.4	0.984	0.783	37	245
Asgard	D4998_C1112_H3_Bin_254_scaffold_125843_3	D4998_C1112_H3_Bin_254	Njordarchaeles	Cas__cas4_I_II_III_IV_V_VI_7	115	defense-finder-models/Cas/Cas/CAS_Class1-Subtype-I-A	UserReplicon_CAS_Class1-Subtype-I-A_1	1	1	0.889	8	1	Cas__cas4_I_II_III_IV_V_VI_1	accessory	318	2.2e-73	244	0.969	0.965	11	317
Asgard	D4998_C1112_H3_Bin_254_scaffold_125843_4	D4998_C1112_H3_Bin_254	Njordarchaeles	Cas__cas1_I_II_III_IV_V_VI_1	116	defense-finder-models/Cas/Cas/CAS_Class1-Subtype-I-A	UserReplicon_CAS_Class1-Subtype-I-A_1	1	1	0.889	8	1	Cas__cas1_I_II_III_IV_V_VI_1	accessory	356	5.2e-81	269	1	0.924	16	344
Asgard	D4998_C1112_H3_Bin_254_scaffold_125843_5	D4998_C1112_H3_Bin_254	Njordarchaeles	Cas__cas2_I_II_III_IV_V_VI_13	117	defense-finder-models/Cas/Cas/CAS_Class1-Subtype-I-A	UserReplicon_CAS_Class1-Subtype-I-A_1	1	1	0.889	8	1	Cas__cas2_I_II_III_IV_V_VI_5	accessory	110	3.6e-18	62.4	0.93	0.673	3	76
Asgard	D4998_C1112_H3_Bin_254_scaffold_125843_6	D4998_C1112_H3_Bin_254	Njordarchaeles	Cas__cas6_I_II_III_IV_V_VI_7	118	defense-finder-models/Cas/Cas/CAS_Class1-Subtype-I-A	UserReplicon_CAS_Class1-Subtype-I-A_1	1	1	0.889	8	1	Cas__cas6_I-A_III-D_3	accessory	219	4.3e-21	73.1	0.912	0.863	13	201
Asgard	D4998_C1112_H3_Bin_254_scaffold_125843_7	D4998_C1112_H3_Bin_254	Njordarchaeles	Cas__cas4_I_II_III_IV_V_VI_1	119	defense-finder-models/Cas/Cas/CAS_Class1-Subtype-I-A	UserReplicon_CAS_Class1-Subtype-I-A_1	1	1	0.889	8	1	Cas__cas4_I_II_III_IV_V_VI_1	accessory	207	1.9e-34	116.3	0.994	0.928	15	206
Asgard	D4998_C1112_H3_Bin_254_scaffold_161900_3	D4998_C1112_H3_Bin_254	Njordarchaeles	pAgo__COG1431_pAgo	158	defense-finder-models/DefenseFinder_5/pAgo/pAgo	UserReplicon_pAgo_1	1	1	1	1	1	pAgo__pAgo_LongA	mandatory	677	4.1e-64	214.2	0.609	0.709	189	668
Asgard	D4998_C1112_H3_Bin_32_scaffold_111197_14	D4998_C1112_H3_Bin_32_clean	Jordarchaeia	Cas__csc2gr7_I-D_1	172	defense-finder-models/Cas/Cas/CAS_Cluster	UserReplicon_CAS_Cluster_7	1	1	0.14	7	1	Cas__csc2gr7_I-D_1	mandatory	323	2.6e-30	102.9	0.909	0.771	25	273
Asgard	D4998_C1112_H3_Bin_32_scaffold_111197_15	D4998_C1112_H3_Bin_32_clean	Jordarchaeia	Cas__csc1gr5_I-D_2	173	defense-finder-models/Cas/Cas/CAS_Cluster	UserReplicon_CAS_Cluster_7	1	1	0.14	7	1	Cas__csc1gr5_I-D_2	mandatory	226	3.9e-28	95.6	0.943	0.85	10	201
Asgard	D4998_C1112_H3_Bin_32_scaffold_111197_16	D4998_C1112_H3_Bin_32_clean	Jordarchaeia	Cas__cas3_I-D_4	174	defense-finder-models/Cas/Cas/CAS_Cluster	UserReplicon_CAS_Cluster_7	1	1	0.14	7	1	Cas__cas3_I_5	neutral	656	4.1e-40	135.1	0.977	0.514	28	364
Asgard	D4998_C1112_H3_Bin_32_scaffold_111197_17	D4998_C1112_H3_Bin_32_clean	Jordarchaeia	Cas__casR_I_2	175	defense-finder-models/Cas/Cas/CAS_Cluster	UserReplicon_CAS_Cluster_7	1	1	0.14	7	1	Cas__casR_I_1	neutral	223	1.9e-23	79.9	0.963	0.951	9	220
Asgard	D4998_C1112_H3_Bin_32_scaffold_111197_18	D4998_C1112_H3_Bin_32_clean	Jordarchaeia	Cas__cas4_I_II_III_IV_V_VI_1	176	defense-finder-models/Cas/Cas/CAS_Cluster	UserReplicon_CAS_Cluster_7	1	1	0.14	7	1	Cas__cas4_I_II_III_IV_V_VI_1	mandatory	185	2.3e-38	129.3	0.983	0.951	7	182
Asgard	D4998_C1112_H3_Bin_32_scaffold_111197_2	D4998_C1112_H3_Bin_32_clean	Jordarchaeia	Cas__cas10_III-D_3	177	defense-finder-models/Cas/Cas/CAS_Cluster	UserReplicon_CAS_Cluster_7	1	1	0.14	7	1	Cas__cas10_III-D_3	mandatory	740	1.3e-51	173	0.737	0.411	337	640
Asgard	D4998_C1112_H3_Bin_32_scaffold_111197_3	D4998_C1112_H3_Bin_32_clean	Jordarchaeia	Cas__csm3gr7_III-D_4	178	defense-finder-models/Cas/Cas/CAS_Cluster	UserReplicon_CAS_Cluster_7	1	1	0.14	7	1	Cas__csm3gr7_III-A_1	mandatory	206	7.7e-10	36	0.912	0.869	6	184
Asgard	D4998_C1112_H3_Bin_32_scaffold_111197_4	D4998_C1112_H3_Bin_32_clean	Jordarchaeia	Cas__csx10gr5_III-D_2	179	defense-finder-models/Cas/Cas/CAS_Cluster	UserReplicon_CAS_Cluster_7	1	1	0.14	7	1	Cas__csx10gr5_III-D_3	mandatory	388	7.2e-69	230.2	0.99	0.974	8	385
Asgard	D4998_C1112_H3_Bin_32_scaffold_111197_5	D4998_C1112_H3_Bin_32_clean	Jordarchaeia	Cas__csm2gr11_III-D_5	180	defense-finder-models/Cas/Cas/CAS_Cluster	UserReplicon_CAS_Cluster_7	1	1	0.14	7	1	Cas__csm2gr11_III-D_5	mandatory	137	2.2e-24	83.2	0.879	0.971	3	135
Asgard	D4998_C1112_H3_Bin_32_scaffold_111197_6	D4998_C1112_H3_Bin_32_clean	Jordarchaeia	Cas__csm3gr7_III-A_III-D_2	181	defense-finder-models/Cas/Cas/CAS_Cluster	UserReplicon_CAS_Cluster_7	1	1	0.14	7	1	Cas__csm3gr7_III-A_1	mandatory	269	1.6e-52	175.4	0.995	0.851	7	235
Asgard	D4998_C1112_H3_Bin_32_scaffold_111197_7	D4998_C1112_H3_Bin_32_clean	Jordarchaeia	Cas__csm3gr7_III-A_III-D_10	182	defense-finder-models/Cas/Cas/CAS_Cluster	UserReplicon_CAS_Cluster_7	1	1	0.14	7	1	Cas__csm3gr7_III-A_1	mandatory	293	7.7e-37	124.3	0.867	0.727	1	213
Asgard	D4998_C1112_H3_Bin_32_scaffold_111197_9	D4998_C1112_H3_Bin_32_clean	Jordarchaeia	Cas__csm3gr7_III_1	184	defense-finder-models/Cas/Cas/CAS_Cluster	UserReplicon_CAS_Cluster_7	1	1	0.14	7	1	Cas__csm3gr7_III-A_1	mandatory	317	1.5e-19	68.3	0.95	0.631	43	242
Asgard	D4998_C1112_H3_Bin_32_scaffold_259186_54	D4998_C1112_H3_Bin_32_clean	Jordarchaeia	Lamassu-Fam__LmuB_SMC_Cap4_nuclease_II	1255	defense-finder-models/DefenseFinder_1/Lamassu-Fam/Lamassu-Fam	UserReplicon_Lamassu-Fam_1	1	1	0.667	2	1	Lamassu-Fam__LmuB_SMC_Cap4_nuclease_II	mandatory	324	6.5e-06	22.6	0.324	0.685	78	299
Asgard	D4998_C1112_H3_Bin_32_scaffold_259186_56	D4998_C1112_H3_Bin_32_clean	Jordarchaeia	Lamassu-Fam__LmuA_effector_Hydrolase	1257	defense-finder-models/DefenseFinder_1/Lamassu-Fam/Lamassu-Fam	UserReplicon_Lamassu-Fam_1	1	1	0.667	2	1	Lamassu-Fam__LmuA_effector_Cap4_nuclease_II	mandatory	294	1.1e-05	21.8	0.177	0.197	35	92
Asgard	D4998_C1112_H3_Bin_32_scaffold_282786_6	D4998_C1112_H3_Bin_32_clean	Jordarchaeia	Cas__csx1_III_2	1586	defense-finder-models/Cas/Cas/CAS_Class1-Subtype-III-B	UserReplicon_CAS_Class1-Subtype-III-B_2	1	1	0.571	4	1	Cas__csx1_III_10	accessory	426	1e-80	269.1	0.997	0.965	1	411
Asgard	D4998_C1112_H3_Bin_32_scaffold_282786_7	D4998_C1112_H3_Bin_32_clean	Jordarchaeia	Cas__cmr6gr7_III-B_3	1587	defense-finder-models/Cas/Cas/CAS_Class1-Subtype-III-B	UserReplicon_CAS_Class1-Subtype-III-B_2	1	1	0.571	4	1	Cas__cmr6gr7_III-B_1	mandatory	338	1.5e-51	172.7	0.665	0.586	141	338
Asgard	D4998_C1112_H3_Bin_32_scaffold_282786_8	D4998_C1112_H3_Bin_32_clean	Jordarchaeia	Cas__cmr5gr11_III-B_18	1588	defense-finder-models/Cas/Cas/CAS_Class1-Subtype-III-B	UserReplicon_CAS_Class1-Subtype-III-B_2	1	1	0.571	4	1	Cas__cmr5gr11_III-B_18	mandatory	141	2.1e-30	102.7	0.992	0.894	11	136
Asgard	D4998_C1112_H3_Bin_32_scaffold_282786_9	D4998_C1112_H3_Bin_32_clean	Jordarchaeia	Cas__cmr4gr7_III-B_III-C_2	1589	defense-finder-models/Cas/Cas/CAS_Class1-Subtype-III-B	UserReplicon_CAS_Class1-Subtype-III-B_2	1	1	0.571	4	1	Cas__cmr4gr7_III-B_III-C_2	accessory	358	5.1e-72	240.1	0.987	0.849	45	348
Asgard	D4998_C1112_H3_Bin_55_scaffold_269075_3	D4998_C1112_H3_Bin_55_clean	Jordarchaeia	BREX__brxL	1965	defense-finder-models/DefenseFinder_5/BREX/BREX_I	UserReplicon_BREX_I_1	1	1	0.5	2.5	1	BREX__brxL	mandatory	473	4.6e-172	571.5	0.633	0.996	1	471
Asgard	D4998_C1112_H3_Bin_55_scaffold_269075_4	D4998_C1112_H3_Bin_55_clean	Jordarchaeia	BREX__pglZ3	1966	defense-finder-models/DefenseFinder_5/BREX/BREX_I	UserReplicon_BREX_I_1	1	1	0.5	2.5	1	BREX__pglZB	mandatory	693	1.2e-18	64.2	0.41	0.41	192	475
Asgard	D4998_C1112_H3_Bin_55_scaffold_269075_9	D4998_C1112_H3_Bin_55_clean	Jordarchaeia	BREX__pglX2	1971	defense-finder-models/DefenseFinder_5/BREX/BREX_I	UserReplicon_BREX_I_1	1	1	0.5	2.5	1	BREX__pglX1	accessory	1026	1.6e-18	63.3	0.187	0.213	205	423
Asgard	D4998_C1112_H3_Bin_55_scaffold_280378_4	D4998_C1112_H3_Bin_55_clean	Jordarchaeia	AbiEii__AbiEii	2160	defense-finder-models/DefenseFinder_1/AbiE/AbiE	UserReplicon_AbiE_1	1	1	1	2	2	AbiEii__AbiEii	mandatory	240	1.6e-34	117.4	0.77	0.733	33	208
Asgard	D4998_C1112_H3_Bin_55_scaffold_280378_5	D4998_C1112_H3_Bin_55_clean	Jordarchaeia	AbiEii__AbiEi_4	2161	defense-finder-models/DefenseFinder_1/AbiE/AbiE	UserReplicon_AbiE_1	1	1	1	2	2	AbiEii__AbiEi_1	mandatory	248	2.3e-10	38	0.959	0.202	6	55
Asgard	D4998_C1112_H3_Bin_55_scaffold_280378_8	D4998_C1112_H3_Bin_55_clean	Jordarchaeia	AbiEii__AbiEii	2164	defense-finder-models/DefenseFinder_1/AbiE/AbiE	UserReplicon_AbiE_1	1	1	1	2	2	AbiEii__AbiEii	mandatory	80	1.1e-05	23.1	0.213	0.675	5	58
Asgard	D4998_C1112_H3_Bin_60_scaffold_118923_1	D4998_C1112_H3_Bin_60	Baldrarchaeia	Cas__cas1_I_II_III_IV_V_VI_1	116	defense-finder-models/Cas/Cas/CAS_Cluster	UserReplicon_CAS_Cluster_10	1	1	0.04	2	1	Cas__cas1_I_II_III_IV_V_VI_1	mandatory	146	7.3e-43	144.3	0.426	0.911	1	133
Asgard	D4998_C1112_H3_Bin_60_scaffold_118923_2	D4998_C1112_H3_Bin_60	Baldrarchaeia	Cas__cas2_I_II_III_IV_V_VI_3	119	defense-finder-models/Cas/Cas/CAS_Cluster	UserReplicon_CAS_Cluster_10	1	1	0.04	2	1	Cas__cas2_I_II_III_IV_V_VI_1	mandatory	92	2.6e-19	66.7	0.937	0.815	4	78
Asgard	D4998_C1112_H3_Bin_60_scaffold_122988_3	D4998_C1112_H3_Bin_60	Baldrarchaeia	Cas__csx10gr5_III-D_2	143	defense-finder-models/Cas/Cas/CAS_Class1-Subtype-III-D	UserReplicon_CAS_Class1-Subtype-III-D_4	1	1	0.375	3	1	Cas__csx10gr5_III-D_3	mandatory	385	1.2e-15	55.4	0.946	0.951	18	383
Asgard	D4998_C1112_H3_Bin_60_scaffold_122988_4	D4998_C1112_H3_Bin_60	Baldrarchaeia	Cas__csm3gr7_III-A_III-D_2	144	defense-finder-models/Cas/Cas/CAS_Class1-Subtype-III-D	UserReplicon_CAS_Class1-Subtype-III-D_4	1	1	0.375	3	1	Cas__csm3gr7_III-A_III-D_10	accessory	302	7.1e-21	72.2	0.981	0.831	6	256
Asgard	D4998_C1112_H3_Bin_60_scaffold_122988_5	D4998_C1112_H3_Bin_60	Baldrarchaeia	Cas__cas6_I_II_III_IV_V_VI_22	145	defense-finder-models/Cas/Cas/CAS_Class1-Subtype-III-D	UserReplicon_CAS_Class1-Subtype-III-D_4	1	1	0.375	3	1	Cas__cas6_I_II_III_IV_V_VI_17	accessory	294	1.3e-10	39.3	0.982	0.418	164	286
Asgard	D4998_C1112_H3_Bin_60_scaffold_190687_6	D4998_C1112_H3_Bin_60	Baldrarchaeia	pAgo__pAgo_LongA	1028	defense-finder-models/DefenseFinder_5/pAgo/pAgo	UserReplicon_pAgo_1	1	1	1	1	2	pAgo__pAgo_LongA	mandatory	443	2.2e-15	53.4	0.271	0.442	244	439
Asgard	D4998_C1112_H3_Bin_60_scaffold_190687_7	D4998_C1112_H3_Bin_60	Baldrarchaeia	pAgo__COG1431_pAgo	1029	defense-finder-models/DefenseFinder_5/pAgo/pAgo	UserReplicon_pAgo_1	1	1	1	1	2	pAgo__pAgo_LongA	mandatory	407	7.7e-43	144.5	0.548	0.968	5	398
Asgard	D4998_C1112_H3_Bin_60_scaffold_197796_2	D4998_C1112_H3_Bin_60	Baldrarchaeia	Cas__cmr4gr7_III-B_III-C_2	1109	defense-finder-models/Cas/Cas/CAS_Class1-Type-III	UserReplicon_CAS_Class1-Type-III_8	1	1	0.15	3	1	Cas__csm3gr7_III-A_1	mandatory	349	5.4e-50	168	0.977	0.943	16	344
Asgard	D4998_C1112_H3_Bin_60_scaffold_197796_3	D4998_C1112_H3_Bin_60	Baldrarchaeia	Cas__cmr3gr5_III-B_III-C_5	1110	defense-finder-models/Cas/Cas/CAS_Class1-Type-III	UserReplicon_CAS_Class1-Type-III_8	1	1	0.15	3	1	Cas__csm4gr5_III-A_3	mandatory	405	2.3e-28	97.1	0.902	0.859	19	366
Asgard	D4998_C1112_H3_Bin_60_scaffold_197796_4	D4998_C1112_H3_Bin_60	Baldrarchaeia	Cas__cas10_III_1	1111	defense-finder-models/Cas/Cas/CAS_Class1-Type-III	UserReplicon_CAS_Class1-Type-III_8	1	1	0.15	3	1	Cas__cas10_III_1	mandatory	1160	5.1e-44	148.4	0.951	0.614	199	910
Asgard	D4998_C1112_H3_Bin_60_scaffold_219943_2	D4998_C1112_H3_Bin_60	Baldrarchaeia	Cas__cmr4gr7_III-B_III-C_1	1347	defense-finder-models/Cas/Cas/CAS_Class1-Subtype-III-B	UserReplicon_CAS_Class1-Subtype-III-B_2	1	1	0.429	3	1	Cas__cmr4gr7_III-B_III-C_2	accessory	481	3.6e-22	76.7	0.982	0.649	9	320
Asgard	D4998_C1112_H3_Bin_60_scaffold_219943_3	D4998_C1112_H3_Bin_60	Baldrarchaeia	Cas__cmr6gr7_III-B_3	1348	defense-finder-models/Cas/Cas/CAS_Class1-Subtype-III-B	UserReplicon_CAS_Class1-Subtype-III-B_2	1	1	0.429	3	1	Cas__cmr6gr7_III-B_1	mandatory	328	3.7e-27	93	0.887	0.896	26	319
Asgard	D4998_C1112_H3_Bin_60_scaffold_219943_4	D4998_C1112_H3_Bin_60	Baldrarchaeia	Cas__cmr1gr7_III-B_III-C_3	1349	defense-finder-models/Cas/Cas/CAS_Class1-Subtype-III-B	UserReplicon_CAS_Class1-Subtype-III-B_2	1	1	0.429	3	1	Cas__cmr1gr7_III-B_III-C_3	accessory	504	1.2e-06	26.2	0.948	0.433	10	227
Asgard	D4998_C1112_H3_Bin_60_scaffold_245487_1	D4998_C1112_H3_Bin_60	Baldrarchaeia	Cas__cmr6gr7_III-B_2	1719	defense-finder-models/Cas/Cas/CAS_Class1-Subtype-III-B	UserReplicon_CAS_Class1-Subtype-III-B_3	1	1	0.286	2	1	Cas__cmr6gr7_III-B_1	mandatory	196	1.9e-17	61.1	0.44	0.735	42	185
Asgard	D4998_C1112_H3_Bin_60_scaffold_245487_2	D4998_C1112_H3_Bin_60	Baldrarchaeia	Cas__cmr1gr7_III-B_III-C_3	1720	defense-finder-models/Cas/Cas/CAS_Class1-Subtype-III-B	UserReplicon_CAS_Class1-Subtype-III-B_3	1	1	0.286	2	1	Cas__cmr1gr7_III-B_III-C_3	accessory	506	3.6e-08	31.2	0.965	0.443	7	230
Asgard	D4998_C1112_H3_Bin_60_scaffold_27122_7	D4998_C1112_H3_Bin_60	Baldrarchaeia	pAgo__pAgo_LongA	1945	defense-finder-models/DefenseFinder_5/pAgo/pAgo	UserReplicon_pAgo_2	1	1	1	1	1	pAgo__pAgo_LongA	mandatory	288	2.6e-32	109.4	0.339	0.941	16	286
Asgard	D4998_C1112_H3_Bin_60_scaffold_277499_4	D4998_C1112_H3_Bin_60	Baldrarchaeia	Cas__csm3gr7_III-A_III-D_2	2017	defense-finder-models/Cas/Cas/CAS_Class1-Subtype-III-D	UserReplicon_CAS_Class1-Subtype-III-D_5	1	1	0.375	3	1	Cas__csm3gr7_III-A_III-D_10	accessory	299	1.5e-49	165.9	0.986	0.739	14	234
Asgard	D4998_C1112_H3_Bin_60_scaffold_277499_5	D4998_C1112_H3_Bin_60	Baldrarchaeia	Cas__csm3gr7_III-A_III-D_2	2018	defense-finder-models/Cas/Cas/CAS_Class1-Subtype-III-D	UserReplicon_CAS_Class1-Subtype-III-D_5	1	1	0.375	3	1	Cas__csm3gr7_III-A_III-D_10	accessory	252	3.4e-33	112.5	0.972	0.829	13	221
Asgard	D4998_C1112_H3_Bin_60_scaffold_277499_6	D4998_C1112_H3_Bin_60	Baldrarchaeia	Cas__csm2gr11_III-D_8	2019	defense-finder-models/Cas/Cas/CAS_Class1-Subtype-III-D	UserReplicon_CAS_Class1-Subtype-III-D_5	1	1	0.375	3	1	Cas__csm2gr11_III-D_5	mandatory	129	4.6e-14	49.9	0.9	0.938	4	124
Asgard	D4998_C1112_H3_Bin_60_scaffold_277499_7	D4998_C1112_H3_Bin_60	Baldrarchaeia	Cas__csx1_III_19	2020	defense-finder-models/Cas/Cas/CAS_Class1-Subtype-III-D	UserReplicon_CAS_Class1-Subtype-III-D_5	1	1	0.375	3	1	Cas__csx1_III_10	accessory	445	2.6e-71	238.6	1	0.892	5	401
Asgard	D4998_C1112_H3_Bin_60_scaffold_61714_10	D4998_C1112_H3_Bin_60	Baldrarchaeia	Cas__csm6_III_7	2666	defense-finder-models/Cas/Cas/CAS_Cluster	UserReplicon_CAS_Cluster_16	1	1	0.04	2	1	Cas__csm6_III_2	neutral	164	6.9e-08	30	0.853	0.683	22	133
Asgard	D4998_C1112_H3_Bin_60_scaffold_61714_3	D4998_C1112_H3_Bin_60	Baldrarchaeia	Cas__cas2_I_II_III_IV_V_VI_5	2670	defense-finder-models/Cas/Cas/CAS_Cluster	UserReplicon_CAS_Cluster_16	1	1	0.04	2	1	Cas__cas2_I_II_III_IV_V_VI_1	mandatory	96	3e-19	66.6	0.933	0.865	1	83
Asgard	D4998_C1112_H3_Bin_60_scaffold_61714_6	D4998_C1112_H3_Bin_60	Baldrarchaeia	Cas__cas2_I_II_III_IV_V_VI_5	2673	defense-finder-models/Cas/Cas/CAS_Cluster	UserReplicon_CAS_Cluster_16	1	1	0.04	2	1	Cas__cas2_I_II_III_IV_V_VI_1	mandatory	91	8.3e-18	62	0.933	0.912	1	83
Asgard	D4998_C1112_H3_Bin_60_scaffold_61714_7	D4998_C1112_H3_Bin_60	Baldrarchaeia	Cas__cas4_I_II_III_IV_V_VI_1	2674	defense-finder-models/Cas/Cas/CAS_Cluster	UserReplicon_CAS_Cluster_16	1	1	0.04	2	1	Cas__cas4_I_II_III_IV_V_VI_1	mandatory	248	1.4e-14	52.2	0.682	0.476	121	238
Asgard	D4998_C1112_H3_Bin_60_scaffold_66156_1	D4998_C1112_H3_Bin_60	Baldrarchaeia	Cas__cas4_I_II_III_IV_V_VI_1	2705	defense-finder-models/Cas/Cas/CAS_Class1-Subtype-I-A	UserReplicon_CAS_Class1-Subtype-I-A_1	1	1	0.333	3	1	Cas__cas4_I_II_III_IV_V_VI_1	accessory	133	3.2e-20	70.5	0.659	0.932	8	131
Asgard	D4998_C1112_H3_Bin_60_scaffold_66156_3	D4998_C1112_H3_Bin_60	Baldrarchaeia	Cas__casR_I_1	2707	defense-finder-models/Cas/Cas/CAS_Class1-Subtype-I-A	UserReplicon_CAS_Class1-Subtype-I-A_1	1	1	0.333	3	1	Cas__casR_I_1	neutral	223	3.5e-26	89.5	0.934	0.865	13	205
Asgard	D4998_C1112_H3_Bin_60_scaffold_66156_4	D4998_C1112_H3_Bin_60	Baldrarchaeia	Cas__csa5gr11_I-A_4	2708	defense-finder-models/Cas/Cas/CAS_Class1-Subtype-I-A	UserReplicon_CAS_Class1-Subtype-I-A_1	1	1	0.333	3	1	Cas__csa5gr11_I-A_3	mandatory	152	3.9e-08	31.1	0.891	0.638	31	127
Asgard	D4998_C1112_H3_Bin_60_scaffold_66156_5	D4998_C1112_H3_Bin_60	Baldrarchaeia	Cas__cas7_I-A_1	2709	defense-finder-models/Cas/Cas/CAS_Class1-Subtype-I-A	UserReplicon_CAS_Class1-Subtype-I-A_1	1	1	0.333	3	1	Cas__cas7_I-A_1	mandatory	205	2.9e-59	198	0.686	0.971	7	205
Asgard	D4998_C1112_H3_Bin_96_scaffold_294275_3	D4998_C1112_H3_Bin_96	Njordarchaeles	Cas__cmr4gr7_III-B_III-C_1	1575	defense-finder-models/Cas/Cas/CAS_Class1-Subtype-III-B	UserReplicon_CAS_Class1-Subtype-III-B_2	1	1	0.857	6	1	Cas__cmr4gr7_III-B_III-C_2	accessory	298	9.4e-64	212.5	0.993	0.963	2	288
Asgard	D4998_C1112_H3_Bin_96_scaffold_294275_5	D4998_C1112_H3_Bin_96	Njordarchaeles	Cas__cmr1gr7_III-B_4	1577	defense-finder-models/Cas/Cas/CAS_Class1-Subtype-III-B	UserReplicon_CAS_Class1-Subtype-III-B_2	1	1	0.857	6	1	Cas__cmr1gr7_III-B_1	mandatory	420	1.5e-16	57.6	0.717	0.307	11	139
Asgard	D4998_C1112_H3_Bin_96_scaffold_294275_6	D4998_C1112_H3_Bin_96	Njordarchaeles	Cas__cmr6gr7_III-B_3	1578	defense-finder-models/Cas/Cas/CAS_Class1-Subtype-III-B	UserReplicon_CAS_Class1-Subtype-III-B_2	1	1	0.857	6	1	Cas__cmr6gr7_III-B_1	mandatory	299	1.9e-35	119.6	0.891	0.803	49	288
Asgard	D4998_C1112_H3_Bin_96_scaffold_294275_7	D4998_C1112_H3_Bin_96	Njordarchaeles	Cas__cas10_III_1	1579	defense-finder-models/Cas/Cas/CAS_Class1-Subtype-III-B	UserReplicon_CAS_Class1-Subtype-III-B_2	1	1	0.857	6	1	Cas__cas10_III_1	accessory	1085	1.7e-44	149.4	0.975	0.665	204	925
Asgard	D4998_C1112_H3_Bin_96_scaffold_294275_8	D4998_C1112_H3_Bin_96	Njordarchaeles	Cas__cmr3gr5_III-B_III-C_4	1580	defense-finder-models/Cas/Cas/CAS_Class1-Subtype-III-B	UserReplicon_CAS_Class1-Subtype-III-B_2	1	1	0.857	6	1	Cas__cmr3gr5_III-B_III-C_5	accessory	346	1.4e-05	21.4	0.547	0.595	115	320
Asgard	D4998_C1112_H3_Bin_96_scaffold_294275_9	D4998_C1112_H3_Bin_96	Njordarchaeles	Cas__csx1_III_8	1581	defense-finder-models/Cas/Cas/CAS_Class1-Subtype-III-B	UserReplicon_CAS_Class1-Subtype-III-B_2	1	1	0.857	6	1	Cas__csx1_III_10	accessory	468	7.4e-60	200	0.98	0.932	4	439
Asgard	D4998_C1112_H3_Bin_96_scaffold_35206_3	D4998_C1112_H3_Bin_96	Njordarchaeles	Cas__cas11b_I-B_3	1625	defense-finder-models/Cas/Cas/CAS_Class1-Subtype-I-B	UserReplicon_CAS_Class1-Subtype-I-B_1	1	1	0.625	5	1	Cas__cas11b_I-B_2	accessory	107	3.6e-17	59.2	0.75	0.682	28	100
Asgard	D4998_C1112_H3_Bin_96_scaffold_35206_4	D4998_C1112_H3_Bin_96	Njordarchaeles	Cas__cas7_I-B_6	1626	defense-finder-models/Cas/Cas/CAS_Class1-Subtype-I-B	UserReplicon_CAS_Class1-Subtype-I-B_1	1	1	0.625	5	1	Cas__cas7_I-B_6	mandatory	361	2.7e-68	227.2	0.951	0.931	8	343
Asgard	D4998_C1112_H3_Bin_96_scaffold_35206_5	D4998_C1112_H3_Bin_96	Njordarchaeles	Cas__cas5_I-B_6	1627	defense-finder-models/Cas/Cas/CAS_Class1-Subtype-I-B	UserReplicon_CAS_Class1-Subtype-I-B_1	1	1	0.625	5	1	Cas__cas5_I-B_6	mandatory	316	9.8e-35	117.1	0.823	0.604	10	200
Asgard	D4998_C1112_H3_Bin_96_scaffold_35206_6	D4998_C1112_H3_Bin_96	Njordarchaeles	Cas__cas3_I_5	1628	defense-finder-models/Cas/Cas/CAS_Class1-Subtype-I-B	UserReplicon_CAS_Class1-Subtype-I-B_1	1	1	0.625	5	1	Cas__cas3_I_5	accessory	891	1.5e-79	265.1	0.584	0.505	312	761
Asgard	D4998_C1112_H3_Bin_96_scaffold_35206_7	D4998_C1112_H3_Bin_96	Njordarchaeles	Cas__cas6_I_II_III_IV_V_VI_7	1629	defense-finder-models/Cas/Cas/CAS_Class1-Subtype-I-B	UserReplicon_CAS_Class1-Subtype-I-B_1	1	1	0.625	5	1	Cas__cas6_I-B_III_1	accessory	272	1.9e-18	64.4	0.985	0.75	51	254
Asgard	D4998_C2223_H1_Bin_209_scaffold_247_1	D4998_C2223_H1_Bin_209	Lokiarchaeles	RM_Type_IIG__Type_IIG	1229	defense-finder-models/RM/RM/RM_Type_IIG	UserReplicon_RM_Type_IIG_2	1	1	1	1	1	RM_Type_IIG__Type_IIG	mandatory	916	5.8e-116	386	0.979	0.929	65	915
Asgard	D4998_C2223_H1_Bin_209_scaffold_271548_2	D4998_C2223_H1_Bin_209	Lokiarchaeles	RM_Type_II__Type_II_REases	1426	defense-finder-models/RM/RM/RM_Type_II	UserReplicon_RM_Type_II_1	1	1	1	2	1	RM_Type_II__Type_II_REases	mandatory	749	7.4e-21	72.2	1.366	0.697	1	522
Asgard	D4998_C2223_H1_Bin_209_scaffold_271548_3	D4998_C2223_H1_Bin_209	Lokiarchaeles	RM_Type_II__Type_II_MTases	1427	defense-finder-models/RM/RM/RM_Type_II	UserReplicon_RM_Type_II_1	1	1	1	2	1	RM_Type_II__Type_II_MTases	mandatory	422	5.2e-69	230.2	1.055	0.903	10	390
Asgard	D4998_C2223_H1_Bin_209_scaffold_38102_1	D4998_C2223_H1_Bin_209	Lokiarchaeles	DarTG__DarT	1714	defense-finder-models/DefenseFinder_2/DarTG/DarTG	UserReplicon_DarTG_1	1	1	1	2	1	DarTG__DarT	mandatory	212	5.1e-60	199.7	1	0.958	10	212
Asgard	D4998_C2223_H1_Bin_209_scaffold_38102_2	D4998_C2223_H1_Bin_209	Lokiarchaeles	DarTG__DarG	1715	defense-finder-models/DefenseFinder_2/DarTG/DarTG	UserReplicon_DarTG_1	1	1	1	2	1	DarTG__DarG	mandatory	353	6.2e-36	121.3	0.91	0.912	2	323
Asgard	D4998_C2223_H2_Bin_199_scaffold_62688_10	D4998_C2223_H2_Bin_199	Jordarchaeia	Cas__cas1_I_II_III_IV_V_VI_10	2694	defense-finder-models/Cas/Cas/CAS_Class1-Subtype-I-A	UserReplicon_CAS_Class1-Subtype-I-A_1	1	1	0.667	6	1	Cas__cas1_I_II_III_IV_V_VI_1	accessory	349	2.5e-83	277	0.986	0.828	5	293
Asgard	D4998_C2223_H2_Bin_199_scaffold_62688_2	D4998_C2223_H2_Bin_199	Jordarchaeia	Cas__cas3_I_5	2698	defense-finder-models/Cas/Cas/CAS_Class1-Subtype-I-A	UserReplicon_CAS_Class1-Subtype-I-A_1	1	1	0.667	6	1	Cas__cas3_I_5	accessory	742	2.2e-92	308	0.525	0.505	19	393
Asgard	D4998_C2223_H2_Bin_199_scaffold_62688_3	D4998_C2223_H2_Bin_199	Jordarchaeia	Cas__cas5_I-A_15	2699	defense-finder-models/Cas/Cas/CAS_Class1-Subtype-I-A	UserReplicon_CAS_Class1-Subtype-I-A_1	1	1	0.667	6	1	Cas__cas5a_I-A_1	mandatory	260	7.1e-30	101.7	0.996	0.996	1	259
Asgard	D4998_C2223_H2_Bin_199_scaffold_62688_4	D4998_C2223_H2_Bin_199	Jordarchaeia	Cas__cas7_I_15	2700	defense-finder-models/Cas/Cas/CAS_Class1-Subtype-I-A	UserReplicon_CAS_Class1-Subtype-I-A_1	1	1	0.667	6	1	Cas__cas7_I_15	accessory	299	1.4e-58	195.4	0.985	0.86	2	258
Asgard	D4998_C2223_H2_Bin_199_scaffold_62688_8	D4998_C2223_H2_Bin_199	Jordarchaeia	Cas__cas4_I_II_III_IV_V_VI_1	2704	defense-finder-models/Cas/Cas/CAS_Class1-Subtype-I-A	UserReplicon_CAS_Class1-Subtype-I-A_1	1	1	0.667	6	1	Cas__cas4_I_II_III_IV_V_VI_1	accessory	195	5.7e-28	95.7	0.978	0.908	16	192
Asgard	D4998_C2223_H2_Bin_199_scaffold_62688_9	D4998_C2223_H2_Bin_199	Jordarchaeia	Cas__cas2_I_II_III_IV_V_VI_3	2705	defense-finder-models/Cas/Cas/CAS_Class1-Subtype-I-A	UserReplicon_CAS_Class1-Subtype-I-A_1	1	1	0.667	6	1	Cas__cas2_I_II_III_IV_V_VI_5	accessory	94	2e-18	63.9	0.911	0.777	6	78
Asgard	D4998_C2223_H2_Bin_199_scaffold_93535_3	D4998_C2223_H2_Bin_199	Jordarchaeia	RM_Type_II__Type_II_REases	2954	defense-finder-models/RM/RM/RM_Type_II	UserReplicon_RM_Type_II_1	1	1	1	2	2	RM_Type_II__Type_II_REases	mandatory	391	8.8e-14	48.8	0.332	0.271	272	377
Asgard	D4998_C2223_H2_Bin_199_scaffold_93535_5	D4998_C2223_H2_Bin_199	Jordarchaeia	RM_Type_II__Type_II_MTases	2956	defense-finder-models/RM/RM/RM_Type_II	UserReplicon_RM_Type_II_1	1	1	1	2	2	RM_Type_II__Type_II_MTases	mandatory	311	2.2e-97	323	0.721	0.894	10	287
Asgard	D4998_C2223_H2_Bin_199_scaffold_93535_6	D4998_C2223_H2_Bin_199	Jordarchaeia	RM_Type_II__Type_II_MTases	2957	defense-finder-models/RM/RM/RM_Type_II	UserReplicon_RM_Type_II_1	1	1	1	2	2	RM_Type_II__Type_II_MTases	mandatory	347	1.5e-72	242.2	0.683	0.732	76	329
Asgard	D4998_C2223_H2_Bin_199_scaffold_93535_7	D4998_C2223_H2_Bin_199	Jordarchaeia	RM_Type_II__Type_II_MTases	2958	defense-finder-models/RM/RM/RM_Type_II	UserReplicon_RM_Type_II_1	1	1	1	2	2	RM_Type_II__Type_II_MTases	mandatory	294	6.7e-81	269.7	0.702	0.847	44	292
Asgard	D4998_C2223_H2_Bin_280_scaffold_173697_3	D4998_C2223_H2_Bin_280	Thorarchaeia	PD-T7-2__PD-T7-2_A	328	defense-finder-models/DefenseFinder_3/PD-T7-2/PD-T7-2	UserReplicon_PD-T7-2_1	1	1	1	2	1	PD-T7-2__PD-T7-2_A	mandatory	366	9.8e-81	268.2	0.951	0.975	8	364
Asgard	D4998_C2223_H2_Bin_280_scaffold_173697_4	D4998_C2223_H2_Bin_280	Thorarchaeia	PD-T7-2__PD-T7-2_B	329	defense-finder-models/DefenseFinder_3/PD-T7-2/PD-T7-2	UserReplicon_PD-T7-2_1	1	1	1	2	1	PD-T7-2__PD-T7-2_B	mandatory	578	2.2e-205	680.1	0.997	0.998	1	577
Asgard	D4998_C2223_H2_Bin_280_scaffold_407896_2	D4998_C2223_H2_Bin_280	Thorarchaeia	RloC__RloC	1370	defense-finder-models/DefenseFinder_1/RloC/RloC	UserReplicon_RloC_1	1	1	1	1	1	RloC__RloC	mandatory	389	5.8e-36	121.2	0.523	0.995	1	387
Asgard	D4998_C2223_H2_Bin_321_scaffold_225514_4	D4998_C2223_H2_Bin_321	Gerdarchaeales	RM_Type_II__Type_II_REases	516	defense-finder-models/RM/RM/RM_Type_II	UserReplicon_RM_Type_II_2	1	1	1	2	1	RM_Type_II__Type_II_REases	mandatory	293	1.8e-10	37.2	0.603	0.689	71	272
Asgard	D4998_C2223_H2_Bin_321_scaffold_227734_4	D4998_C2223_H2_Bin_321	Gerdarchaeales	RM_Type_II__Type_II_MTases	522	defense-finder-models/RM/RM/RM_Type_II	UserReplicon_RM_Type_II_2	1	1	1	2	1	RM_Type_II__Type_II_MTases	mandatory	209	5e-07	25	0.265	0.383	50	129
Asgard	D4998_C2223_H2_Bin_321_scaffold_314843_1	D4998_C2223_H2_Bin_321	Gerdarchaeales	RM__Type_I_REases	854	defense-finder-models/RM/RM/RM_Type_I	UserReplicon_RM_Type_I_1	1	1	0.667	2	1	RM__Type_I_REases	mandatory	886	1.2e-144	480.3	0.849	0.992	5	883
Asgard	D4998_C2223_H2_Bin_321_scaffold_314843_2	D4998_C2223_H2_Bin_321	Gerdarchaeales	RM__Type_I_MTases	855	defense-finder-models/RM/RM/RM_Type_I	UserReplicon_RM_Type_I_1	1	1	0.667	2	1	RM__Type_I_MTases	mandatory	364	1.6e-134	445.9	0.744	0.997	2	364
Asgard	D4998_C2223_H2_Bin_358_scaffold_103023_1	D4998_C2223_H2_Bin_358	Thorarchaeia	Gabija__GajB_2	22	defense-finder-models/DefenseFinder_1/Gabija/Gabija	UserReplicon_Gabija_1	1	1	1	2	1	Gabija__GajB_1	mandatory	512	1.6e-75	251.9	0.641	0.996	3	512
Asgard	D4998_C2223_H2_Bin_358_scaffold_103023_2	D4998_C2223_H2_Bin_358	Thorarchaeia	Gabija__GajA	23	defense-finder-models/DefenseFinder_1/Gabija/Gabija	UserReplicon_Gabija_1	1	1	1	2	1	Gabija__GajA	mandatory	603	6.4e-137	455	0.989	0.998	1	602
Asgard	E44_bin77-NODE_3371_length_9427_cov_5.080452_299_3	E44_bin77	Thorarchaeia	RM_Type_II__Type_II_MTases	1748	defense-finder-models/RM/RM/RM_Type_II	UserReplicon_RM_Type_II_1	1	1	1	2	1	RM_Type_II__Type_II_MTases	mandatory	372	1.7e-92	308	0.978	0.946	19	370
Asgard	E44_bin77-NODE_3371_length_9427_cov_5.080452_299_4	E44_bin77	Thorarchaeia	RM_Type_II__Type_II_REases	1749	defense-finder-models/RM/RM/RM_Type_II	UserReplicon_RM_Type_II_1	1	1	1	2	1	RM_Type_II__Type_II_REases	mandatory	669	1.3e-62	210.5	1.771	0.981	1	656
EukProtV3	EP00002_Diphylleia_rotans_P010462	EP00002		Mokosh_TypeI__MkoB	10462	defense-finder-models/DefenseFinder_4/Mokosh/Mokosh_TypeI	UserReplicon_Mokosh_TypeI_1	1	1	1	2	2	Mokosh_TypeI__MkoB	mandatory	530	0.00058	20.2	0.421	0.217	113	227
EukProtV4	EP00002_Diphylleia_rotans_P010465	EP00002		Mokosh_TypeI__MkoB	10465	defense-finder-models/DefenseFinder_4/Mokosh/Mokosh_TypeI	UserReplicon_Mokosh_TypeI_1	1	1	1	2	2	Mokosh_TypeI__MkoB	mandatory	497	0.00056	20.3	0.361	0.129	112	175
EukProtV5	EP00002_Diphylleia_rotans_P010466	EP00002		Mokosh_TypeI__MkoA	10466	defense-finder-models/DefenseFinder_4/Mokosh/Mokosh_TypeI	UserReplicon_Mokosh_TypeI_1	1	1	1	2	2	Mokosh_TypeI__MkoA	mandatory	487	1.4e-24	87.5	0.225	0.483	233	467
EukProtV6	EP00003_Mantamonas_plastica_P010123	EP00003		AbiD__AbiD	10123	defense-finder-models/DefenseFinder_1/AbiD/AbiD	UserReplicon_AbiD_1	1	1	1	1	1	AbiD__AbiD	mandatory	102	1e-26	95	0.269	0.98	1	100
EukProtV7	EP00005_Dracoamoeba_jomungandri_P000771	EP00005		pAgo__COG1431_pAgo	771	defense-finder-models/DefenseFinder_5/pAgo/pAgo	UserReplicon_pAgo_3	1	1	1	1	1	pAgo__pAgo_LongA	mandatory	808	1.1e-41	143	0.816	0.767	189	808
EukProtV8	EP00005_Dracoamoeba_jomungandri_P003776	EP00005		Tiamat__TmtA_2752664533	3776	defense-finder-models/DefenseFinder_5/Tiamat/Tiamat	UserReplicon_Tiamat_1	1	1	1	1	1	Tiamat__TmtA	mandatory	1623	2e-100	337.1	0.698	0.663	15	1090
EukProtV9	EP00005_Dracoamoeba_jomungandri_P005244	EP00005		pAgo__COG1431_pAgo	5244	defense-finder-models/DefenseFinder_5/pAgo/pAgo	UserReplicon_pAgo_4	1	1	1	1	1	pAgo__pAgo_LongA	mandatory	934	1.1e-28	100	0.839	0.676	302	932
EukProtV10	EP00005_Dracoamoeba_jomungandri_P011017	EP00005		Tiamat__TmtA_2752664533	11017	defense-finder-models/DefenseFinder_5/Tiamat/Tiamat	UserReplicon_Tiamat_2	1	1	1	1	1	Tiamat__TmtA	mandatory	2601	5.8e-97	325.7	0.522	0.293	985	1747
EukProtV11	EP00005_Dracoamoeba_jomungandri_P012451	EP00005		pAgo__COG1431_pAgo	12451	defense-finder-models/DefenseFinder_5/pAgo/pAgo	UserReplicon_pAgo_5	1	1	1	1	1	pAgo__pAgo_LongA	mandatory	139	1.2e-13	50.3	0.138	0.705	2	99
EukProtV12	EP00006_Acanthamoeba_castellanii_P001975	EP00006		pAgo__COG1431_pAgo	1975	defense-finder-models/DefenseFinder_5/pAgo/pAgo	UserReplicon_pAgo_1	1	1	1	1	1	pAgo__pAgo_LongA	mandatory	713	7e-12	44.5	0.224	0.248	522	698
[truncated: 42,205 more rows]

## Sheet: DS_Systems
Group	sys_id	Genome	Taxonomy	type	subtype	sys_beg	sys_end	protein_in_syst	genes_count	name_of_profiles_in_sys
[truncated: 18,087 more rows]

[truncated: 1 more sheets: Stats]
